# Supplementary material for: Enhanced information cross-attention fusion for drug–target binding affinity prediction
Source: PeerJ Comput Sci. 2025 Aug 28;11:e3117. doi: 10.7717/peerj-cs.3117 (PMC12453779; doi:10.7717/peerj-cs.3117)
Supplement: Supplemental Information 1 [file peerj-cs-11-3117-s001.zip]

Archive with 13 entries (10 files):
- Datasets/
- Datasets/data_davis/
- Datasets/data_davis/drug-target_interaction_affinities_Kd__Davis_et_al.2011v1.txt
- Datasets/data_davis/ligands_can.txt
- Datasets/data_davis/ligands_iso.txt
- Datasets/data_davis/proteins (copy).txt
- Datasets/data_davis/proteins.txt
- Datasets/data_davis/Y
- Datasets/data_kiba/
- Datasets/data_kiba/ligands_can.txt
- Datasets/data_kiba/ligands_iso.txt
- Datasets/data_kiba/proteins.txt
- Datasets/data_kiba/Y
