# Supplementary material for: Enhanced information cross-attention fusion for drug–target binding affinity prediction
Source: PeerJ Comput Sci. 2025 Aug 28;11:e3117. doi: 10.7717/peerj-cs.3117 (PMC12453779; doi:10.7717/peerj-cs.3117)
Supplement: Supplemental Information 1 [file peerj-cs-11-3117-s001.zip › Datasets/data_davis/drug-target_interaction_affinities_Kd__Davis_et_al.2011v1.txt]

43 10000 10000 10000 10000 10000 10000 10000 10000 10000 10000 10000 10000 10000 10000 10000 10000 10000 10000 10000 10000 10000 10000 10000 76 2900 180 10000 10000 10000 10000 10000 10000 10000 10000 10000 8400 10000 120 10000 10000 10000 10000 10000 10000 10000 10000 10000 10000 10000 10000 2400 10000 320 970 270 890 710 810 740 10000 10000 10000 3100 1300 10000 2700 10000 10000 10000 70 3500 180 10000 700 1100 200 10000 9800 13 1.4 0.51 160 0.53 10000 10000 2100 4600 210 120 530 380 910 5500 3800 10000 1600 2500 1200 10000 10000 10000 10000 10000 10000 92 460 5200 5200 2.1 3.9 63 10000 10000 10000 10000 10000 10000 10000 10000 10000 10000 10000 10000 10000 10000 10000 10000 10000 10000 10000 10000 10000 10000 10000 10000 10000 10000 10000 10000 10000 10000 10000 10000 10000 10000 89 10000 10000 10000 10000 10000 10000 10000 10000 10000 10000 10000 540 78 43 83 500 200 1800 10000 10000 10000 180 10000 10000 1400 1900 3900 350 10000 230 220 110 760 10000 10000 550 10000 10000 10000 10000 10000 10000 3100 10000 2500 10000 10000 10000 10000 1500 10000 10000 10000 10000 10000 4300 1000 10000 10000 10000 10000 1100 620 10000 10000 10000 10000 10000 1900 1400 10000 10000 10000 10000 10000 10000 10000 10000 10000 1900 10000 140 10000 10000 10000 10000 10000 10000 10000 10000 10000 10000 1200 10000 10000 10000 590 10000 10000 10000 10000 100 10000 10000 3400 400 10000 10000 10000 380 95 10000 10000 5400 10000 10000 10000 10000 870 10000 1500 10000 10000 10000 10000 10000 10000 10000 10000 10000 10000 10000 10000 10000 10000 10000 10000 10000 10000 10000 10000 1500 1500 10000 980 760 670 1500 1900 7700 10000 10000 10000 10000 10000 2100 790 1200 2600 10000 10000 10000 10000 10000 10000 10000 10000 10000 10000 10000 10000 10000 10000 10000 5200 180 220 140 250 10000 1700 10000 56 90 10000 210 590 10000 10000 10000 10000 10000 27 11 9.5 10000 12 10000 10000 1000 270 19 2800 97 4600 10000 10000 10000 10000 10000 1900 180 620 5300 690 10000 10000 10000 10000 37 10000 10000 10000 3200 10000 2800 10000 10000 10000 10000 10000 10000 10000 3600 10000 10000 5100 10000 10000 10000 4200 10000 10000 10000 550 1100 1500 10000 220 10000 10000 10000 10000 640 470 4900 1100 10000 10000 10000 10000 10000 10000 10000 10000 10000 140 10000 10000 10000 10000 10000 10000 10000 10000 10000 10000 10000 10000 10000 8000 6000 10000 10000 4000 10000 10000 10000 10000 10000 10000 10000 230 10000 10000
10000 10000 10000 10000 10000 10000 10000 10000 10000 10000 10000 2600 10000 10000 10000 10000 10000 10000 10000 10000 10000 10000 10000 10000 10000 10000 10000 10000 10000 10000 10000 10000 10000 10000 10000 10000 10000 10000 10000 10000 10000 10000 10000 10000 10000 10000 10000 10000 10000 10000 10000 10000 10000 10000 10000 10000 10000 10000 10000 10000 10000 10000 10000 10000 10000 10000 10000 10000 10000 10000 10000 10000 10000 10000 10000 10000 10000 10000 10000 10000 10000 10000 10000 10000 10 10000 10000 10000 10000 10000 10000 10000 10000 10000 10000 10000 10000 10000 10000 10000 10000 10000 81 1100 10000 10000 10000 10000 10000 10000 10000 10000 10000 10000 10000 10000 10000 10000 10000 10000 10000 10000 10000 10000 10000 10000 10000 6500 10000 10000 9100 3700 10000 10000 10000 10000 10000 1200 10000 10000 10000 10000 10000 10000 10000 10000 270 10000 10000 10000 10000 10000 10000 10000 10000 10000 10000 41 1.3 3.7 7.1 8.8 2.2 4.1 5.1 41 1800 10000 10000 10000 10000 10000 10000 10000 10000 10000 10000 10000 10000 320 10000 10000 10000 10000 10000 10000 10000 10000 10000 10000 10000 10000 10000 10000 10000 10000 10000 10000 10000 10000 4.8 3.6 320 150 6.3 5 6 36 10000 10000 2500 10000 10000 10000 2100 10000 10000 10000 5700 10000 10000 10000 10000 10000 10000 10000 10000 10000 2500 440 10000 10000 10000 10000 10000 10000 10000 10000 10000 10000 10000 10000 10000 10000 10000 10000 10000 10000 10000 10000 10000 2600 410 10000 10000 10000 10000 10000 10000 10000 10000 10000 10000 10000 1000 10000 10000 10000 10000 10000 10000 10000 10000 10000 10000 10000 10000 10000 10000 10000 10000 10000 10000 10000 10000 10000 10000 10000 10000 10000 10000 10000 10000 10000 10000 10000 10000 11 7.7 10000 10000 10000 10000 10000 10000 10000 10000 10000 10000 10000 10000 10000 10000 10000 10000 10000 10000 10000 10000 10000 10000 10000 10000 10000 10000 10000 10000 10000 10000 10000 10000 10000 10000 10000 10000 10000 10000 10000 10000 10000 10000 10000 10000 10000 10000 10000 10000 10000 10000 10000 10000 10000 10000 10000 10000 8 3 13 9.1 10000 10000 10000 890 2700 10000 10000 10000 10000 10000 10000 10000 10000 10000 10000 10000 10000 10000 10000 10000 10000 10000 10000 10000 10000 10000 10000 4600 10000 10000 10000 10000 10000 10000 10000 10000 10000 10000 10000 10000 10000 8500 10000 10000 10000 10000 10000 10000 10000 10000 3200 10000 10000 10000 2800 10000 10000 10000 2300 620 550 10000 10000 10000 10000 10000 10000 10000 10000 10000 10000 87 10000 10000 10000 10000 10000 10000 10000 10000 2000 10000 10000
10000 75 1.9 13 0.77 13 2.6 31 34 0.93 31 2.8 25 10 0.68 13 3.4 10000 10000 10000 1400 10000 10000 10000 10000 10000 10000 1400 1400 10000 630 10000 10000 8000 10000 4400 740 570 10000 30 10000 10000 10000 5700 1700 130 10000 10000 10000 10000 3000 4400 10000 10000 10000 10000 10000 3700 220 220 10000 1400 1100 0.94 1.5 450 140 1300 630 550 4.6 1.4 190 13 0.52 3.9 6.6 10000 360 52 110 1800 5500 290 5.8 2300 10000 10000 2500 4000 1000 950 97 10000 10000 1300 10000 10000 3200 10000 10000 10000 0.69 11 2500 10000 10000 10000 10000 10000 10000 210 520 1900 220 520 220 550 530 2600 1600 970 10000 2100 10000 5400 160 80 400 140 380 1100 18 180 130 10000 10000 10000 10000 10000 10000 10000 10000 10000 10000 10000 94 6000 10000 590 360 620 1900 3900 3000 1400 190 86 0.79 4.9 11 11 0.51 2.3 0.74 120 26 50 1300 10000 10000 10000 10000 8500 10000 880 170 7.3 4 3.9 210 10000 2500 10000 41 110 10000 2200 1400 130 10000 10000 990 74 10000 910 260 460 56 760 5.4 4.4 67 360 2.1 5 18 100 470 3000 11 770 1800 10000 0.92 950 4400 160 14 740 1000 1800 10000 2300 10000 10000 100 190 15 350 10000 10000 10000 10000 10000 10000 10000 10000 10000 2200 1000 74 10000 830 370 4400 93 740 7.8 27 26 3 10000 10000 10000 4000 10000 10000 3000 480 860 1300 10000 10000 3.1 10000 330 10000 41 84 10000 2100 5200 10000 10000 10000 460 1100 2500 10000 1800 10000 160 10000 73 430 13 29 10000 10000 4000 10000 10000 10000 420 15 54 27 8.1 10000 8.5 10000 84 17 10000 10000 10000 10000 10000 10000 10000 10000 10000 10000 10000 10000 10000 10000 10000 10000 10000 10000 10000 10000 10000 10000 10000 10000 10000 3700 260 10000 10000 10000 10000 10000 10000 8100 10000 10000 10000 10000 10000 2200 1200 950 1500 10000 10000 1100 4400 10000 520 10000 930 17 4.5 4.3 3.2 10000 550 10000 210 1100 180 360 1500 390 1700 1900 10000 730 10000 10000 10000 10000 10000 1100 10000 3400 120 10000 10000 150 1700 10000 23 10000 10000 340 72 10000 10000 10000 10000 1200 16 1300 1500 600 1.5 29 44 5.8 10000 10000 2400 10000 260 0.29 19 10000 10000 69 60 10000 170 320 190 34 10000 10000 230 10000 1800 10000 10000 3700 360 57 200 10000 10000 10000 10000 10000 10000 260 1200 120 2.3 10000
10000 10000 10000 10000 10000 10000 10000 10000 10000 10000 10000 10000 10000 10000 10000 10000 10000 10000 10000 10000 10000 10000 10000 10000 10000 10000 10000 10000 10000 10000 10000 10000 10000 10000 10000 10000 10000 10000 10000 10000 10000 10000 10000 10000 10000 10000 10000 10000 10000 10000 10000 10000 10000 10000 10000 10000 10000 10000 10000 2400 24 8.4 5.2 3.2 3300 30 60 20 12 700 2.8 10000 5.8 10000 1000 10000 2.6 10000 10000 10000 990 1700 370 7000 10000 10000 10000 10000 10000 10000 10000 10000 10000 10000 10000 10000 10000 10000 10000 10000 2600 1100 10000 10000 10000 1100 10000 10000 10000 120 290 5400 10000 10000 10000 10000 10000 10000 10000 10000 10000 10000 10000 10000 10000 10000 10000 10000 10000 10000 10000 10000 10000 10000 10000 10000 10000 10000 10000 10000 10000 10000 10000 10000 10000 42 120 10000 10000 10000 10000 10000 10000 10000 10000 10000 10000 10000 10000 10000 10000 10000 10000 10000 10000 10000 10000 10000 10000 10000 10000 10000 10000 23 11 10000 10000 10000 10000 10000 10000 10000 8.3 10000 10000 10000 10000 10000 10000 10000 10000 10000 10000 10000 10000 10000 10000 10000 10000 10000 10000 10000 10000 10000 10000 10000 10000 10000 10000 10000 10000 10000 10000 10000 10000 10000 10000 10000 10000 10000 97 10000 10000 10000 10000 10000 10000 10000 10000 10000 10000 10000 10000 10000 10000 10000 10000 10000 10000 10000 10000 10000 10000 10000 10000 10000 10000 10000 10000 10000 10000 10000 10000 10000 10000 10000 10000 10000 10000 10000 10000 10000 10000 10000 10000 10000 10000 10000 10000 10000 10000 10000 10000 10000 10000 10000 10000 10000 10000 10000 10000 10000 10000 10000 10000 10000 10000 10000 10000 10000 10000 10000 10000 10000 1.1 0.95 14 10000 10000 10000 10000 10000 62 16 10000 10000 10000 10000 10000 10000 10000 10000 10000 10000 10000 10000 10000 10000 10000 10000 10000 10000 10000 10000 10000 10000 10000 10000 10000 10000 10000 10000 10000 10000 10000 10000 10000 10000 10000 10000 10000 10000 10000 10000 10000 10000 10000 10000 10000 10000 10000 10000 10000 10000 10000 10000 10000 10000 10000 10000 10000 10000 10000 10000 10000 10000 10000 10000 10000 10000 10000 10000 10000 10000 10000 10000 10000 10000 10000 10000 10000 10000 10000 10000 10000 10000 5900 10000 10000 10000 10000 10000 10000 10000 10000 10000 10000 10000 10000 10000 10000 130 50 57 10000 10000 10000 10000 10000 10000 10000 2400 10000 10000 10000 10000 10000 10000 10000 10000 10000 10000 10000 10000 10000 10000 10000 10000 10000 10000 10000 10000 10000 10000 10000 10000 10000 10000 10000 10000 10000 10000
10000 420 2900 750 580 230 500 500 1200 790 380 2600 870 830 1300 570 10000 10000 10000 10000 10000 10000 10000 10000 10000 10000 10000 10000 10000 10000 10000 10000 10000 10000 10000 10000 10000 5300 10000 220 10000 10000 10000 10000 10000 10000 10000 10000 10000 10000 10000 10000 10000 10000 10000 10000 10000 10000 10000 10000 10000 10000 10000 10000 10000 10000 10000 10000 10000 10000 10000 10000 10000 10000 10000 10000 10000 10000 10000 2900 10000 10000 10000 10000 10000 10000 10000 10000 10000 1300 10000 10000 10000 10000 10000 10000 10000 10000 10000 10000 10000 10000 10000 10000 10000 10000 10000 2300 10000 970 2800 1800 0.25 0.11 0.1 0.19 0.14 0.12 0.12 0.2 1.1 0.23 0.14 0.61 10000 10000 10000 10000 10000 10000 340 10000 10000 10000 10000 10000 10000 3100 5 4500 6.3 10000 10000 10000 10000 10000 10000 10000 10000 10000 10000 10000 10000 10000 10000 10000 10000 10000 10000 1800 1400 10000 10000 6200 10000 10000 1400 10000 79 10000 10000 10000 10000 10000 10000 2200 10000 10000 10000 360 10000 10000 10000 10000 10000 10000 10000 10000 10000 240 10000 10000 10000 10000 10000 10000 10000 10000 2100 2000 10000 10000 10000 10000 10000 10000 10000 10000 10000 10000 570 10000 10000 10000 4300 10000 10000 10000 10000 10000 10000 10000 10000 10000 10000 10000 10000 10000 10000 10000 10000 10000 10000 10000 10000 10000 10000 10000 10000 10000 10000 1300 10000 10000 10000 2200 6000 2600 10000 10000 1800 1600 10000 10000 10000 10000 10000 10000 10000 10000 10000 10000 10000 10000 10000 10000 10000 10000 10000 10000 10000 10000 10000 10000 10000 10000 10000 10000 10000 10000 10000 10000 10000 10000 1300 10000 10000 10000 10000 10000 10000 10000 10000 10000 10000 10000 10000 10000 10000 10000 10000 10000 10000 10000 1300 470 10000 10000 10000 10000 10000 10000 10000 10000 10000 10000 10000 10000 10000 10000 10000 10000 10000 10000 10000 10000 10000 10000 10000 10000 10000 10000 10000 10000 10000 10000 10000 10000 10000 10000 10000 10000 10000 10000 10000 10000 10000 10000 10000 10000 10000 10000 10000 10000 10000 10000 10000 10000 10000 10000 10000 10000 10000 2700 10000 10000 10000 10000 10000 10000 10000 10000 10000 10000 10000 10000 10000 10000 10000 3100 10000 4800 10000 10000 10000 10000 3700 10000 10000 2800 10000 10000 10000 10000 10000 10000 10000 10000 10000 10000 10000 10000 10000 10000 10000 10000 10000 10000 10000 10000 10000 10000 10000 10000 10000 10000 10000 10000 10000 10000 10000 10000 10000 3100 10000 10000 10000 10000 10000 10000 10000 10000 10000 10000 10000 10000 10000 10000 10000 10000 10000 10000
5300 1600 10000 5900 2500 890 1200 1700 1900 3100 1200 10000 10000 1600 3400 1500 10000 1900 10000 3100 2400 4500 10000 10000 10000 10000 10000 670 10000 10000 10000 10000 10000 10000 10000 10000 10000 3500 10000 10000 10000 450 10000 10000 10000 10000 10000 10000 10000 10000 10000 10000 10000 1700 4700 1600 2600 3200 79 430 10000 10000 10000 430 57 550 410 9 3.3 110 23 120 6.4 10000 10000 10000 7.1 10000 10000 110 1700 2200 1600 10000 2800 10000 3100 2400 10000 10000 1200 10000 10000 10000 10000 10000 10000 10000 10000 2100 10000 1100 10000 10000 10000 650 10000 4100 1900 77 84 10000 3700 1200 520 4000 2300 2200 3000 1700 750 1200 1400 1600 870 2300 2500 3300 10000 3500 10000 10000 10000 1500 10000 10000 10000 10000 10000 9200 5000 10000 10000 10000 10000 620 330 10000 10000 10000 10000 10000 10000 10000 10000 10000 10000 10000 10000 5000 3200 4600 10000 6500 10000 10000 1200 10000 370 10000 650 10000 980 1300 730 10000 6800 4200 4300 2000 3300 10000 0.69 10000 10000 10000 3100 10000 10000 540 10000 1500 10000 10000 10000 5500 1600 1600 10000 5500 10000 8800 9000 4600 10000 10000 10000 10000 10000 10000 10000 10000 10000 10000 10000 1000 2000 2200 10000 10000 28 10000 10000 6100 9900 10000 89 4500 10000 10000 10000 10000 10000 10000 10000 10000 10000 10000 10000 1200 2300 180 10000 10000 6800 10000 10000 10000 1300 10000 10000 3200 10000 5700 5200 10000 9500 3300 10000 10000 9400 10000 10000 10000 10000 10000 10000 10000 10000 10000 10000 10000 10000 10000 10000 10000 10000 10000 10000 10000 10000 10000 10000 10000 10000 10000 10000 10000 10000 10000 10000 10000 10000 10000 440 480 1100 5900 10000 10000 10000 3300 330 110 2200 2900 10000 10000 10000 10000 10000 10000 10000 10000 10000 10000 10000 10000 10000 10000 10000 10000 560 770 600 10000 2600 10000 870 10000 10000 10000 3500 10000 10000 10000 10000 10000 8400 590 380 350 10000 350 520 1100 170 10000 10000 5200 10000 10000 3100 10000 10000 10000 10000 10000 10000 10000 10000 10000 10000 10000 10000 4200 1200 1500 10000 1300 10000 10000 10000 2300 720 1000 4300 1500 2100 800 3700 10000 10000 10000 10000 10000 10000 1400 10000 10000 1400 10000 10000 10000 10000 1700 450 10000 10000 10000 2900 140 250 99 470 10000 10000 10000 5600 10000 10000 10000 10000 10000 10000 10000 55 10000 10000 10000 10000 10000 10000 10000 180 35 10000 10000 470 10000 10000 63 10000 10000 5500 10000 10000 10000 10000 10000 10000 10000
1200 63 2600 800 830 330 20 23 36 290 200 3.6 1.5 230 84 36 70 10000 10000 10000 5200 10000 10000 10000 10000 10000 10000 10000 10000 10000 3600 10000 10000 10000 72 11 1.3 420 1000 3100 10000 2900 10000 10000 10000 10000 10000 10000 10000 10000 10000 10000 10000 10000 10000 10000 10000 10000 1400 1500 10000 10000 10000 10000 10000 10000 10000 10000 10000 10000 10000 10000 10000 10000 530 10000 10000 10000 10000 10000 10000 10000 10000 10000 21 1100 10000 10000 10000 10000 10000 10000 10000 10000 2800 10000 10000 10000 10000 10000 10000 10000 340 5300 1700 10000 10000 10000 10000 10000 10000 10000 10000 10000 2300 6200 10000 10000 10000 10000 10000 10000 10000 10000 10000 10000 10000 10000 10000 10000 10000 10000 10000 10000 10000 10000 10000 360 10000 10000 10000 10000 10000 10000 10000 10000 10000 10000 10000 10000 10000 380 110 210 210 10000 1800 5.8 42 330 270 250 31 200 2400 170 10000 10000 2700 10000 10000 2300 10000 10000 10000 10000 10000 10000 10000 10000 330 1500 10000 10000 10000 10000 10000 10000 10000 3100 10000 10000 1200 10000 10000 3300 3100 3900 10000 1100 3.2 1800 4200 1300 1.7 0.49 1.4 3.5 10000 10000 2700 10000 10000 10000 1200 920 990 10000 10000 10000 10000 10000 10000 10000 2800 5600 1300 1200 350 550 10000 10000 10000 10000 10000 10000 10000 2700 2600 10000 10000 140 10000 10000 3200 820 1100 990 560 10000 10000 10000 1700 3000 10000 10000 10000 4800 1400 10000 2200 10000 10000 10000 10000 10000 1300 10000 1900 10000 10000 10000 10000 10000 10000 10000 10000 10000 10000 10000 10000 10000 10000 10000 10000 10000 10000 10000 10000 10000 10000 4500 10000 10000 5300 10000 10000 0.51 0.57 10000 10000 10000 10000 10000 10000 10000 10000 10000 10000 10000 10000 10000 10000 10000 10000 10000 10000 10000 10000 10000 10000 10000 10000 10000 10000 10000 10000 10000 10000 10000 10000 10000 10000 2700 10000 10000 10000 10000 16 10000 10000 10000 10000 10000 10000 10000 10000 10000 10000 7400 10000 10000 10000 10000 10000 120 100 1300 1600 1200 10000 1000 2500 9900 1400 10000 10000 10000 3200 10000 10000 10000 10000 10000 10000 10000 10000 10000 10000 10000 10000 10000 10000 10000 2100 10000 1000 1300 10000 10000 10000 1800 10000 2300 370 10000 10000 10000 10000 10000 10000 10000 10000 10000 10000 10000 4300 10000 10000 97 310 10000 10000 180 160 6000 10000 1800 10000 10000 10000 10000 3900 2400 3600 10000 10000 10000 9900 670 5.9 10000 10000 10000 10000 10000 10000 2700 10000 270 2600 10000
2800 5900 10000 10000 10000 2400 2000 2600 10000 10000 10000 10000 10000 10000 10000 3500 10000 10000 10000 10000 10000 10000 10000 10000 10000 10000 10000 160 10000 10000 10000 10000 10000 10000 10000 10000 10000 10000 10000 10000 10000 10000 10000 10000 10000 10000 10000 10000 10000 10000 10000 5400 10000 1300 4200 2400 1200 10000 22 23 10000 10000 10000 10000 10000 10000 10000 10000 1900 10000 3500 10000 10000 10000 10000 10000 10000 10000 7700 5200 940 460 630 10000 10000 10000 3100 10000 1500 380 4500 5700 2400 10000 10000 10000 540 930 130 5900 10000 10000 10000 10000 10000 2900 10000 10000 10000 10000 10000 10000 2200 1900 630 1300 1100 6300 4800 1300 240 2700 5300 360 10000 10000 10000 10000 10000 10000 10000 10000 10000 10000 10000 10000 10000 10000 10000 10000 10000 10000 10000 10000 10000 3200 10000 10000 150 10000 1900 10000 10000 10000 10000 10000 10000 10000 10000 10000 3000 10000 10000 10000 10000 10000 10000 10000 180 10000 10000 10000 850 10000 10000 10000 4100 2900 3600 2000 10000 9700 10000 10000 10000 10000 10000 10000 10000 1900 10000 2100 10000 10000 10000 10000 10000 10000 10000 1100 10000 10000 10000 10000 10000 10000 10000 10000 10000 10000 10000 10000 10000 10000 4900 10000 10000 1200 10000 10000 10000 10000 10000 10000 10000 10000 10000 10000 10000 10000 10000 10000 10000 10000 10000 10000 10000 10000 10000 10000 10000 10000 10000 10000 3100 2400 10000 10000 1600 10000 10000 10000 10000 10000 10000 10000 10000 10000 10000 10000 10000 10000 10000 10000 10000 97 10000 10000 6300 3500 10000 10000 10000 10000 2000 720 10000 10000 10000 6100 10000 770 10000 10000 10000 10000 10000 10000 10000 10000 10000 10000 10000 10000 10000 10000 10000 10000 10000 10000 10000 10000 10000 10000 10000 1600 10000 10000 10000 10000 10000 10000 10000 10000 10000 10000 10000 10000 10000 7600 10000 10000 10000 10000 10000 10000 10000 10000 110 10000 10000 10000 10000 10000 10000 0.19 0.81 4 10000 10000 10000 10000 10000 10000 320 510 350 10000 10000 460 10000 10000 310 10000 10000 10000 10000 10000 10000 2200 10000 4400 10000 10000 10000 10000 10000 10000 10000 10000 12 10000 270 5400 10000 10000 10000 700 10000 1300 10000 10000 10000 10000 10000 10000 4100 10000 10000 10000 10000 10000 10000 10000 1100 1100 10000 10000 10000 4700 10000 10000 10000 1700 10000 10000 10000 10000 10000 10000 10000 10000 10000 10000 10000 10000 10000 10000 10000 10000 10000 10000 2500 10000 10000 10000 10000 10000 10000 10000 10000 10000 10000 10000 10000 10000 10000 10000 10000 480 10000 10000
10000 10000 10000 10000 10000 10000 10000 10000 10000 10000 10000 10000 10000 10000 10000 10000 10000 10000 10000 10000 10000 10000 10000 10000 10000 10000 10000 10000 10000 10000 10000 10000 10000 10000 10000 10000 10000 10000 10000 10000 10000 10000 10000 10000 10000 10000 10000 10000 10000 10000 10000 10000 10000 10000 10000 10000 10000 10000 10000 10000 10000 420 390 800 10000 10000 10000 10000 10000 10000 680 10000 1900 10000 10000 10000 10000 10000 10000 10000 10000 10000 10000 10000 10000 10000 10000 10000 10000 10000 10000 10000 10000 10000 10000 10000 10000 10000 10000 10000 10000 1700 10000 10000 10000 10000 10000 10000 10000 10000 10000 2100 10000 10000 10000 10000 10000 10000 10000 10000 10000 10000 10000 10000 10000 10000 10000 10000 10000 10000 10000 10000 10000 10000 10000 10000 10000 10000 10000 10000 10000 10000 10000 4300 10000 620 4500 1000 10000 10000 10000 10000 10000 10000 10000 10000 10000 10000 10000 10000 10000 10000 10000 10000 10000 10000 10000 10000 10000 10000 10000 10000 10000 10000 10000 10000 10000 10000 10000 8100 10000 10000 10000 10000 1700 130 10000 10000 10000 10000 10000 10000 10000 10000 10000 10000 10000 10000 10000 10000 10000 10000 10000 10000 3900 5700 10000 10000 10000 10000 10000 10000 10000 10000 10000 10000 10000 10000 10000 10000 10000 10000 10000 10000 10000 10000 10000 10000 10000 10000 10000 10000 10000 10000 10000 10000 10000 10000 10000 10000 10000 10000 10000 10000 10000 10000 10000 10000 10000 10000 10000 10000 10000 10000 10000 10000 10000 10000 10000 10000 10000 10000 10000 10000 10000 10000 10000 700 10000 10000 10000 10000 10000 10000 10000 10000 10000 10000 10000 10000 10000 10000 10000 10000 10000 10000 10000 10000 10000 10000 10000 10000 10000 10000 890 10000 10000 10000 10000 10000 10000 10000 10000 10000 10000 10000 10000 10000 10000 10000 10000 10000 10000 10000 10000 10000 10000 10000 10000 10000 10000 10000 10000 10000 10000 10000 10000 10000 10000 10000 10000 10000 10000 10000 2400 10000 10000 10000 10000 10000 10000 10000 10000 10000 4600 10000 10000 10000 10000 10000 10000 10000 10000 10000 10000 10000 10000 10000 10000 10000 10000 10000 10000 10000 10000 10000 10000 10000 10000 10000 2300 10000 10000 10000 3300 10000 10000 10000 10000 6700 10000 10000 10000 10000 10000 10000 10000 10000 10000 10000 10000 10000 10000 10000 10000 10000 10000 6500 10000 10000 10000 10000 10000 10000 10000 10000 10000 10000 10000 10000 10000 10000 10000 10000 10000 10000 10000 10000 10000 10000 10000 10000 10000 10000 10000 2000 10000 10000 10000 10000 10000 10000 10000 10000 10000 10000 10000 10000 10000 260 10000 10000
3000 9600 3800 4600 1400 2300 1200 10000 2200 860 6800 1100 4800 3800 1500 5500 10000 10000 10000 10000 10000 10000 10000 10000 10000 10000 10000 10000 10000 10000 1500 10000 10000 10000 400 4.6 4.4 390 10000 1500 10000 10000 10000 10000 10000 10000 10000 10000 10000 1200 10000 10000 10000 10000 10000 10000 10000 10000 10000 10000 10000 1200 1000 1100 10000 10000 10000 10000 10000 10000 6200 10000 10000 10000 1200 10000 10000 10000 1400 5700 10000 10000 10000 10000 1400 3800 10000 10000 10000 10000 10000 10000 10000 10000 10000 10000 10000 10000 10000 10000 10000 10000 1800 6600 10000 10000 10000 10000 10000 10000 10000 10000 450 10000 120 170 2900 8800 3500 980 10000 510 5200 1500 1500 10000 10000 10000 10000 10000 10000 10000 10000 10000 10000 10000 10000 50 4300 10000 470 10000 10000 10000 10000 10000 10000 10000 10000 10000 10000 10000 10000 10000 10000 10000 10000 110 8.2 210 670 140 3.9 43 130 2900 10000 10000 10000 10000 10000 10000 10000 10000 10000 3900 10000 3700 2500 97 10000 10000 10000 10000 10000 10000 10000 10000 10000 10000 7900 10000 10000 10000 10000 10000 10000 10000 10000 10000 17 600 2900 4600 34 15 7.9 480 10000 10000 380 10000 10000 10000 2800 10000 10000 3200 1600 10000 10000 10000 10000 10000 10000 10000 10000 10000 10000 160 10000 10000 10000 10000 10000 10000 10000 1900 4200 10000 10000 2.8 10000 10000 10000 10000 10000 5700 10000 10000 10000 1200 10000 10000 10000 10000 10000 10000 10000 10000 10000 10000 10000 10000 1500 10000 10000 10000 10000 10000 10000 10000 10000 10000 10000 10000 10000 10000 10000 10000 10000 10000 10000 10000 10000 10000 10000 10000 10000 10000 10000 10000 10000 10000 6300 10000 10000 38 41 10000 10000 10000 10000 10000 10000 10000 10000 10000 10000 10000 10000 10000 10000 10000 10000 10000 10000 10000 10000 10000 10000 10000 10000 10000 10000 10000 10000 10000 10000 10000 10000 10000 10000 10000 10000 10000 10000 10000 4700 10000 10000 10000 10000 10000 10000 10000 10000 10000 10000 10000 10000 10000 10000 10000 10000 80 120 140 240 10000 10000 10000 10000 1800 10000 3000 10000 10000 10000 10000 10000 10000 10000 10000 10000 10000 10000 10000 10000 10000 2800 10000 10000 10000 10000 10000 10000 10000 10000 10000 7900 10000 10000 10000 10000 10000 10000 4600 10000 10000 650 10000 10000 10000 10000 10000 10000 10000 10000 350 1900 10000 10000 8500 10000 10000 10000 10000 10000 10000 10000 10000 8500 10000 10000 10000 10000 10000 10000 10000 500 10000 10000 10000 10000 10000 10000 3800 10000 2400 1700 10000
2300 0.047 0.63 0.18 0.11 0.029 0.062 0.057 0.037 0.086 0.039 21 3.6 0.036 0.12 0.057 1.5 10000 10000 10000 10000 10000 10000 10000 10000 10000 10000 690 3900 10000 2100 5900 10000 10000 10000 10000 10000 52 350 3.3 10000 10000 580 200 10000 10000 10000 10000 10000 4.8 10000 550 10000 4500 10000 10000 3600 10000 10000 780 830 10000 10000 10000 10000 10000 10000 10000 10000 10000 1200 10000 10000 10000 10000 10000 10000 3000 120 2400 600 1700 300 3200 380 32 280 2600 240 110 10000 10000 10000 10000 10000 5800 10000 10000 10000 10000 10000 5400 120 140 670 91 10000 10000 10000 10000 10000 10000 35 18 98 26 29 38 30 23 390 71 110 340 630 2300 18 5.8 18 27 1100 10000 9 33 8.4 210 9.2 3000 2500 0.77 26 10000 10000 10000 10000 2300 10000 10000 570 360 330 10000 10000 10000 10000 10000 6.3 10000 2200 1000 1100 2900 2200 3400 10000 10000 1.4 11 1.3 270 10000 4900 1700 10000 10000 3.4 520 1900 3200 130 15 5000 10000 10000 10000 10000 53 10000 10000 600 10000 360 1700 10000 10000 1100 1200 10000 10000 10000 420 270 180 73 520 430 10000 130 10000 10000 0.59 10000 10000 10000 7 500 830 3000 4.2 480 10000 4400 10000 30 54 110 3.1 5.1 8.2 0.5 10000 10000 10000 10000 10000 10000 350 19 9.9 2600 2600 8.2 1300 10000 110 2200 6800 3100 3.2 5300 10000 10000 10000 2700 10000 2700 10000 10000 190 6300 370 380 37 10000 10000 490 10000 10000 6200 2300 10000 10000 10000 650 1600 10000 10000 10000 10000 10000 10000 1500 2200 10000 10000 10000 10000 10000 2300 1900 5700 10000 10000 10000 2400 10000 10000 5100 200 10000 10000 10000 1600 1400 340 1300 10000 10000 10000 10000 10000 10000 10000 10000 10000 10000 10000 10000 10000 10000 10000 10000 10000 10000 10000 3300 10000 10000 10000 10000 10000 350 2900 3200 5500 1800 960 10000 10000 1600 2400 10000 10000 910 10000 10000 4600 10000 10000 10000 10000 10000 390 64 10000 4800 3800 10000 4200 2200 10000 1600 10000 3700 10000 380 870 360 10000 10000 10000 10000 10000 10000 10000 1200 3200 10000 2700 10000 660 10000 10000 10000 30 29 4.7 220 10000 1 100 10000 10000 3900 10000 37 2 570 3700 290 100 1300 1900 340 250 3200 10000 10000 10000 2900 3900 570 2100 31 10000 29 170 3100 1200 3400 10000 4600 10000 72 6500 4500 61 1200 450 460 10000 710 510 94 1800 10000 10000 4 900 16 80 1600
10000 580 10000 10000 4100 2300 390 640 450 1500 1200 1700 450 1100 1100 640 1800 10000 10000 10000 10000 10000 10000 10000 10000 10000 10000 10000 10000 10000 10000 10000 10000 10000 10000 10000 10000 10000 10000 2000 10000 10000 10000 10000 10000 10000 10000 10000 10000 10000 10000 10000 10000 10000 10000 10000 10000 10000 10000 10000 10000 10000 10000 10000 10000 10000 10000 10000 10000 10000 10000 10000 10000 10000 10000 10000 10000 10000 10000 10000 10000 10000 10000 10000 1900 10000 10000 10000 10000 10000 10000 10000 10000 10000 10000 10000 10000 10000 10000 10000 10000 10000 160 10000 10000 10000 10000 10000 10000 10000 10000 10000 10000 10000 3000 2600 10000 10000 10000 5100 10000 5300 10000 10000 10000 10000 10000 10000 10000 10000 190 1700 10000 10000 10000 10000 10000 1400 10000 10000 10000 10000 10000 10000 10000 10000 10000 10000 10000 10000 10000 99 110 160 150 600 10000 10 10000 10000 10000 10000 10000 10000 10000 56 10000 10000 10000 10000 10000 10000 10000 10000 10000 2700 10000 10000 10000 10000 10000 10000 10000 10000 10000 10000 10000 10000 10000 10000 10000 10000 10000 10000 10000 10000 10000 10000 10000 10000 36 10000 10000 4000 54 35 17 12 10000 10000 1100 10000 10000 10000 220 10000 10000 10000 10000 10000 10000 10000 10000 10000 10000 10000 10000 10000 590 1400 10000 10000 10000 10000 10000 10000 10000 10000 10000 10000 10000 3100 10000 10000 10000 10000 10000 10000 310 10000 10000 10000 10000 10000 10000 10000 10000 10000 10000 10000 10000 10000 10000 10000 10000 10000 10000 10000 10000 10000 10000 10000 10000 10000 10000 10000 10000 10000 10000 10000 10000 10000 10000 10000 10000 10000 10000 10000 10000 10000 10000 10000 10000 10000 10000 10000 10000 11 50 10000 10000 10000 10000 10000 10000 10000 10000 10000 10000 10000 10000 10000 10000 10000 10000 10000 10000 10000 10000 10000 10000 10000 10000 10000 10000 10000 10000 10000 10000 10000 10000 10000 10000 10000 10000 10000 10000 10000 10000 10000 10000 10000 10000 10000 10000 10000 10000 10000 10000 10000 10000 10000 10000 10000 10000 390 360 10000 10000 10000 10000 10000 10000 2900 10000 10000 10000 10000 10000 10000 10000 10000 10000 10000 10000 10000 10000 10000 10000 10000 10000 10000 10000 10000 10000 10000 170 10000 10000 1600 10000 10000 10000 10000 10000 3200 26 10000 10000 10000 10000 10000 10000 10000 10000 10000 10000 10000 10000 1100 440 10000 10000 160 10000 10000 10000 10000 10000 10000 10000 10000 10000 10000 10000 10000 10000 10000 10000 10000 5 10000 10000 10000 10000 3900 10000 10000 10000 500 10000 10000
10000 10000 7800 10000 2400 10000 920 5600 2000 440 7400 6100 10000 2700 300 3600 1900 10000 10000 10000 10000 10000 10000 10000 10000 10000 10000 10000 4500 10000 10000 10000 10000 10000 10000 10000 10000 10000 10000 7900 10000 10000 10000 10000 1200 330 3600 10000 10000 10000 10000 10000 10000 10000 10000 10000 10000 10000 10000 10000 10000 10000 10000 10000 5100 10000 10000 10000 10000 10000 10000 10000 10000 10000 10000 10000 10000 10000 10000 87 10000 10000 10000 10000 250 10000 10000 10000 10000 10000 10000 10000 10000 10000 10000 10000 10000 10000 10000 10000 10000 10000 13 960 10000 10000 10000 10000 10000 10000 10000 10000 10000 10000 10000 10000 10000 10000 10000 10000 10000 10000 10000 10000 10000 7800 2900 10000 8900 10000 1500 10000 1100 10000 10000 10000 10000 43 10000 10000 10000 10000 10000 10000 10000 10000 10000 10000 10000 8600 10000 4700 10000 10000 10000 10000 10000 800 1400 10000 10000 10000 730 10000 10000 2000 590 2100 10000 55 10000 10000 10000 10000 10000 1200 10000 10000 10000 560 10000 10000 10000 10000 10000 10000 10000 10000 10000 10000 10000 10000 10000 10000 10000 10000 10000 10000 10000 10000 200 990 8700 6200 83 170 240 850 10000 10000 640 10000 10000 10000 60 10000 10000 10000 370 10000 10000 10000 10000 10000 10000 10000 5000 7500 1300 830 10000 10000 10000 10000 10000 10000 10000 10000 10000 10000 10000 1900 10000 10000 10000 6200 10000 1400 10000 10000 10000 10000 10000 10000 10000 9500 10000 10000 10000 10000 10000 10000 10000 10000 10000 10000 10000 10000 10000 10000 10000 10000 10000 10000 10000 10000 10000 3200 10000 10000 10000 10000 10000 10000 10000 10000 10000 10000 10000 10000 10000 10000 10000 10000 10000 10000 10000 1100 240 10000 10000 10000 10000 10000 10000 10000 10000 10000 10000 10000 10000 10000 10000 10000 10000 10000 10000 10000 10000 10000 10000 10000 10000 10000 10000 10000 10000 10000 10000 10000 10000 10000 10000 10000 10000 10000 10000 10000 10000 10000 10000 10000 10000 10000 10000 10000 10000 10000 10000 950 10000 10000 10000 10000 390 150 72 320 89 10000 10000 10000 5400 950 10000 10000 10000 10000 10000 10000 10000 10000 10000 10000 10000 10000 10000 10000 10000 10000 10000 10000 10000 10000 10000 10000 510 10000 10000 1100 10000 10000 10000 10000 10000 10000 10000 8300 10000 4400 490 3900 140 720 10000 10000 10000 10000 10000 150 1300 10000 10000 1500 6400 10000 5900 10000 10000 10000 10000 10000 10000 10000 410 10000 10000 10000 10000 10000 1300 10000 10000 10000 10000 10000 10000 940 6800 54 63 10000
10000 10000 10000 10000 10000 10000 10000 10000 10000 10000 10000 10000 10000 10000 10000 10000 10000 10000 10000 10000 10000 10000 10000 10000 10000 10000 10000 10000 10000 10000 10000 10000 10000 10000 10000 10000 1800 10000 10000 10000 10000 10000 10000 10000 10000 10000 10000 10000 10000 10000 10000 10000 10000 3400 10000 10000 10000 10000 10000 10000 10000 10000 10000 10000 10000 10000 10000 10000 10000 10000 10000 10000 10000 10000 10000 10000 10000 10000 10000 10000 10000 10000 10000 10000 10000 10000 10000 10000 10000 10000 10000 10000 10000 10000 10000 10000 10000 10000 10000 10000 10000 10000 10000 10000 10000 10000 10000 10000 10000 10000 10000 10000 10000 10000 10000 10000 10000 10000 10000 10000 10000 10000 10000 10000 10000 10000 10000 10000 10000 10000 10000 10000 10000 10000 10000 10000 10000 10000 10000 10000 10000 10000 10000 10000 10000 10000 10000 10000 10000 10000 10000 10000 10000 10000 10000 10000 10000 10000 10000 10000 10000 10000 10000 10000 10000 10000 10000 10000 10000 10000 10000 10000 10000 10000 10000 10000 10000 10000 10000 10000 10000 10000 10000 10000 10000 10000 10000 10000 10000 10000 10000 10000 10000 10000 10000 10000 10000 10000 10000 10000 10000 10000 10000 10000 10000 10000 10000 10000 10000 10000 10000 10000 10000 10000 10000 10000 10000 10000 10000 10000 10000 10000 10000 10000 10000 10000 10000 10000 10000 10000 10000 10000 10000 10000 10000 10000 10000 120 370 10000 10000 10000 10000 10000 10000 10000 10000 10000 10000 10000 10000 10000 10000 10000 10000 10000 10000 10000 10000 10000 10000 10000 10000 10000 10000 10000 10000 10000 10000 10000 10000 10000 10000 10000 10000 10000 10000 10000 10000 10000 10000 10000 10000 10000 10000 10000 10000 10000 10000 10000 10000 10000 10000 10000 10000 10000 10000 10000 3100 10000 10000 10000 10000 10000 10000 10000 10000 10000 10000 10000 10000 10000 10000 10000 10000 10000 10000 10000 10000 10000 10000 10000 10000 10000 10000 10000 10000 10000 10000 10000 10000 10000 10000 10000 10000 10000 10000 10000 10000 10000 10000 10000 10000 10000 10000 10000 10000 10000 10000 10000 10000 10000 10000 10000 10000 10000 10000 10000 10000 10000 10000 10000 10000 10000 10000 10000 10000 10000 10000 10000 10000 10000 10000 10000 10000 10000 10000 10000 10000 10000 10000 10000 10000 10000 10000 10000 10000 10000 10000 10000 10000 10000 10000 10000 10000 10000 10000 10000 10000 10000 10000 10000 10000 10000 10000 10000 10000 10000 10000 10000 10000 10000 10000 10000 10000 10000 10000 10000 10000 10000 10000 10000 10000 10000 10000 10000 10000 10000 10000 10000 10000 10000 10000 10000 10000 10000 10000 10000 10000 10000 10000 10000
10000 30 3200 1000 1500 91 46 57 38 91 22 690 69 42 210 30 870 1700 10000 10000 10000 10000 1500 3400 10000 10000 10000 7700 10000 10000 10000 10000 10000 10000 10000 4200 2800 5700 3800 45 10000 2600 10000 2600 10000 10000 3800 10000 10000 1600 10000 10000 10000 10000 10000 10000 10000 10000 10000 10000 10000 10000 10000 10000 10000 10000 10000 10000 10000 10000 10000 10000 10000 10000 10000 10000 10000 10000 10000 1300 10000 10000 10000 10000 10000 6100 10000 10000 4600 420 10000 10000 10000 10000 10000 10000 10000 10000 10000 10000 10000 10000 400 10000 10000 7000 10000 10000 7300 1500 10000 6700 0.19 0.26 0.13 0.19 0.17 0.26 0.26 0.24 0.28 0.22 0.19 0.1 10000 2500 10000 2100 3600 1200 270 10000 2000 1500 2700 10000 1800 640 56 210 6.5 10000 10000 1700 5400 10000 10000 10000 10000 10000 10000 10000 10000 10000 10000 10000 2800 7500 2700 1200 730 3000 1600 2400 490 10000 3400 5300 100 10000 10000 10000 10000 10000 10000 4200 10000 10000 10000 1100 10000 6400 10000 10000 10000 10000 10000 10000 10000 450 3000 1200 5600 10000 10000 10000 630 10000 1100 5500 7800 700 600 3900 5700 7900 1900 7900 10000 10000 320 10000 10000 10000 1900 500 1100 5100 810 10000 10000 10000 10000 3800 2300 8400 330 10000 10000 2600 10000 10000 10000 10000 10000 10000 10000 1800 1600 10000 10000 60 10000 10000 10000 5600 1700 830 2100 110 260 1800 10000 10000 10000 10000 10000 10000 10000 10000 10000 10000 10000 10000 10000 10000 10000 10000 10000 10000 10000 10000 10000 10000 10000 10000 10000 10000 10000 10000 10000 10000 10000 10000 10000 10000 10000 10000 10000 10000 10000 10000 10000 10000 10000 10000 10000 5200 7500 10000 10000 10000 10000 10000 10000 10000 10000 10000 10000 10000 10000 10000 10000 10000 10000 10000 10000 10000 10000 10000 10000 10000 10000 10000 10000 10000 10000 10000 10000 10000 10000 10000 10000 10000 10000 10000 10000 10000 10000 10000 10000 10000 10000 10000 10000 10000 10000 10000 10000 10000 10000 10000 10000 700 10000 4200 840 10000 10000 8400 10000 10000 10000 300 10000 10000 10000 10000 10000 10000 10000 10000 10000 10000 6200 10000 10000 10000 10000 10000 10000 10000 10000 10000 10000 4900 1800 10000 10000 1100 6700 10000 10000 10000 10000 10000 2900 4500 10000 10000 3300 10000 10000 10000 10000 1500 3200 9600 800 2200 10000 10000 10000 8200 10000 10000 5600 10000 10000 10000 10000 10000 10000 700 10000 10000 1000 10000 10000 4700 10000 10000 10000 10000 10000 10000 10000 1600 10000 700 1200 10000
10000 65 2800 1300 390 280 39 45 56 100 78 110 20 55 100 78 730 3400 1500 10000 10000 10000 10000 10000 10000 10000 10000 2300 10000 10000 10000 10000 10000 10000 10000 3200 2100 490 10000 120 10000 10000 10000 10000 10000 10000 560 10000 10000 4300 10000 10000 10000 10000 10000 10000 10000 10000 10000 10000 10000 10000 10000 10000 10000 10000 10000 10000 10000 10000 10000 10000 10000 10000 10000 10000 10000 10000 10000 10000 10000 10000 10000 10000 13 10000 10000 10000 10000 2800 10000 10000 10000 10000 10000 10000 10000 10000 10000 10000 10000 10000 1.7 48 10000 10000 10000 10000 10000 10000 10000 10000 230 440 150 84 700 860 840 140 7400 120 1500 1300 3100 5200 10000 3700 10000 10000 36 620 5300 10000 10000 10000 1100 220 3000 180 1400 10000 10000 10000 10000 10000 10000 510 10000 10000 10000 53 35 23 35 860 1100 0.74 10000 10000 10000 10000 2300 10000 10000 4.3 720 1200 1700 10000 10000 10000 10000 10000 10000 590 10000 10000 10000 10000 920 10000 10000 10000 10000 10000 10000 10000 10000 10000 10000 10000 10000 10000 10000 10000 10000 10000 10000 10000 0.38 98 820 390 0.54 0.27 0.32 0.31 10000 10000 67 10000 10000 10000 23 10000 10000 4300 270 10000 10000 10000 10000 10000 10000 10000 540 2000 2000 100 10000 10000 10000 10000 10000 10000 10000 10000 3100 10000 10000 1500 10000 10000 2600 370 580 560 540 10000 10000 10000 10000 10000 10000 10000 10000 10000 4300 2900 10000 10000 4500 10000 10000 10000 10000 10000 10000 10000 10000 10000 10000 10000 10000 10000 10000 10000 10000 10000 10000 10000 10000 10000 10000 10000 10000 10000 10000 10000 10000 10000 10000 10000 10000 10000 10000 0.41 0.32 10000 10000 10000 10000 10000 10000 10000 10000 10000 10000 10000 10000 10000 10000 10000 10000 10000 10000 10000 10000 10000 10000 10000 10000 10000 10000 10000 10000 10000 10000 10000 10000 10000 10000 10000 10000 10000 10000 10000 2100 10000 10000 10000 10000 10000 10000 10000 10000 10000 10000 10000 10000 10000 10000 10000 10000 6.1 7.5 10000 3800 10000 10000 10000 10000 98 10000 10000 10000 10000 10000 10000 10000 10000 10000 10000 10000 10000 10000 10000 10000 10000 10000 10000 10000 10000 10000 2100 22 10000 10000 81 10000 10000 10000 10000 10000 540 5.4 10000 10000 10000 10000 10000 5900 5000 10000 10000 10000 1700 10000 290 140 10000 10000 810 10000 10000 10000 10000 10000 10000 10000 10000 10000 10000 10000 10000 830 10000 10000 10000 1.1 10000 10000 10000 10000 10000 10000 260 10000 250 10000 10000
2300 170 2700 3200 610 590 33 87 97 97 100 12 10 74 78 110 460 440 860 10000 10000 10000 10000 1100 10000 10000 10000 3.3 2400 10000 780 10000 10000 10000 260 76 4300 7.8 740 110 10000 230 10000 3600 10000 10000 10000 10000 10000 7800 10000 10000 10000 10000 10000 10000 10000 10000 10000 1500 140 760 420 10000 10000 10000 10000 10000 10000 10000 330 10000 10000 10000 2100 10000 10000 10000 10000 10000 10000 10000 10000 10000 210 10000 10000 10000 10000 10000 10000 10000 10000 10000 10000 10000 10000 10000 10000 330 370 10000 510 10000 170 1400 10000 10000 10000 10000 10000 4000 10000 10000 2700 10000 10000 10000 10000 10000 10000 2700 10000 10000 10000 140 100 700 360 1000 65 470 280 120 10000 10000 570 6 10000 10000 10000 10000 10000 10000 10000 510 10000 10000 310 270 450 10000 10000 2700 3500 10000 670 2300 850 500 210 730 900 860 3000 10000 2900 1300 10000 10000 10000 4200 10000 10000 10000 10000 10000 10000 10000 3600 39 10000 10000 780 10000 5500 710 340 600 49 31 3600 2000 330 10000 290 200 10000 10000 10000 10000 10000 10000 3700 10000 10000 800 10000 10000 10000 30 830 690 10000 44 10000 10000 12 940 230 10000 1100 2800 72 110 10000 80 75 10000 79 10000 10000 10000 10000 10000 10000 10000 10000 10000 3300 10000 10000 10000 10000 3.6 2.1 0.55 1.5 4400 10000 10000 10000 10000 10000 10000 10000 10000 10000 580 25 990 10000 2800 10000 230 10000 10000 10000 10000 10000 10000 10000 10000 10000 10000 10000 10000 10000 10000 5700 790 4600 10000 10000 10000 10000 10000 10000 10000 10000 10000 10000 10000 10000 10000 10000 10000 10000 10000 10000 10000 10000 10000 10000 10000 10000 10000 10000 10000 10000 10000 10000 10000 10000 10000 10000 10000 10000 10000 10000 10000 10000 10000 10000 10000 3200 10000 10000 10000 10000 10000 10000 10000 10000 10000 10000 10000 10000 60 10000 10000 10000 10000 10000 990 10000 510 10000 10000 1100 10000 10000 190 10000 10000 10000 1300 2100 10000 6100 10000 4000 1600 900 2100 450 3700 3300 4.1 10000 10000 10000 10000 10000 10000 10000 10000 10000 10000 10000 640 1300 240 10000 10000 200 18 120 10000 560 10000 1800 10000 8200 10000 10000 610 10000 10000 2500 1800 1200 900 490 690 10000 380 1000 10000 110 270 10000 10000 10000 320 760 110 95 37 82 10000 10000 10000 850 210 2000 800 1000 1600 6700 10000 10000 10000 10000 10000 10000 10000 770 10000 980 10000 4200
10000 0.047 0.1 0.041 0.032 0.019 0.025 0.046 0.016 0.037 0.064 890 120 0.058 0.029 0.046 0.17 620 330 210 570 460 190 10000 10000 10000 10000 10000 10000 10000 10000 10000 10000 10000 9300 10000 10000 10000 10000 0.21 7000 53 10000 1.4 500 570 7.8 10000 10000 1.4 10000 10000 10000 10000 10000 10000 10000 10000 10000 10000 10000 10000 10000 10000 10000 10000 10000 10000 10000 10000 10000 10000 10000 10000 10000 10000 10000 10000 10000 10000 10000 10000 10000 10000 0.58 1 10000 10000 10000 1500 10000 10000 10000 10000 10000 10000 10000 10000 10000 10000 10000 10000 0.69 3.2 10000 1300 1200 10000 10000 10000 10000 10000 120 130 170 79 110 320 160 120 2200 110 330 2300 10000 4.1 0.85 0.093 1.2 0.24 2100 10000 0.24 0.45 0.39 6.9 0.34 0.039 1400 18 55 10000 10000 10000 10000 10000 10000 10000 10000 10000 10000 3700 1400 3900 10000 10000 0.5 5000 4800 8100 4800 9900 3200 7000 10000 10000 0.31 0.79 2.6 1600 10000 10000 10000 10000 10000 0.35 10000 10000 10000 10000 980 10000 10000 10000 10000 10000 10000 10000 10000 10000 10000 10000 10000 10000 10000 1000 640 10000 10000 10000 0.81 0.66 1.6 2.6 0.57 0.68 10000 2.7 10000 10000 0.2 570 86 10000 1200 10000 10000 10000 0.57 5300 10000 10000 10000 140 280 310 1300 640 3100 45 10000 10000 10000 10000 10000 10000 10000 1000 1400 10000 10000 3.3 10000 10000 10000 10000 10000 10000 430 10000 10000 10000 10000 10000 10000 10000 2000 2100 3800 10000 10000 10000 1900 10000 10000 10000 3500 10000 10000 10000 10000 10000 10000 470 6500 10000 10000 10000 10000 10000 10000 10000 260 10000 27 410 10000 10000 10000 10000 10000 10000 10000 10000 10000 10000 10000 0.47 0.63 10000 640 10000 10000 10000 10000 10000 10000 10000 10000 10000 10000 10000 10000 10000 10000 10000 10000 10000 10000 10000 10000 10000 10000 10000 10000 10000 10000 10000 10000 10000 10000 130 10000 10000 10000 10000 10000 10000 10000 10000 10000 10000 10000 10000 10000 10000 10000 10000 10000 10000 10000 10000 10000 28 570 730 390 3200 10000 10000 10000 10000 10000 31 10000 10000 10000 10000 10000 10000 10000 10000 10000 10000 10000 10000 10000 10000 10000 10000 10000 1200 10000 10000 3.9 6.4 720 10000 10000 0.21 13 10000 10000 10000 10000 10000 770 210 10000 2900 3700 10000 5400 2300 10000 13 33 230 2900 10000 10000 10000 10000 2000 10000 5.6 11 10000 10000 10000 10000 10000 10000 2.1 1800 110 10000 10000 10000 4600 2900 3200 7000 200 10000 10000 10000 0.3 3400 79 45 10000
10000 10000 4900 10000 1300 10000 3300 10000 10000 830 10000 59 550 8500 800 10000 1300 10000 10000 10000 10000 10000 10000 10000 10000 10000 10000 10000 10000 10000 1000 10000 10000 10000 10000 10000 10000 10000 10000 680 10000 10000 10000 10000 2700 10000 10000 10000 10000 10000 10000 10000 10000 10000 10000 10000 10000 10000 10000 10000 10000 10000 10000 1100 200 10000 10000 10000 10000 2000 3100 220 10000 10000 10000 10000 10000 10000 10000 2100 10000 10000 10000 10000 8100 10000 10000 10000 10000 10000 10000 10000 10000 10000 10000 10000 10000 10000 10000 10000 10000 10000 1.9 33 10000 10000 1200 10000 10000 10000 10000 10000 7000 10000 6000 9100 5300 10000 6800 10000 10000 10000 7600 2400 10000 9800 6200 880 2900 1400 2000 860 270 4900 440 10000 10000 10000 10000 10000 10000 10000 10000 10000 10000 10000 3000 10000 7100 10000 10000 4300 10000 10000 10000 10000 10000 410 2300 10000 10000 3000 890 5000 10000 7100 1200 10000 10000 10000 10000 10000 10000 10000 10000 10000 10000 10000 10000 10000 10000 10000 10000 10000 10000 10000 10000 10000 10000 10000 10000 10000 10000 10000 10000 10000 10000 9100 7.3 110 170 1400 10000 10000 260 230 260 2400 10000 10000 1200 10000 10000 10000 12 10000 10000 1400 2700 10000 10000 10000 10000 10000 10000 10000 10000 10000 90 10000 10000 10000 10000 10000 10000 10000 10000 10000 10000 10000 10000 10000 10000 10000 3700 10000 10000 10000 310 10000 6300 1600 10000 10000 10000 10000 9400 910 10000 10000 10000 10000 10000 10000 1900 10000 10000 10000 10000 10000 10000 10000 10000 10000 10000 10000 10000 10000 10000 10000 10000 10000 1000 10000 0.45 7.2 78 2.9 10000 10000 10000 10000 10000 10000 10000 10000 10000 1200 1100 10000 10000 10000 10000 10000 10000 10000 10000 10000 10000 10000 10000 10000 10000 10000 10000 10000 10000 10000 10000 10000 10000 10000 10000 10000 10000 10000 10000 10000 10000 10000 10000 10000 10000 10000 10000 10000 10000 10000 10000 10000 10000 10000 10000 10000 10000 10000 10000 10000 10000 10000 10000 10000 990 10000 10000 500 240 10000 10000 10000 10000 10000 10000 5800 10000 10000 10000 10000 10000 10000 10000 10000 10000 10000 10000 10000 10000 10000 10000 10000 10000 10000 10000 10000 10000 10000 150 10000 10000 10000 10000 10000 10000 10000 10000 10000 10000 10000 10000 10000 150 10000 10000 10000 10000 10000 10000 10000 10000 8.3 20 10000 10000 140 10000 10000 10000 1000 570 190 10000 10000 3300 10000 10000 10000 10000 10000 10000 10000 3900 10000 10000 10000 10000 10000 10000 4900 10000 10000 860 10000
170 75 10000 4500 1500 1100 42 60 48 75 58 110 31 46 100 54 10000 10000 10000 10000 10000 10000 10000 10000 10000 10000 10000 3500 520 820 79 240 10000 10000 10000 280 1100 3800 54 190 10000 10000 3100 10000 10000 10000 10000 10000 10000 10000 10000 10000 10000 10000 10000 10000 10000 10000 3100 10000 10000 10000 10000 10000 10000 10000 10000 1200 2900 10000 2600 10000 10000 10000 180 10000 10000 1200 10000 8200 6800 1700 10000 6500 60 10000 10000 10000 10000 10000 10000 10000 10000 2600 200 10000 10000 10000 10000 10000 10000 1300 2500 8600 2100 10000 10000 830 1800 10000 10000 6000 10000 10000 10000 10000 10000 10000 10000 10000 940 10000 10000 1400 10000 10000 10000 10000 10000 10000 10000 10000 10000 10000 10000 10000 10000 220 10000 10000 10000 10000 10000 10000 10000 10000 10000 10000 10000 10000 10000 150 410 230 370 4300 190 69 0.64 6.1 5.2 3.6 1.1 4.8 7.5 580 2300 440 490 250 2200 97 1300 10000 350 3300 4200 500 5100 10000 44 410 10000 10000 1800 10000 480 10000 10000 170 10000 130 530 10000 380 130 410 10000 10000 10000 7.5 45 170 1400 1.6 7.2 26 3.1 1700 530 250 10000 10000 3700 550 1500 880 10000 750 170 10000 10000 10000 71 10000 5500 1900 560 160 620 10000 10000 2300 1500 3400 1700 40 520 350 10000 10000 32 10000 1600 1800 10000 10000 10000 9.1 10000 10000 10000 2 9900 10000 2200 10000 10000 200 10000 480 430 540 10000 830 3500 92 80 10000 10000 660 10000 10000 10000 2000 10000 2700 2300 1500 5600 9100 850 10000 10000 10000 10000 10000 10000 10000 10000 770 10000 10000 10000 430 3000 8400 54 3.8 10000 610 10000 10000 10000 640 9000 10000 10000 10000 10000 10000 10000 10000 10000 10000 10000 10000 10000 10000 10000 10000 10000 10000 10000 10000 1900 4300 260 10000 10000 10000 10000 180 9900 300 10000 570 10000 10000 10000 10000 10000 10000 3200 10000 10000 10000 10000 10000 2800 10000 560 10000 10000 10000 71 47 27 26 420 260 690 320 10000 10000 10000 760 3100 10000 590 10000 680 10000 450 10000 5600 310 10000 4600 10000 570 1500 10000 960 10000 3700 300 130 10000 1800 10000 420 290 250 1500 10000 10000 10000 530 10000 630 10000 10000 10000 130 10000 10000 10000 10000 4000 10000 10000 2600 24 10000 10000 10000 100 720 190 10000 10000 10000 10000 150 2200 9300 55 54 170 68 10000 1200 10000 10000 10000 10000 580 1200 12 10000 10000
2700 10000 10000 10000 10000 10000 10000 10000 10000 10000 10000 10000 10000 10000 10000 10000 10000 10000 10000 10000 10000 10000 10000 10000 10000 10000 1000 10000 10000 5000 10000 10000 10000 10000 10000 10000 10000 3300 2900 10000 10000 10000 10000 10000 10000 10000 10000 10000 10000 10000 10000 10000 10000 10000 10000 2800 10000 10000 10000 6700 10000 10000 10000 10000 10000 5000 1100 10000 10000 10000 2600 10000 1300 10000 3400 10000 10000 10000 10000 10000 510 430 10000 1600 10000 10000 10000 10000 10000 10000 10000 10000 10000 10000 10000 10000 10000 10000 10000 10000 10000 10000 10000 10000 10000 2200 10000 760 10000 160 1000 10000 10000 10000 10000 10000 10000 10000 10000 10000 10000 10000 10000 10000 10000 10000 10000 10000 10000 10000 10000 10000 10000 10000 10000 10000 10000 10000 10000 10000 10000 10000 10000 10000 10000 10000 76 10000 10000 10000 10000 4000 10000 10000 10000 10000 10000 10000 330 49 40 72 420 250 1800 3800 10000 10000 10000 10000 1700 10000 1300 10000 8.3 10000 1000 720 10000 1200 1800 10000 680 10000 10000 10000 10000 10000 10000 10000 10000 10000 10000 10000 10000 10000 1700 10000 10000 10000 10000 10000 10000 1100 5200 10000 10000 10000 10000 10000 10000 10000 10000 10000 10000 10000 10000 10000 10000 10000 10000 10000 10000 10000 10000 10000 10000 10000 10000 10000 10000 10000 10000 10000 10000 10000 10000 10000 10000 10000 10000 10000 10000 5600 10000 2800 10000 8400 3500 10000 10000 10000 10000 10000 10000 10000 10000 10000 10000 10000 1900 10000 6900 10000 10000 10000 10000 230 10000 10000 10000 10000 10000 10000 10000 10000 10000 10000 10000 10000 10000 10000 10000 10000 10000 10000 10000 10000 10000 10000 4300 10000 10000 10000 5300 10000 10000 10000 3300 10000 10000 10000 4900 1500 4200 10000 10000 10000 10000 10000 10000 10000 10000 10000 10000 10000 10000 10000 10000 10000 10000 10000 200 870 1100 10000 6600 10000 10000 330 590 10000 5100 10000 10000 10000 10000 10000 10000 25 8.9 46 10000 36 10000 10000 10000 1100 170 10000 10000 10000 10000 10000 10000 10000 10000 10000 10000 10000 10000 10000 10000 10000 10000 10000 10000 10000 10000 2500 10000 370 10000 1600 10000 87 220 10000 25 10000 1800 10000 10000 10000 10000 10000 3100 4100 10000 10000 10000 10000 10000 10000 2500 4900 10000 10000 10000 10000 10000 10000 10000 10000 10000 10000 10000 10000 10000 10000 10000 510 1400 10000 3400 10000 10000 10000 10000 10000 10000 10000 10000 10000 10000 10000 10000 10000 10000 10000 10000 10000 10000 10000 10000 10000 10000 10000 10000 1600 10000 10000
1200 63 8200 1100 640 150 89 58 66 230 61 620 59 76 330 76 200 10000 10000 10000 10000 10000 1900 2500 10000 10000 10000 1200 10000 10000 10000 10000 10000 10000 2200 1400 600 4000 1200 190 10000 10000 10000 10000 10000 10000 10000 10000 10000 10000 10000 10000 10000 10000 10000 6400 10000 10000 10000 10000 10000 10000 10000 10000 10000 10000 10000 10000 10000 10000 10000 10000 10000 10000 10000 10000 10000 10000 10000 680 10000 10000 10000 10000 10000 9600 10000 10000 3500 500 10000 10000 10000 10000 10000 10000 10000 10000 6000 10000 10000 10000 790 10000 10000 2900 3400 6300 9400 10000 10000 1300 0.67 0.48 0.85 0.52 0.52 0.47 0.35 0.97 190 1.2 1.6 140 10000 10000 10000 2400 10000 710 440 1400 940 1100 10000 10000 2200 1700 2900 1100 230 10000 10000 10000 2500 10000 10000 10000 10000 10000 10000 10000 10000 10000 10000 10000 1100 4400 1200 350 130 820 1300 500 10000 2100 2000 10000 3.1 4400 10000 7300 10000 10000 10000 1800 10000 10000 10000 960 10000 10000 10000 10000 10000 10000 10000 10000 10000 10000 10000 10000 10000 10000 10000 3700 700 10000 2000 4300 1700 10000 10000 1600 3500 3100 1300 10000 10000 10000 250 10000 10000 10000 19 2900 4800 890 530 10000 10000 10000 10000 2500 2300 10000 10000 10000 10000 10000 10000 10000 10000 10000 10000 10000 10000 10000 10000 10000 10000 96 10000 10000 980 3800 2800 1100 1300 10000 690 1000 10000 10000 10000 10000 10000 10000 10000 10000 10000 10000 10000 10000 10000 10000 970 10000 10000 10000 10000 10000 10000 10000 10000 10000 10000 10000 10000 10000 10000 10000 10000 10000 10000 10000 10000 10000 10000 10000 10000 10000 10000 10000 10000 10000 10000 1800 1400 10000 10000 10000 10000 10000 10000 10000 10000 10000 10000 10000 10000 10000 10000 10000 10000 10000 10000 10000 10000 10000 10000 10000 10000 10000 10000 10000 10000 10000 1000 10000 10000 10000 10000 10000 10000 10000 10000 10000 1900 10000 10000 10000 10000 10000 10000 10000 10000 10000 10000 1300 10000 10000 10000 10000 10000 1300 330 10000 10000 10000 10000 10000 10000 680 4900 10000 10000 10000 10000 10000 7000 10000 10000 10000 10000 10000 10000 10000 10000 10000 10000 1200 10000 10000 10000 2600 26 10000 10000 700 10000 10000 10000 8300 10000 10000 10000 4400 10000 10000 10000 10000 10000 10000 3100 10000 10000 10000 10000 850 10000 10000 10000 4500 630 10000 570 10000 10000 10000 10000 10000 3700 3800 10000 2400 3900 10000 10000 920 5700 10000 10000 10000 10000 10000 10000 2200 10000 25 10000 10000
10000 150 40 250 20 170 10 110 36 4 120 18 310 37 5.6 56 27 10000 10000 10000 10000 10000 10000 10000 10000 10000 10000 69 730 1200 1500 10000 10000 10000 440 43 12 0.093 10000 5.4 10000 10000 10000 200 3500 2300 4.3 10000 10000 76 5900 5300 10000 10000 10000 10000 10000 10000 550 4400 10000 640 480 210 87 10000 10000 10000 10000 10000 3.7 130 1600 10000 240 4400 2700 10000 57 3200 550 10000 10000 850 1.8 120 10000 10000 10000 4600 10000 10000 10000 10000 2800 10000 10000 10000 3100 10000 10000 10000 0.2 3.6 22 10000 180 10000 10000 10000 10000 2000 440 310 120 370 160 210 160 190 1800 86 1100 470 980 6.2 3.6 1 1.9 6.6 1.1 2.5 1.8 12 3.9 85 12 1.3 580 1500 610 10000 10000 10000 10000 10000 73 10000 180 37 110 690 800 910 1600 10000 40 3.8 0.9 1.4 2 2.6 0.82 1.5 11 1.5 3.8 88 10000 10000 10000 10000 10000 10000 10000 15 420 220 43 0.51 44 5400 10000 430 5900 10000 1400 210 53 10000 370 10000 69 10000 10000 1500 10000 5700 670 3900 2.5 3.2 36 9.6 2.7 2.1 2.4 7.6 10000 10000 6 680 1700 10000 0.53 10000 10000 110 9.1 16 1800 10000 10000 1900 4800 1900 2000 110 190 4 10000 10000 10000 10000 10000 10000 10000 12 13 10000 10000 2.5 10000 300 0.27 1.4 1 0.82 2600 10000 72 3.7 3000 1000 530 340 660 330 1100 3 10000 10000 10000 10000 13 10000 2300 10000 2800 690 10000 10000 10000 10000 10000 10000 10000 10000 10000 10000 470 10000 170 10000 320 760 54 390 10000 10000 4100 10000 10000 10000 890 170 250 4.5 0.96 10000 230 10000 32 31 10000 10000 10000 10000 10000 10000 10000 10000 10000 10000 10000 10000 10000 10000 10000 10000 10000 10000 10000 10000 10000 10000 10000 10000 28 10000 10000 10000 10000 10000 10000 10000 10000 10000 3.5 10000 10000 10000 10000 10000 10000 10000 7500 10000 10000 10000 10000 10000 14 10000 4400 0.74 0.67 1.6 2.8 10000 10000 10000 850 21 900 510 10000 1800 14 10000 10000 10000 10000 10000 10000 10000 5100 10000 10000 10000 1200 10000 10000 10000 160 640 3 10000 10000 20 18 10000 10000 10000 10000 98 230 180 10000 280 540 3700 6900 10000 800 310 260 10000 10000 0.79 3.1 10000 10000 210 21 200 130 4.8 4.1 3.4 10000 10000 430 530 5000 10000 2 10000 10000 450 12 10000 10000 10000 10000 10000 10000 48 5700 5.5 45 10000
10000 10000 10000 10000 10000 10000 3200 10000 10000 10000 10000 10000 10000 10000 10000 10000 10000 10000 2400 10000 10000 10000 10000 10000 10000 10000 10000 10000 10000 10000 10000 10000 10000 10000 10000 10000 10000 10000 10000 10000 10000 1800 10000 10000 0.19 0.18 10000 10000 10000 10000 10000 10000 10000 10000 10000 10000 10000 10000 10000 10000 10000 10000 10000 10000 10000 10000 10000 10000 10000 10000 10000 10000 10000 10000 10000 10000 10000 10000 10000 3500 10000 10000 10000 10000 10000 10000 10000 10000 1400 130 10000 10000 10000 10000 10000 10000 10000 10000 10000 10000 10000 10000 10000 10000 10000 10000 10000 10000 10000 10000 10000 10000 10000 10000 10000 10000 10000 10000 10000 10000 10000 10000 10000 10000 10000 10000 10000 10000 10000 10000 10000 10000 10000 10000 10000 10000 10000 10000 10000 2300 10000 10000 10000 10000 10000 10000 10000 10000 10000 10000 10000 10000 10000 10000 10000 10000 10000 10000 10000 10000 10000 10000 10000 10000 10000 10000 10000 10000 10000 10000 10000 10000 10000 10000 10000 10000 10000 10000 10000 10000 10000 10000 10000 10000 10000 10000 10000 10000 10000 10000 10000 10000 10000 10000 7800 10000 10000 10000 10000 2500 10000 10000 10000 10000 10000 10000 10000 10000 10000 10000 10000 10000 10000 10000 1300 10000 10000 10000 10000 10000 10000 10000 10000 10000 10000 10000 10000 10000 2300 10000 10000 10000 10000 10000 10000 10000 10000 10000 10000 10000 10000 5100 10000 10000 10000 10000 10000 10000 1000 10000 10000 10000 10000 10000 10000 10000 10000 10000 10000 10000 10000 10000 10000 10000 10000 10000 10000 10000 10000 10000 10000 10000 10000 10000 10000 10000 10000 10000 10000 10000 10000 10000 10000 10000 10000 10000 10000 10000 10000 10000 10000 10000 10000 10000 10000 10000 10000 10000 10000 10000 10000 10000 10000 10000 10000 10000 10000 10000 10000 10000 10000 10000 10000 10000 10000 10000 10000 10000 10000 10000 10000 10000 10000 10000 10000 10000 10000 10000 10000 10000 10000 10000 10000 10000 10000 10000 10000 10000 10000 10000 10000 10000 10000 10000 10000 10000 10000 10000 10000 10000 10000 10000 10000 10000 6.6 10000 10000 10000 10000 10000 1200 10000 10000 2500 10000 10000 10000 10000 10000 10000 10000 10000 10000 10000 10000 10000 10000 10000 10000 10000 10000 10000 10000 10000 10000 10000 1300 10000 10000 10000 10000 10000 10000 10000 10000 10000 10000 10000 10000 10000 10000 10000 10000 10000 10000 10000 10000 4900 10000 10000 10000 10000 10000 2300 10000 10000 10000 10000 10000 10000 10000 10000 10000 10000 10000 10000 10000 10000 10000 10000 10000 10000 10000 10000 10000 10000 10000 10000 10000 910 10000 10000
10000 10000 10000 10000 10000 10000 10000 10000 10000 10000 10000 10000 10000 10000 10000 10000 10000 10000 10000 10000 10000 10000 10000 10000 2.2 2.1 3 10000 10000 10000 10000 420 10000 10000 10000 10000 10000 10000 10000 10000 10000 10000 10000 10000 10000 10000 10000 10000 10000 10000 10000 2500 10000 10000 10000 10000 10000 370 10000 10000 10000 10000 10000 10000 10000 10000 10000 10000 10000 10000 10000 10000 10000 10000 10000 10000 10000 10000 5300 200 10000 730 10000 10000 10000 10000 10000 10000 10000 10000 10000 10000 10000 10000 10000 10000 3000 10000 560 2400 10000 110 10000 10000 10000 10000 10000 10000 10000 10000 10000 10000 10000 10000 10000 10000 10000 10000 10000 10000 10000 10000 10000 10000 10000 10000 10000 10000 10000 10000 10000 10000 10000 10000 10000 10000 10000 10000 10000 10000 10000 10000 10000 10000 10000 10000 10000 10000 10000 10000 10000 10000 10000 10000 10000 10000 10000 10000 10000 10000 10000 10000 10000 10000 10000 10000 10000 10000 10000 10000 610 10000 380 5200 100 10000 510 390 200 10000 10000 10000 10000 10000 10000 10000 10000 10000 10000 10000 10000 10000 10000 10000 10000 10000 10000 10000 10000 10000 10000 1800 360 130 2600 7300 1000 3500 10000 140 10000 10000 10000 10000 10000 10000 10000 10000 10000 10000 10000 10000 10000 340 880 10000 10000 10000 10000 10000 10000 10000 10000 720 10000 10000 10000 10000 10000 10000 10000 10000 10000 890 10000 10000 10000 10000 10000 10000 10000 10000 10000 10000 10000 10000 10000 10000 10000 10000 10000 10000 5400 10000 10000 10000 10000 10000 10000 10000 10000 10000 10000 10000 10000 10000 10000 10000 10000 10000 10000 10000 3400 10000 10000 10000 10000 10000 550 270 10000 18 21 8.9 10000 10000 10000 10000 3900 10000 10000 10000 10000 10000 10000 10000 10000 10000 10000 10000 10000 10000 10000 10000 10000 10000 10000 10000 10000 10000 10000 10000 940 680 750 10000 1500 10000 10000 19 13 10000 34 3100 3.2 10000 10000 10000 10000 54 5.3 2.4 250 16 3500 10000 990 210 3.1 2000 7.2 10000 10000 10000 10000 10000 1300 10000 10000 10000 10000 10000 10000 10000 10000 10000 280 200 10000 10000 51 10000 160 10000 10000 10000 10000 10000 10000 10000 10000 10000 10000 1900 10000 6900 10000 86 10000 10000 10000 10000 10000 10000 10000 10000 10000 2600 10000 10000 10000 620 1400 9300 10000 10000 10000 10000 10000 10000 10000 10000 10000 10000 10000 10000 10000 10000 10000 10000 10000 10000 10000 10000 10000 10000 10000 5900 2300 10000 10000 10000 10000 10000 10000 10000 10000 10000 10000 33 10000 10000
10000 10000 10000 10000 10000 10000 10000 10000 10000 10000 10000 10000 10000 10000 10000 10000 10000 10000 10000 10000 10000 10000 10000 10000 10000 10000 10000 10000 10000 10000 10000 10000 10000 10000 10000 10000 10000 10000 10000 10000 10000 10000 10000 10000 10000 10000 10000 10000 10000 10000 10000 10000 10000 10000 10000 10000 10000 10000 10000 10000 10000 10000 10000 10000 10000 10000 10000 10000 10000 10000 10000 10000 10000 10000 10000 10000 10000 10000 10000 10000 10000 10000 10000 10000 2.2 10000 10000 10000 10000 10000 10000 10000 10000 10000 10000 10000 10000 10000 10000 10000 10000 10000 10000 10000 10000 10000 10000 10000 10000 10000 10000 10000 10000 10000 10000 10000 10000 10000 10000 10000 10000 10000 10000 10000 10000 10000 10000 10000 10000 10000 10000 10000 10000 10000 10000 10000 10000 10000 10000 10000 10000 10000 10000 10000 10000 10000 10000 10000 10000 10000 10000 10000 10000 10000 10000 10000 10000 10000 10000 10000 10000 10000 10000 10000 10000 10000 10000 10000 10000 10000 10000 10000 10000 10000 10000 10000 10000 10000 10000 10000 10000 10000 10000 10000 10000 10000 10000 10000 10000 10000 10000 10000 10000 10000 10000 10000 10000 10000 10000 10000 10000 10000 10000 10000 10000 10000 10000 10000 10000 10000 10000 10000 10000 10000 10000 10000 10000 10000 10000 10000 10000 10000 10000 10000 10000 10000 10000 10000 10000 10000 10000 10000 10000 10000 10000 10000 10000 10000 10000 10000 10000 10000 10000 10000 10000 10000 10000 10000 10000 10000 10000 10000 10000 10000 10000 10000 10000 10000 10000 10000 10000 10000 10000 10000 10000 10000 10000 10000 10000 10000 10000 10000 10000 10000 10000 10000 10000 10000 10000 10000 10000 10000 10000 10000 10000 10000 10000 10000 10000 10000 10000 10000 10000 10000 10000 10000 10000 10000 10000 10000 10000 10000 10000 10000 10000 10000 10000 10000 10000 10000 10000 10000 10000 10000 10000 10000 10000 10000 10000 10000 10000 10000 10000 10000 10000 10000 10000 10000 10000 10000 10000 10000 10000 10000 10000 10000 10000 10000 10000 10000 10000 10000 10000 10000 10000 10000 10000 10000 10000 10000 10000 10000 10000 10000 10000 10000 10000 10000 10000 10000 10000 10000 10000 10000 10000 10000 10000 10000 10000 10000 10000 10000 10000 10000 10000 10000 10000 10000 10000 10000 10000 10000 10000 10000 10000 10000 10000 10000 10000 10000 10000 10000 10000 10000 10000 10000 10000 10000 10000 10000 10000 10000 10000 10000 10000 10000 10000 10000 10000 10000 10000 10000 10000 10000 10000 10000 10000 630 36 120 10000 10000 10000 10000 10000 10000 10000 10000 10000 10000 10000 10000 10000 10000 10000 10000 10000 10000 10000 10000 10000 10000
10000 400 10000 4700 2700 780 680 460 520 1100 230 10000 10000 360 2200 480 1600 10000 10000 10000 10000 10000 10000 10000 10000 10000 10000 10000 10000 10000 10000 10000 10000 10000 10000 10000 10000 1800 10000 1200 10000 10000 10000 10000 10000 10000 10000 10000 10000 10000 10000 10000 10000 10000 10000 10000 10000 10000 10000 10000 10000 10000 10000 10000 10000 10000 10000 10000 10000 10000 610 10000 10000 10000 10000 10000 10000 10000 800 1300 10000 10000 10000 10000 10000 10000 10000 10000 3200 430 10000 10000 10000 10000 10000 10000 10000 10000 5700 10000 10000 2900 10000 10000 10000 6900 10000 2000 3800 10000 10000 10000 1 0.54 2 1.1 0.57 0.57 0.52 0.94 140 1.4 0.98 40 10000 4000 10000 5500 10000 1500 590 10000 1800 1300 10000 10000 2500 3200 3500 790 410 10000 10000 1600 3100 10000 10000 10000 10000 10000 10000 10000 10000 10000 10000 10000 2600 10000 3100 1100 1000 2900 5100 3000 3500 10000 2000 10000 13 10000 10000 10000 10000 10000 10000 4400 10000 10000 10000 310 10000 10000 10000 10000 10000 10000 10000 10000 10000 69 1500 540 10000 10000 10000 10000 10000 10000 1700 3200 10000 1800 5500 4300 10000 10000 10000 10000 10000 10000 630 10000 10000 10000 470 10000 10000 5500 990 10000 10000 10000 10000 3300 2100 10000 10000 10000 10000 10000 10000 10000 10000 10000 10000 10000 10000 10000 10000 10000 10000 600 10000 10000 10000 10000 10000 3500 1800 10000 290 1200 10000 10000 10000 10000 10000 10000 10000 10000 10000 10000 10000 10000 10000 10000 1900 10000 10000 10000 10000 10000 10000 10000 10000 10000 10000 10000 10000 10000 10000 10000 4200 10000 10000 10000 10000 10000 10000 10000 10000 10000 10000 10000 10000 10000 10000 10000 10000 10000 10000 10000 10000 10000 3700 2700 10000 10000 10000 10000 10000 10000 10000 10000 10000 10000 10000 10000 10000 10000 10000 10000 10000 10000 5800 10000 10000 10000 7500 10000 10000 10000 10000 10000 10000 10000 10000 10000 10000 10000 10000 10000 10000 10000 3500 10000 10000 10000 10000 10000 10000 10000 10000 10000 10000 10000 10000 10000 10000 10000 10000 10000 10000 530 10000 10000 10000 10000 10000 10000 1200 10000 10000 10000 10000 10000 10000 10000 10000 10000 10000 560 10000 10000 10000 2100 920 4600 10000 3800 10000 10000 10000 10000 10000 10000 10000 5700 10000 10000 10000 10000 10000 10000 10000 10000 10000 10000 10000 10000 10000 10000 10000 6900 10000 10000 10000 10000 10000 10000 10000 10000 10000 6000 10000 10000 10000 10000 10000 10000 10000 10000 10000 10000 10000 10000 10000 10000 10000 240 10000 10000
10000 170 8.3 580 2.5 110 5.9 65 44 1.8 92 10000 10000 130 1.1 21 10 10000 10000 10000 10000 10000 10000 10000 10000 10000 10000 10000 10000 10000 10000 10000 10000 10000 10000 10000 10000 10000 10000 520 10000 10000 10000 10000 10000 3300 10000 10000 10000 10000 10000 10000 10000 10000 10000 10000 10000 10000 10000 10000 10000 10000 10000 10000 5500 10000 10000 10000 10000 10000 10000 10000 10000 10000 10000 10000 10000 10000 10000 10000 4500 10000 10000 2100 11 10000 10000 10000 10000 10000 10000 10000 10000 10000 10000 10000 10000 10000 10000 10000 10000 10000 0.7 15 10000 10000 10000 5300 10000 10000 10000 10000 10000 10000 10000 10000 7600 10000 10000 10000 10000 10000 10000 10000 10000 10000 10000 10000 10000 10000 10000 10000 1400 10000 10000 10000 10000 10000 10000 10000 10000 10000 10000 10000 10000 10000 10000 10000 10000 10000 10000 10000 10000 10000 10000 10000 2400 10000 10000 10000 10000 6300 10000 10000 10000 10000 1500 3100 1000 10000 10000 10000 10000 10000 10000 10000 10000 10000 10000 960 10000 10000 10000 10000 10000 10000 10000 10000 10000 1200 10000 10000 10000 10000 10000 10000 10000 5000 10000 3100 13 15 560 980 14 15 2500 91 10000 10000 40 10000 10000 10000 10000 10000 10000 10000 890 10000 10000 10000 10000 10000 10000 10000 10000 10000 10000 10000 10000 10000 10000 10000 10000 10000 10000 10000 10000 10000 10000 10000 10000 1900 10000 10000 10000 10000 10000 10000 10000 10000 10000 10000 10000 10000 10000 10000 10000 10000 10000 10000 10000 10000 10000 10000 10000 10000 10000 10000 10000 10000 10000 10000 10000 10000 10000 10000 10000 10000 10000 10000 10000 10000 10000 10000 10000 10000 10000 10000 10000 10000 10000 10000 10000 10000 10000 31 14 10000 10000 10000 10000 10000 10000 10000 10000 10000 10000 10000 10000 10000 10000 10000 10000 10000 10000 10000 10000 10000 10000 10000 10000 10000 10000 10000 10000 10000 380 10000 10000 10000 10000 10000 10000 10000 10000 10000 7800 10000 10000 10000 10000 10000 10000 10000 10000 10000 10000 10000 10000 10000 10000 10000 1700 10000 10000 10000 10000 10000 10000 10000 10000 10000 10000 10000 10000 10000 10000 10000 10000 10000 10000 10000 10000 10000 10000 10000 10000 10000 10000 10000 10000 10000 10000 10000 10000 10000 10000 10000 10000 10000 10000 10000 10000 10000 10000 10000 10000 10000 10000 10000 10000 10000 10000 10000 10000 10000 10000 10000 10000 10000 10000 10000 10000 10000 4300 10000 10000 10000 10000 10000 10000 10000 10000 8700 10000 10000 10000 10000 10000 10000 10000 10000 10000 10000 10000 10000 10000 10000 2600 10000
520 370 8600 4500 2500 1200 280 440 230 340 230 930 180 350 670 390 5300 390 10 10000 10000 1900 10000 10000 10000 10000 10000 840 200 4.1 1400 2300 10000 8000 10000 2900 3000 5.3 140 11 10000 370 310 780 10000 10000 10000 10000 10000 77 10000 6600 6200 10000 10000 10000 10000 10000 2800 10000 10000 10000 10000 10000 10000 10000 10000 5000 10000 10000 10000 10000 10000 10000 10000 10000 10000 9.9 10000 10000 900 940 10000 1300 3.2 10000 10000 10000 10000 10000 10000 10000 10000 10000 6200 10000 5000 3400 4700 8300 10000 10000 9.4 100 330 10000 10000 270 7500 10000 10000 10000 10000 10000 10000 10000 6800 10000 10000 10000 240 9600 10000 1100 10000 6800 6100 1600 7700 5500 4400 6700 10000 1500 3300 10000 2700 1100 10000 10000 10000 10000 10000 10000 10000 10000 10000 5700 3700 120 1100 3500 3600 1100 1600 10000 220 53 17 2.4 1.5 4.2 20 13 78 700 5500 340 870 81 1700 2200 820 380 720 3700 10000 3600 4000 10000 370 10000 10000 1100 10000 10000 1300 330 1200 220 10000 860 490 200 140 9.9 18 830 1400 240 3.6 60 48 18 2.3 7.7 39 6 3300 2100 180 10000 10000 10000 1700 190 370 10000 1600 210 10000 10000 2500 86 220 6700 65 210 140 360 10000 10000 4200 2300 6200 5300 10000 200 420 360 3400 99 3200 1100 86 670 4100 5400 81 10000 10000 10000 42 10000 10000 10000 10000 10000 48 10000 160 2100 1200 10000 5600 590 10000 870 10000 10000 10000 10000 10000 10000 10000 10000 10000 10000 10000 10000 10000 10000 10000 10000 10000 10000 10000 10000 10000 10000 370 1500 5600 410 10000 10000 10000 27 28 3900 10000 10000 10000 10000 590 1700 10000 10000 10000 10000 10000 10000 10000 10000 10000 10000 10000 10000 10000 10000 10000 10000 2300 620 1700 590 10000 3700 10000 10000 10000 10000 2400 4700 170 10000 10000 10000 31 10000 10000 10000 10000 10000 420 320 480 10000 10000 10000 10000 8700 760 10000 10000 9.2 6.4 1.2 0.83 2300 10000 2000 240 10000 10000 740 10000 10000 4500 3200 10000 10000 10000 2100 10000 440 1300 10000 3000 10000 10000 3100 1100 10000 3000 400 720 130 10000 2400 10000 1700 2200 6000 18 780 3200 10000 10000 9000 7.2 1700 10000 2200 470 2000 10000 1100 2000 10000 10000 10000 10000 150 2200 870 10000 56 120 68 10000 3200 34 1100 5.8 470 10000 1900 450 900 460 10000 10000 10000 10000 10000 10000 430 3100 39 10000 10000
48 36 1600 530 360 94 17 24 19 47 22 12 5.9 36 63 75 250 140 10000 320 370 10000 10000 10000 10000 10000 10000 660 430 440 82 10000 10000 10000 650 88 59 180 9.6 3500 1900 120 370 1900 10000 10000 10000 1900 1200 1000 1400 530 2100 4000 10000 10000 10000 10000 210 470 10000 10000 10000 10000 10000 10000 10000 820 730 10000 190 10000 10000 10000 1400 10000 10000 710 95 650 64 93 6200 49 120 4400 1200 10000 2300 630 1200 580 1200 1200 230 3000 360 1800 310 2000 10000 86 3200 2100 67 3800 2100 2.9 4.8 180 940 390 10000 7100 2700 4600 10000 10000 10000 10000 640 10000 10000 560 10000 150 1500 810 10000 10000 1500 390 10000 2500 10000 10000 2900 130 10000 10000 10000 10000 10000 5500 10000 2700 1100 3500 2100 1100 750 370 850 1200 280 2300 440 73 15 13 13 20 6.6 13 60 1300 2100 660 260 330 10000 71 5000 10000 10000 4300 430 300 580 1000 63 460 2200 920 180 430 340 400 420 48 240 680 240 1200 190 76 39 580 230 51 53 860 240 160 21 23 12 76 5000 1500 1200 10000 10000 240 13 350 45 920 3100 500 10000 10000 10000 72 120 1600 11 150 33 260 10000 1200 310 440 1300 210 10000 530 850 150 250 120 820 210 750 170 210 570 25 10000 10000 1200 4.3 650 1500 230 10000 10000 560 810 10000 1100 1100 10000 200 740 52 170 740 6000 390 1100 3100 10000 5300 1000 1100 2300 120 210 520 1100 10000 1700 10000 1400 10000 10000 2100 2700 460 1500 1300 390 830 1900 10000 130 30 650 2400 10000 2600 870 210 140 10000 10000 10000 10000 10000 10000 10000 10000 10000 10000 10000 10000 10000 10000 10000 10000 10000 10000 10000 51 10000 94 10000 10000 10000 10000 580 880 240 10000 10000 10000 21 10000 10000 10000 10000 10000 1200 1500 780 2500 800 3600 1200 270 760 2300 10000 150 47 35 35 47 5000 61 64 3700 130 660 300 250 10000 2200 1100 10000 1900 3400 10000 280 620 7500 440 10000 310 580 230 96 670 560 13 54 10000 2800 2700 55 15 200 29 140 630 10000 890 670 36 1800 10000 1000 130 10000 10000 10000 10000 300 1100 2700 1800 28 580 1600 10000 270 140 250 10000 2300 110 580 160 520 10000 53 130 120 120 10000 2800 4700 4400 10000 10000 18 4300 5.2 580 940
10000 10000 10000 10000 10000 10000 10000 10000 10000 10000 10000 10000 10000 10000 10000 10000 10000 10000 10000 10000 10000 10000 10000 10000 10000 10000 10000 10000 10000 10000 10000 10000 10000 10000 10000 10000 10000 10000 10000 10000 10000 10000 10000 10000 10000 10000 10000 10000 10000 10000 10000 10000 10000 10000 10000 10000 10000 10000 10000 10000 10000 10000 10000 10000 10000 10000 10000 10000 10000 10000 10000 10000 10000 10000 10000 10000 10000 10000 10000 10000 10000 10000 10000 10000 10000 10000 10000 10000 10000 10000 10000 10000 10000 10000 10000 10000 10000 10000 10000 10000 10000 10000 10000 10000 10000 10000 10000 10000 10000 10000 10000 10000 2.4 8.6 0.92 2.1 2.2 3.9 3.5 2.8 10000 1.2 4.2 860 10000 10000 10000 10000 10000 10000 10000 10000 10000 10000 10000 10000 10000 10000 7 5500 54 10000 10000 10000 10000 10000 10000 10000 10000 10000 10000 10000 10000 10000 10000 10000 10000 10000 10000 10000 10000 10000 10000 10000 10000 10000 10000 10000 10000 10000 10000 10000 10000 10000 10000 10000 10000 10000 10000 10000 10000 10000 10000 10000 10000 10000 10000 10000 10000 10000 10000 10000 10000 10000 10000 10000 10000 10000 10000 10000 10000 10000 10000 10000 10000 10000 10000 10000 10000 10000 10000 10000 10000 10000 4400 10000 10000 10000 10000 10000 10000 10000 10000 10000 10000 10000 10000 10000 10000 10000 10000 10000 10000 10000 10000 10000 10000 10000 10000 10000 10000 1100 10000 10000 10000 10000 10000 10000 10000 4400 10000 10000 10000 10000 10000 10000 10000 10000 10000 10000 10000 10000 10000 10000 10000 10000 10000 10000 10000 10000 10000 10000 10000 10000 10000 10000 10000 10000 10000 10000 10000 10000 10000 10000 10000 10000 10000 10000 10000 10000 10000 10000 10000 10000 10000 10000 10000 10000 10000 10000 10000 10000 10000 10000 10000 10000 670 7500 10000 10000 10000 10000 10000 10000 10000 10000 10000 10000 10000 10000 10000 940 10000 10000 10000 10000 10000 10000 10000 10000 10000 10000 10000 10000 10000 10000 10000 10000 10000 10000 10000 10000 10000 10000 10000 10000 10000 10000 10000 10000 10000 10000 10000 10000 10000 10000 10000 10000 10000 10000 10000 10000 10000 3600 10000 10000 10000 10000 10000 10000 10000 10000 10000 10000 10000 10000 10000 10000 10000 10000 10000 10000 10000 10000 10000 10000 3300 10000 10000 10000 10000 10000 10000 10000 10000 10000 10000 10000 10000 10000 10000 10000 10000 10000 10000 10000 10000 10000 10000 10000 10000 10000 10000 10000 10000 10000 10000 10000 10000 10000 10000 10000 10000 10000 10000 10000 10000 10000 10000 10000 10000 10000 10000 10000 10000 10000 10000 10000 10000 10000 10000 10000
3.1 840 10000 4900 7600 2200 1000 870 780 2500 830 950 160 910 3200 1000 6500 75 86 2500 3800 2200 10000 10000 4400 2100 6200 71 25 56 32 3.7 70 170 16 16 4.1 35 16 160 950 57 1500 200 10000 10000 1700 25 16 66 130 47 470 10 59 8.8 26 3000 23 15 330 10000 10000 1000 10000 20 420 30 35 410 87 8000 530 490 43 430 10 2.8 210 85 9.6 44 10000 3 110 260 10000 7100 10000 10000 10000 10000 10000 2600 970 970 80 63 82 10000 4500 1100 510 400 840 240 2500 3.4 5 20 29 22 1100 400 1200 1100 320 1400 560 860 7.8 800 1400 16 10000 380 790 160 1700 5900 1200 260 10000 5200 6900 10000 6900 98 10000 5500 1400 9800 10000 10000 10000 1100 4.9 5.7 1100 28 370 310 660 580 730 1800 52 120 8.5 0.66 0.57 1.5 5.4 1.4 7 17 740 84 7.3 4.1 24 12 7.2 2300 1300 270 590 370 250 150 38 570 39 4200 9 12 11 1100 1800 6.1 16 1.7 290 8.8 10000 3.7 2.3 11 320 12 150 35 11 7.1 40 76 45 380 30 1 430 1600 10000 57 5.7 3.6 2.5 490 190 340 1700 4400 3.4 4.8 6 2600 4.7 110 23 43 230 930 83 14 49 120 19 3.5 3.9 5 3.8 7 44 26 32 290 480 41 3.6 80 56 1.4 12 3.5 15 18 9200 1000 3 8200 2.4 760 230 10000 4100 13 56 29 260 770 220 370 2500 10000 4900 10000 10000 5600 4400 4000 5400 1800 770 8000 10000 10000 3500 370 30 43 35 24 9.9 24 27 720 10000 350 29 3.4 5.6 5600 1300 720 0.39 1.7 5200 230 4900 4900 5900 5600 7400 49 650 10000 1100 5400 6700 4000 350 290 200 250 18 36 10000 18 10000 220 160 10000 5.3 1.8 55 220 330 2300 1.5 240 160 140 1800 100 14 8.1 8.9 370 25 120 42 550 41 120 10000 20 14 6.7 4.7 9 6700 7.7 10000 640 13 5.3 56 71 26 62 1300 42 960 28 2400 290 88 1200 110 9100 69 200 120 5.8 82 15 35 1 10000 640 820 10 51 13 19 26 810 3800 1100 9.5 2.9 70 500 86 18 1200 290 120 540 680 630 110 64 5.4 9.3 6.6 2100 8.3 14 14 10000 98 6.5 660 15 910 650 1000 60 4.9 220 10000 1200 7900 2100 5900 8000 160 97 0.52 6700 16
10000 10000 10000 10000 10000 10000 10000 10000 10000 10000 10000 4400 10000 10000 10000 10000 10000 10000 10000 10000 10000 10000 10000 10000 10000 10000 10000 1600 10000 10000 10000 10000 10000 10000 1600 390 71 340 10000 10000 10000 710 7800 10000 10000 10000 10000 10000 10000 10000 10000 10000 10000 10000 10000 10000 10000 10000 10000 10000 10000 1300 1200 38 74 10000 10000 10000 10000 10000 2900 95 3000 10000 10000 10000 10000 10000 10000 10000 8900 10000 10000 1600 3.4 10000 10000 10000 10000 10000 10000 10000 10000 10000 10000 10000 10000 10000 10000 10000 10000 10000 58 3800 10000 10000 8300 10000 10000 10000 10000 10000 10000 10000 6500 10000 10000 10000 10000 10000 10000 10000 10000 10000 10000 10000 10000 3500 10000 1500 330 110 10000 880 1400 1400 1400 33 10000 10000 10000 10000 10000 10000 10000 10000 2800 10000 10000 10000 10000 10000 10000 10000 10000 10000 10000 7.5 0.63 2.7 11 8.8 1.3 2.6 16 16 400 10000 2300 10000 10000 10000 10000 10000 10000 10000 10000 10000 2300 46 830 10000 10000 10000 10000 10000 10000 10000 3900 10000 10000 10000 10000 10000 10000 10000 10000 10000 240 4300 2 17 1100 81 1.9 1.7 3.8 21 2100 1700 10000 10000 4700 10000 460 10000 10000 550 10000 10000 10000 10000 10000 10000 10000 10000 10000 3200 10000 910 10000 10000 10000 10000 10000 10000 10000 10000 10000 10000 10000 1200 10000 10000 870 1300 690 2600 10000 10000 4900 270 10000 10000 10000 10000 10000 10000 1400 7600 1500 10000 8300 10000 10 10000 2800 10000 10000 3200 10000 10000 10000 10000 10000 10000 10000 10000 10000 10000 10000 10000 10000 10000 10000 370 10000 2000 10000 10000 10000 10000 10000 10000 2800 10000 10000 4.2 1.9 10000 10000 10000 10000 10000 10000 10000 10000 10000 10000 10000 10000 10000 10000 10000 10000 10000 10000 10000 10000 10000 10000 10000 10000 10000 10000 10000 10000 10000 10000 6900 10000 10000 10000 10000 10000 10000 10000 8500 2300 10000 10000 10000 10000 10000 10000 10000 10000 10000 10000 10000 10000 10000 10000 10000 10000 100 120 970 54 10000 10000 10000 2800 10000 10000 10000 10000 630 10000 7200 10000 1200 10000 10000 10000 10000 10000 10000 10000 10000 2800 10000 10000 1900 10000 10000 450 10000 10000 10000 10000 10000 10000 10000 10000 3800 10000 10000 10000 10000 10000 320 10000 260 10000 10000 10000 10000 10000 110 450 10000 10000 2800 10000 10000 10000 3100 1100 210 10000 10000 10000 10000 10000 10000 10000 10000 10000 10000 8.1 10000 10000 10000 640 270 10000 10000 10000 250 10000 10000
10000 10000 10000 10000 10000 10000 10000 10000 10000 10000 10000 10000 10000 10000 10000 10000 10000 10000 10000 10000 10000 10000 10000 10000 10000 10000 10000 10000 10000 10000 10000 10000 10000 10000 10000 10000 10000 10000 10000 10000 10000 10000 10000 10000 10000 10000 10000 10000 10000 10000 10000 10000 10000 10000 10000 10000 10000 10000 10000 10000 10000 10000 10000 10000 10000 10000 10000 10000 10000 10000 10000 10000 10000 10000 10000 10000 10000 10000 10000 10000 640 2300 10000 1000 10000 10000 10000 10000 10000 10000 10000 10000 10000 10000 10000 10000 10000 10000 10000 10000 10000 10000 10000 10000 10000 10000 10000 10000 10000 2100 10000 10000 10000 10000 10000 10000 10000 10000 10000 10000 10000 10000 10000 10000 10000 10000 10000 10000 10000 10000 10000 10000 10000 10000 10000 10000 10000 10000 10000 10000 10000 10000 10000 10000 10000 10000 10000 10000 10000 10000 10000 10000 10000 10000 10000 10000 10000 10000 10000 10000 10000 10000 10000 10000 10000 10000 10000 10000 10000 10000 10000 10000 10000 10000 10000 10000 10000 10000 10000 10000 10000 10000 10000 10000 1000 19 10000 10000 10000 10000 10000 10000 10000 10000 10000 10000 10000 10000 10000 10000 10000 10000 10000 10000 10000 10000 10000 10000 10000 10000 10000 10000 10000 10000 10000 10000 10000 10000 10000 10000 10000 10000 10000 10000 10000 10000 10000 10000 10000 10000 10000 10000 10000 10000 10000 10000 10000 10000 10000 10000 10000 10000 10000 10000 10000 10000 10000 10000 10000 10000 10000 10000 10000 10000 10000 10000 10000 10000 10000 10000 10000 10000 10000 10000 10000 10000 10000 10000 10000 10000 10000 10000 10000 10000 10000 10000 10000 10000 10000 10000 10000 10000 10000 10000 10000 10000 10000 10000 10000 10000 10000 10000 10000 10000 10000 10000 10000 10000 10000 10000 10000 10000 10000 10000 10000 10000 10000 10000 10000 10000 10000 10000 10000 10000 10000 10000 10000 10000 10000 10000 10000 270 10000 10000 10000 10000 10000 10000 10000 10000 10000 10000 10000 10000 10000 10000 10000 10000 10000 10000 10000 10000 10000 10000 10000 10000 10000 10000 10000 10000 10000 10000 10000 10000 10000 10000 10000 10000 10000 10000 10000 10000 10000 10000 10000 10000 10000 10000 10000 10000 10000 10000 10000 10000 10000 10000 10000 10000 10000 10000 10000 10000 10000 10000 10000 10000 10000 10000 10000 10000 10000 10000 10000 10000 10000 10000 10000 10000 10000 10000 10000 10000 10000 10000 10000 10000 10000 10000 10000 10000 10000 10000 10000 10000 10000 10000 10000 10000 10000 10000 10000 10000 10000 10000 10000 500 10000 10000 10000 10000 10000 10000 10000 10000 10000 10000 10000 10000 10000 10000 10000 10000
10000 1900 10000 10000 10000 10000 510 940 750 630 1300 1600 2800 1000 1100 890 3300 10000 10000 10000 10000 10000 10000 10000 10000 10000 10000 10000 10000 10000 10000 10000 10000 10000 6.5 43 26 440 10000 68 10000 10000 10000 3100 10000 10000 10000 10000 10000 4200 10000 10000 10000 10000 10000 10000 10000 10000 10000 10000 10000 10000 10000 10000 10000 10000 10000 10000 10000 10000 10000 10000 10000 10000 10000 10000 10000 10000 10000 10000 10000 3200 2300 10000 10000 9000 10000 10000 10000 10000 10000 10000 10000 10000 10000 10000 10000 9100 10000 10000 10000 10000 4200 10000 10000 10000 10000 190 8.1 10000 10000 10000 10000 10000 10000 10000 10000 6400 10000 3200 10000 10000 10000 10000 10000 1800 370 2100 420 1400 580 1000 10000 330 10000 3500 560 10000 10000 10000 10000 10000 10000 10000 10000 10000 10000 10000 10000 4400 10000 2400 1700 1200 1300 10000 220 1000 10000 10000 10000 10000 9500 10000 10000 3100 10000 1300 10000 10000 10000 10000 10000 10000 10000 1500 10000 10000 10000 10000 10000 10000 10000 10000 10000 10000 10000 10000 10000 10000 1400 10000 10000 10000 10000 10000 10000 10000 10000 10000 10000 10000 10000 10000 10000 10000 10000 10000 10000 10000 590 10000 10000 10000 3700 10000 10000 10000 1400 10000 10000 10000 10000 10000 10000 10000 10000 10000 10000 10000 10000 10000 10000 10000 10000 10000 10000 10000 10000 10000 10000 10000 10000 10000 730 10000 10000 10000 10000 10000 10000 10000 10000 10000 10000 10000 10000 10000 10000 10000 10000 10000 10000 10000 10000 10000 10000 10000 10000 10000 10000 10000 10000 10000 10000 10000 10000 10000 10000 10000 10000 10000 10000 10000 10000 10000 10000 10000 10000 10000 10000 10000 10000 10000 10000 10000 10000 10000 10000 10000 10000 10000 10000 10000 10000 10000 10000 10000 10000 10000 10000 10000 10000 10000 10000 10000 10000 10000 10000 10000 10000 10000 10000 10000 10000 10000 10000 10000 10000 10000 10000 10000 10000 10000 10000 10000 10000 10000 410 10000 10000 10000 10000 10000 10000 10000 10000 10000 10000 10000 10000 10000 2000 10000 10000 10000 10000 10000 10000 10000 10000 10000 10000 10000 10000 10000 10000 10000 3100 10000 10000 10000 10000 4800 10000 10000 10000 10000 10000 10000 10000 10000 10000 10000 1700 10000 10000 10000 10000 800 10000 10000 10000 10000 10000 10000 10000 10000 10000 10000 10000 10000 10000 10000 10000 730 10000 10000 10000 1600 300 10000 10000 10000 2400 10000 10000 10000 10000 10000 10000 10000 10000 10000 10000 10000 3100 10000 10000 10000 10000 10000 10000 10000 10000 10000 10000 260 10000 10000 10000 10000
10000 140 8 78 10 110 11 140 140 6 4.6 10000 10000 25 2.1 55 110 10000 10000 10000 10000 10000 10000 10000 10000 10000 10000 10000 10000 10000 10000 10000 10000 10000 10000 10000 10000 10000 10000 150 10000 10000 10000 10000 10000 1800 10000 10000 10000 10000 10000 10000 10000 10000 10000 10000 10000 10000 10000 10000 10000 10000 10000 10000 10000 10000 10000 10000 10000 10000 10000 10000 10000 10000 10000 10000 10000 10000 10000 10000 10000 10000 10000 10000 7.6 10000 10000 10000 10000 10000 10000 10000 10000 10000 10000 10000 10000 10000 10000 10000 10000 10000 8.7 26 10000 10000 10000 10000 10000 10000 10000 10000 10000 10000 10000 10000 800 10000 1300 10000 10000 4700 10000 10000 10000 10000 10000 2500 10000 10000 10000 10000 1800 10000 10000 10000 10000 10000 1200 10000 10000 10000 10000 10000 10000 10000 10000 10000 10000 10000 10000 10000 10000 10000 10000 10000 640 10000 10000 10000 10000 10000 10000 10000 10000 10000 87 140 10000 10000 10000 10000 10000 10000 10000 690 10000 10000 10000 10000 10000 10000 10000 10000 10000 10000 10000 10000 10000 10000 10000 10000 10000 10000 10000 10000 10000 10000 10000 10000 8.1 12 1500 1300 7.9 5.8 10000 4.7 10000 10000 31 10000 10000 10000 10000 10000 10000 10000 61 10000 10000 10000 10000 10000 10000 10000 10000 10000 10000 10000 10000 10000 10000 10000 10000 10000 10000 10000 10000 10000 10000 10000 10000 10000 10000 10000 10000 10000 10000 10000 10000 10000 10000 10000 10000 10000 10000 10000 10000 10000 10000 10000 10000 10000 10000 10000 10000 10000 10000 10000 10000 10000 10000 10000 10000 10000 10000 10000 10000 10000 10000 10000 10000 10000 10000 10000 10000 10000 10000 10000 10000 10000 10000 10000 10000 10000 10000 25 8.4 10000 10000 10000 10000 10000 10000 10000 10000 10000 10000 10000 10000 10000 10000 10000 10000 10000 10000 10000 10000 10000 10000 10000 1300 10000 720 10000 10000 10000 10000 10000 10000 10000 10000 10000 10000 10000 10000 10000 10000 10000 10000 10000 10000 10000 10000 10000 10000 10000 10000 10000 10000 10000 10000 10000 10000 10000 10000 10000 10000 10000 1700 10000 10000 10000 10000 10000 10000 10000 10000 10000 10000 10000 10000 10000 10000 10000 10000 10000 10000 10000 10000 10000 10000 10000 10000 10000 10000 10000 10000 900 10000 10000 10000 10000 10000 10000 10000 10000 10000 10000 10000 10000 10000 10000 10000 10000 10000 10000 10000 10000 10000 10000 10000 10000 10000 10000 10000 10000 10000 10000 10000 10000 10000 10000 10000 10000 10000 10000 10000 10000 10000 10000 10000 10000 10000 10000 10000 570 10000 10000 770 10000
48 10000 10000 10000 10000 10000 3100 5600 10000 10000 10000 4900 790 10000 10000 10000 10000 10000 10000 10000 10000 10000 10000 10000 950 780 4400 270 180 460 10000 41 10000 10000 120 62 170 620 220 500 10000 10000 10000 10000 10000 10000 10000 1200 650 10000 2000 670 1800 20 210 36 140 10000 130 73 10000 10000 10000 10000 7200 10000 10000 10000 10000 10000 10000 10000 10000 10000 10000 10000 10000 1300 10000 10000 350 860 3600 410 330 8700 10000 10000 10000 10000 10000 10000 10000 10000 10000 10000 4700 890 1800 10000 10000 10000 7200 10000 10000 3800 10000 1900 4700 100 330 10000 1300 7000 1500 5300 620 1700 1900 760 8.8 2800 1800 9.8 10000 10000 10000 10000 10000 10000 10000 10000 10000 10000 10000 10000 10000 3100 10000 10000 3100 10000 10000 10000 10000 10000 10000 2300 10000 1200 10000 1600 2400 1700 10000 10000 730 450 11 6.8 15 11 2 6 12 670 2400 2100 380 39 85 110 48 2500 1800 720 10000 3100 2300 950 2100 240 5900 10000 3800 6300 160 10000 10000 10000 180 10000 10000 670 10000 94 12 4400 5000 3600 220 43 16 7.7 41 200 150 1600 1100 2200 280 10000 10000 350 590 570 180 3000 4200 2800 10000 10000 10000 140 210 10000 2500 120 650 1100 10000 10000 170 100 21 370 190 10000 10000 5300 4800 10000 6500 280 2900 690 2100 560 170 10000 10000 950 2300 15 790 17 10000 10000 40 10000 220 10000 10000 10000 10000 2000 10000 640 10000 10000 10000 10000 10000 10000 10000 10000 10000 10000 10000 10000 10000 10000 10000 10000 10000 10000 10000 10000 2100 3300 180 10000 10000 10000 10000 10000 10000 380 110 190 950 10000 10000 10000 900 1400 10000 570 10000 10000 10000 10000 10000 1100 10000 10000 10000 10000 10000 10000 10000 10000 560 3100 560 310 10000 270 10000 720 240 10000 9.3 15 10000 10000 10000 10000 66 320 540 290 10000 920 10000 6300 3200 250 74 6900 960 55 660 98 10000 350 130 27 20 1200 97 420 10000 10000 10000 4700 7800 2300 430 260 10000 240 10000 690 10000 740 730 10000 1500 10000 1300 10000 10000 1400 160 560 220 63 10000 1200 10000 42 330 80 280 190 10000 10000 10000 88 130 10000 10000 10000 9.3 10000 10000 10000 10000 1400 1900 10000 10000 1600 83 120 10000 380 310 1700 10000 4800 350 10000 250 10000 10000 10000 10000 1300 3200 10000 4600 10000 2400 10000 10000 950 1800 15 10000 2600
10000 10000 4000 10000 910 7700 1400 10000 10000 670 10000 10000 10000 4500 680 6700 4500 10000 10000 10000 10000 10000 10000 10000 10000 10000 10000 10000 10000 10000 10000 10000 10000 10000 10000 10000 1900 10000 10000 2200 10000 10000 10000 10000 630 280 1000 10000 10000 10000 10000 10000 10000 10000 10000 10000 10000 10000 10000 10000 10000 10000 10000 10000 10000 10000 10000 10000 10000 10000 10000 10000 10000 10000 10000 10000 10000 10000 10000 300 10000 10000 10000 10000 5.6 10000 10000 10000 10000 10000 10000 10000 10000 10000 10000 10000 10000 10000 10000 10000 10000 10000 260 10000 10000 10000 10000 10000 10000 10000 10000 10000 1300 3800 2300 1000 960 4500 2600 7100 10000 3900 10000 10000 10000 10000 10000 10000 10000 10000 490 10000 10000 10000 10000 10000 10000 10000 10000 10000 10000 10000 10000 10000 10000 10000 10000 10000 10000 10000 10000 6200 10000 10000 10000 6800 6900 12 71 4500 9500 1000 54 1100 3800 9.7 99 2800 10000 4400 10000 10000 10000 10000 10000 8600 10000 10000 10000 10000 10000 10000 10000 10000 10000 10000 10000 10000 10000 10000 10000 10000 10000 5200 10000 10000 10000 10000 10000 10000 3.7 15 180 410 1.3 3.2 13 23 10000 10000 360 10000 10000 10000 1100 10000 10000 10000 160 10000 10000 10000 10000 6900 2100 10000 10000 10000 5800 10000 10000 10000 10000 10000 10000 10000 10000 10000 10000 10000 10000 10000 10000 10000 10000 10000 10000 10000 10000 10000 10000 10000 10000 10000 10000 10000 10000 10000 10000 10000 10000 10000 10000 10000 10000 10000 10000 10000 10000 10000 10000 10000 10000 10000 10000 10000 10000 10000 10000 10000 10000 10000 10000 10000 10000 10000 10000 10000 10000 10000 10000 10000 10000 10000 10000 10000 10000 10 9.1 10000 10000 10000 10000 10000 10000 10000 10000 10000 10000 10000 10000 10000 10000 10000 10000 10000 10000 10000 10000 10000 10000 10000 10000 10000 10000 10000 10000 10000 10000 10000 10000 10000 10000 10000 10000 10000 10000 10000 10000 10000 10000 10000 10000 10000 10000 10000 10000 10000 10000 10000 10000 10000 10000 10000 880 14 20 10000 10000 10000 10000 10000 10000 9300 10000 10000 10000 10000 10000 10000 10000 10000 10000 10000 10000 10000 10000 10000 10000 10000 10000 10000 10000 10000 10000 10000 1300 10000 10000 10000 10000 10000 10000 10000 10000 10000 5400 10000 10000 10000 1300 10000 10000 10000 10000 10000 10000 10000 10000 10000 10000 10000 10000 10000 10000 10000 220 10000 10000 10000 10000 10000 10000 10000 10000 10000 10000 10000 10000 10000 26 10000 10000 10000 10000 10000 10000 5000 10000 200 8 10000
10000 10000 10000 10000 10000 10000 10000 10000 10000 7100 6000 10000 10000 10000 10000 10000 10000 10000 10000 10000 10000 10000 10000 10000 10000 10000 10000 10000 10000 10000 10000 1500 10000 10000 10000 10000 10000 190 10000 85 10000 10000 10000 10000 10000 10000 10000 10000 10000 160 10000 5600 10000 10000 10000 10000 10000 10000 10000 10000 10000 10000 10000 10000 10000 10000 10000 10000 10000 10000 5100 10000 10000 10000 10000 10000 10000 5700 850 10000 10000 10000 10000 10000 670 550 10000 10000 10000 290 10000 6600 7800 10000 10000 10000 10000 10000 10000 10000 10000 10000 10000 10000 370 10000 10000 340 1100 10000 10000 10000 1.1 2.3 0.37 0.91 0.61 0.93 1 0.67 27 0.37 0.63 1.5 10000 10000 10000 10000 10000 10000 10000 10000 10000 10000 10000 10000 10000 2800 6 7.7 2.4 10000 10000 10000 10000 10000 10000 10000 1900 510 590 10000 10000 10000 10000 10000 1900 10000 5400 4600 3100 10000 4900 6400 10000 10000 10000 6400 250 96 10000 10000 10000 10000 10000 490 10000 10000 10000 1500 93 10000 10000 10000 10000 10000 10000 3000 4600 2300 10000 10000 10000 10000 10000 10000 2000 3300 10000 2500 10000 10000 10000 10000 10000 10000 10000 10000 10000 10000 120 10000 10000 10000 13 10000 10000 10000 820 740 10000 10000 10000 450 130 39 220 7.7 330 0.65 10000 10000 10000 10000 10000 10000 5500 14 26 10000 10000 63 10000 1600 400 4000 6700 4200 29 530 10000 10000 10000 5400 4600 5800 10000 10000 270 8400 58 6.5 7.4 10000 10000 10000 10000 10000 10000 10000 10000 10000 10000 10000 250 2400 10000 10000 10000 10000 10000 10000 10000 10000 10000 10000 10000 10000 210 79 10000 10000 7500 10000 2300 10000 10000 10000 10000 10000 10000 10000 10000 10000 10000 10000 10000 10000 10000 10000 10000 10000 10000 10000 10000 10000 10000 10000 10000 10000 10000 10000 10000 10000 10000 10000 10000 10000 10000 10000 10000 10000 10000 10000 10000 10000 10000 10000 10000 10000 10000 10000 10000 10000 820 1100 2400 10000 10000 10000 10000 10000 8000 10000 10000 10000 10000 10000 10000 10000 10000 10000 10000 10000 10000 6400 10000 10000 10000 10000 10000 10000 10000 7400 10000 10000 4100 10000 10000 10000 10000 10000 10000 10000 220 3300 66 140 10000 4100 10000 10000 10000 10000 10000 940 4500 5300 10000 5100 10000 10000 10000 4200 10000 10000 10000 10000 10000 390 3000 10000 10000 140 10000 680 10000 10000 10000 10000 10000 10000 10000 4800 10000 10000 10000 10000 10000 10000 10000 10000 4100 1300 10000 6400 10000 240 12 16 1500 10000
10000 36 18 56 12 14 4.9 21 15 10 21 660 10000 13 10 13 26 10000 10000 10000 10000 10000 10000 10000 10000 10000 10000 10000 10000 10000 10000 10000 10000 10000 10000 10000 10000 10000 10000 500 10000 10000 10000 10000 1700 570 10000 10000 10000 10000 10000 10000 10000 10000 10000 10000 10000 10000 10000 10000 10000 10000 10000 10000 10000 10000 10000 10000 10000 10000 10000 10000 10000 10000 10000 10000 10000 10000 10000 10000 2100 10000 10000 7100 45 2400 10000 10000 10000 10000 10000 10000 10000 10000 10000 10000 10000 10000 10000 10000 10000 10000 1.1 33 10000 10000 10000 10000 10000 10000 10000 10000 10000 10000 10000 10000 10000 10000 10000 10000 10000 10000 10000 10000 10000 590 230 110 330 1900 640 10000 37 1300 640 1000 730 500 10000 10000 10000 10000 10000 10000 10000 10000 10000 10000 10000 10000 10000 10000 10000 10000 10000 10000 320 10000 10000 10000 10000 10000 10000 10000 10000 10000 86 1600 10000 10000 10000 10000 10000 10000 10000 390 10000 10000 10000 10000 890 10000 10000 10000 10000 10000 10000 10000 10000 10000 10000 10000 10000 10000 10000 10000 10000 450 5800 2000 29 46 540 770 22 46 150 260 10000 10000 47 10000 10000 10000 6800 10000 10000 10000 100 10000 10000 10000 10000 10000 10000 10000 10000 10000 10000 10000 10000 10000 10000 10000 10000 10000 10000 10000 10000 10000 10000 190 10000 10000 10000 10000 10000 10000 10000 10000 10000 10000 10000 10000 10000 10000 10000 910 10000 10000 10000 10000 10000 10000 10000 10000 10000 10000 10000 10000 10000 10000 10000 10000 10000 10000 10000 10000 10000 10000 10000 10000 10000 10000 460 36 10000 10000 10000 10000 10000 10000 10000 10000 10000 10000 10000 180 73 10000 790 10000 10000 10000 10000 10000 10000 10000 10000 10000 10000 10000 10000 10000 10000 10000 10000 10000 10000 10000 10000 10000 10000 10000 10000 10000 10000 10000 8800 10000 10000 10000 10000 10000 10000 10000 10000 10000 10000 10000 10000 10000 10000 10000 10000 10000 10000 10000 10000 10000 10000 10000 10000 10000 3900 870 1100 10000 10000 10000 10000 10000 10000 10000 10000 10000 10000 10000 10000 10000 10000 10000 10000 10000 10000 10000 10000 10000 10000 10000 10000 10000 10000 10000 10000 10000 10000 10000 10000 1900 10000 10000 10000 10000 10000 10000 10000 10000 10000 10000 10000 4700 10000 1700 10000 10000 10000 10000 10000 1000 1000 10000 10000 10000 10000 10000 360 10000 490 600 10000 10000 10000 10000 10000 10000 10000 10000 10000 10000 10000 10000 10000 10000 10000 10000 10000 1100 10000 10000 11 10000
10000 0.55 5 5.3 3.2 2.5 0.63 1.4 0.52 1.3 0.93 2100 480 0.88 1.5 0.58 0.69 160 96 10 9.1 69 910 27 10000 10000 10000 10000 10000 10000 10000 10000 10000 10000 10000 10000 5100 10000 10000 1.5 170 4 10000 32 5.7 4.4 48 3400 8900 220 10000 10000 10000 10000 10000 10000 10000 10000 10000 10000 10000 10000 10000 10000 10000 10000 10000 10000 10000 10000 10000 10000 10000 10000 10000 10000 10000 10000 10000 10000 10000 10000 10000 10000 0.67 60 10000 10000 10000 10000 10000 10000 10000 10000 10000 10000 10000 10000 10000 10000 10000 10000 2.4 12 10000 10000 250 10000 10000 10000 10000 10000 1000 180 530 630 1500 1700 1100 860 10000 1200 2300 10000 10000 6.5 3.8 7.6 8.3 14 70 10000 5.9 4.4 19 340 12 2 10000 140 940 10000 10000 170 1100 10000 10000 10000 10000 3500 680 62 31 48 46 490 2.4 23 150 1600 3100 2700 130 780 10000 740 4.1 4.9 8.2 26 10000 10000 10000 10000 10000 3.3 10000 10000 10000 10000 210 10000 10000 10000 10000 10000 10000 10000 10000 10000 10000 10000 10000 330 10000 100 510 1500 10000 10000 1.8 59 470 35 3.7 1.6 10000 68 10000 10000 1.1 990 310 10000 1800 7500 5100 10000 2.2 10000 10000 10000 10000 630 430 56 1200 390 880 230 10000 10000 10000 9900 740 10000 10000 830 1900 5200 330 58 4100 10000 10000 830 1100 850 600 10000 10000 10000 140 410 5300 550 1300 1100 4400 2500 1500 2600 4100 10000 10000 10000 190 10000 10000 10000 10000 10000 8300 3000 110 10000 10000 890 10000 10000 10000 6400 35 10000 67 97 10000 10000 10000 10000 10000 10000 10000 10000 10000 10000 10000 5.6 1.4 10000 3300 10000 10000 10000 10000 10000 10000 10000 10000 10000 10000 10000 10000 10000 10000 10000 10000 10000 10000 10000 10000 10000 10000 10000 10000 10000 10000 10000 230 10000 10000 44 10000 10000 10000 10000 10000 2100 10000 10000 10000 10000 10000 10000 10000 10000 10000 10000 10000 10000 10000 10000 5000 99 23 71 53 10000 6000 10000 10000 10000 3500 16 10000 10000 10000 10000 10000 10000 10000 10000 10000 10000 10000 10000 10000 10000 10000 10000 10000 10000 1100 10000 6.5 26 3700 10000 10000 0.71 600 10000 10000 10000 10000 10000 360 290 10000 410 10000 810 440 390 10000 600 79 1500 270 1200 280 10000 10000 430 360 27 47 10000 10000 6300 10000 10000 10000 35 430 10000 450 10000 10000 10000 690 10000 71 57 2500 1200 10000 2.3 2700 240 300 10000
320 770 10000 10000 10000 2900 10000 9000 1700 10000 9300 3800 3900 1200 2600 8200 6900 10000 10000 10000 10000 10000 10000 10000 10000 10000 10000 2700 310 770 10000 620 10000 10000 10000 2000 300 110 47 1900 10000 10000 6200 10000 10000 10000 10000 10000 10000 10000 2100 1500 10000 3400 10000 2900 2000 10000 64 73 1700 10000 10000 10000 10000 10000 10000 2500 380 10000 130 10000 1800 10000 2400 10000 10000 10000 10000 10000 730 410 3600 10000 700 10000 10000 10000 4200 860 10000 10000 10000 10000 5600 10000 10000 10000 10000 1400 990 4500 70 7600 670 10000 10000 4000 3500 10000 10000 10000 10000 10000 10000 10000 10000 10000 10000 10000 10000 10000 10000 10000 10000 10000 10000 10000 10000 10000 10000 10000 3900 10000 10000 10000 10000 2900 10000 10000 10000 10000 10000 10000 10000 1700 10000 10000 1900 10000 10000 10000 5200 5200 10000 10000 1900 10000 250 140 96 58 270 470 4600 1400 10000 10000 1300 3400 1100 420 61 10000 10000 10000 93 120 63 1300 150 1400 400 10000 10000 10000 700 2300 3500 1600 610 2500 10000 10000 2700 430 470 10000 10000 10000 3200 4300 4000 590 1300 2500 10000 7200 10000 10000 320 10000 10000 2600 290 10000 10000 10000 10000 3200 890 10000 10000 5200 5900 1800 3600 490 280 79 10000 10000 10000 3600 10000 10000 10000 1100 980 10000 10000 1400 10000 10000 1300 0.27 0.64 0.83 250 10000 10000 10000 10000 10000 10000 10000 10000 10000 10000 2000 1900 10000 3800 10000 10000 7900 960 10000 10000 10000 10000 10000 10000 10000 600 10000 10000 10000 10000 10000 10000 8700 10000 10000 10000 10000 10000 10000 2900 10000 1100 10000 10000 2600 1100 880 1500 2000 1900 10000 10000 10000 510 1300 1900 2400 10000 10000 10000 10000 10000 10000 10000 10000 10000 10000 10000 10000 10000 10000 10000 10000 10000 10000 10000 280 10000 1600 10000 10000 10000 10000 10000 10000 10000 10000 8300 10000 410 10000 10000 10000 10000 10000 10000 10000 10000 10000 10000 10000 10000 2600 910 10000 10000 690 580 460 510 470 10000 390 1500 10000 10000 10000 10000 8700 3000 10000 10000 10000 1100 10000 10000 9900 10000 10000 6800 10000 4100 10000 10000 10000 10000 2500 350 910 10000 10000 10000 41 500 1600 4800 840 10000 10000 10000 10000 5300 460 1200 43 970 10000 10000 10000 10000 1200 6700 10000 10000 310 10000 10000 10000 320 800 930 10000 2100 10000 10000 10000 6600 2000 2000 1500 10000 10000 10000 10000 10000 10000 10000 10000 1400 10000 78 10000 10000
10000 10000 10000 10000 10000 10000 10000 10000 10000 10000 10000 10000 10000 10000 10000 10000 10000 10000 10000 10000 10000 10000 10000 10000 10000 10000 10000 10000 10000 10000 10000 10000 10000 10000 10000 10000 10000 10000 10000 10000 10000 10000 10000 10000 2900 2300 10000 10000 10000 10000 10000 10000 10000 10000 10000 10000 10000 10000 10000 10000 10000 10000 10000 10000 10000 10000 10000 10000 10000 10000 7200 10000 10000 10000 10000 10000 10000 10000 10000 10000 3900 5500 5900 10000 10000 10000 10000 10000 10000 10000 10000 10000 10000 5400 2900 10000 2400 2700 840 10000 10000 10000 10000 10000 10000 10000 10000 10000 10000 10000 5700 4100 10000 10000 10000 10000 10000 10000 10000 10000 10000 10000 10000 10000 10000 10000 10000 10000 10000 10000 10000 10000 10000 10000 10000 10000 10000 10000 10000 10000 10000 10000 10000 10000 10000 10000 10000 10000 10000 10000 10000 10000 10000 10000 10000 10000 10000 10000 2500 5900 10000 7200 10000 10000 10000 10000 10000 10000 10000 10000 10000 10000 10000 10000 10000 10000 3300 290 310 10000 10000 10000 10000 10000 1700 10000 10000 10000 10000 10000 10000 10000 10000 10000 2000 10000 10000 10000 10000 10000 10000 10000 10000 10000 10000 10000 10000 10000 10000 10000 10000 10000 3500 10000 10000 10000 10000 10000 10000 10000 10000 10000 10000 10000 10000 10000 10000 10000 10000 10000 10000 10000 10000 10000 10000 10000 10000 10000 10000 10000 10000 10000 10000 10000 10000 10000 10000 10000 10000 10000 10000 10000 10000 10000 10000 10000 1800 10000 10000 10000 10000 10000 10000 12 10000 1500 10000 10000 10000 10000 10000 10000 10000 10000 10000 10000 10000 10000 10000 10000 10000 10000 10000 10000 10000 10000 10000 10000 10000 10000 10000 10000 10000 10000 10000 10000 10000 10000 10000 10000 10000 10000 10000 10000 10000 10000 10 41 1.5 1.3 1.4 1.5 1.5 3.2 3.4 2.9 3 1.5 1.7 17 16 3500 10000 10000 10000 10000 10000 10000 620 10000 10000 10000 10000 10000 10000 10000 10000 10000 10000 10000 10000 10000 10000 10000 10000 10000 10000 10000 10000 10000 10000 10000 10000 10000 3700 10000 10000 10000 10000 10000 770 10000 10000 10000 10000 10000 10000 10000 10000 10000 10000 10000 10000 10000 10000 10000 10000 10000 10000 10000 10000 10000 10000 10000 10000 10000 10000 10000 10000 10000 10000 10000 10000 10000 10000 10000 10000 10000 10000 10000 10000 10000 10000 10000 10000 10000 10000 10000 10000 10000 10000 10000 10000 10000 10000 10000 10000 10000 10000 10000 10000 10000 10000 10000 10000 5900 10000 10000 10000 10000 10000 10000 10000 10000 10000 10000 10000 10000 10000 930 10000 10000
10000 4500 1300 5000 940 5700 510 5000 2600 200 4000 10000 10000 1900 460 2300 2700 10000 10000 10000 3200 10000 10000 10000 10000 10000 10000 10000 10000 10000 10000 10000 10000 10000 10000 2300 2500 10000 10000 1100 10000 3100 10000 10000 330 100 48 10000 10000 10000 1900 10000 10000 10000 10000 10000 10000 10000 10000 10000 10000 10000 10000 10000 700 10000 10000 10000 10000 10000 10000 1900 10000 10000 10000 10000 10000 10000 10000 10000 6600 2600 10000 10000 2700 2200 10000 10000 10000 10000 10000 4100 10000 10000 10000 10000 10000 10000 10000 8100 10000 2500 2400 4100 10000 10000 10000 10000 10000 10000 10000 2700 10000 10000 10000 10000 10000 10000 10000 10000 10000 10000 10000 10000 10000 10000 10000 10000 10000 10000 10000 10000 10000 10000 10000 10000 10000 860 10000 10000 10000 10000 10000 10000 10000 10000 10000 10000 10000 10000 3600 5300 3100 10000 10000 10000 62 1900 1300 6100 6500 6100 2300 3900 3000 10000 1900 2300 10000 1300 10000 10000 10000 10000 10000 2700 5500 5000 9700 5400 10000 10000 10000 10000 10000 10000 10000 10000 10000 10000 10000 10000 10000 10000 10000 10000 10000 10000 10000 10000 180 5800 10000 3100 400 38 10000 4800 10000 10000 1800 2400 620 10000 10000 10000 10000 10000 1100 10000 10000 10000 10000 10000 10000 10000 10000 10000 10000 3200 10000 10000 10000 10000 10000 10000 10000 550 1100 10000 190 0.16 10000 10000 10000 10000 10000 10000 7100 10000 10000 10000 10000 10000 10000 10000 10000 10000 10000 10000 10000 10000 10000 10000 10000 10000 10000 3400 10000 10000 10000 10000 10000 190 5000 10000 10000 10000 10000 10000 10000 10000 10000 3900 10000 10000 10000 10000 1400 10000 10000 10000 10000 10000 10000 10000 10000 190 200 10000 1.7 10000 10000 10000 10000 10000 10000 10000 10000 10000 10000 10000 10000 10000 10000 10000 10000 10000 10000 10000 10000 1200 10000 10000 10000 10000 10000 10000 10000 10000 10000 10000 10000 10000 10000 10000 10000 10000 3500 10000 10000 10000 10000 10000 10000 10000 10000 10000 10000 10000 10000 10000 10000 10000 170 10000 10000 10000 10000 10000 770 10000 5100 430 10000 10000 10000 10000 10000 10000 10000 10000 10000 10000 10000 10000 10000 10000 10000 10000 10000 10000 10000 7200 520 1900 5100 10000 10000 4700 21 10000 10000 10000 1900 10000 10000 2900 10000 10000 10000 10000 10000 10000 10000 10000 1500 10000 890 10000 10000 10000 10000 2500 10000 1100 10000 10000 10000 10000 10000 10000 10000 10000 10000 10000 10000 10000 10000 10000 2100 10000 10000 10000 10000 10000 10000 1800 10000 10000 41 10000
1600 56 10000 1200 10000 240 49 58 60 240 75 1000 120 350 150 69 1200 4 58 18 7.6 2.9 3200 3500 10000 10000 2600 1100 10000 10000 2600 10000 10000 10000 10000 10000 10000 1200 6000 240 64 2.1 89 670 880 1600 1000 14 42 3200 10000 1500 10000 5600 10000 10000 10000 10000 10000 3800 1600 10000 10000 10000 2500 10000 10000 7300 8600 10000 5500 6300 10000 10000 10000 10000 10000 10000 2900 10000 910 1000 10000 800 3300 2000 360 2000 320 31 3900 3000 2600 1200 940 10000 97 94 41 10000 10000 820 740 6100 10000 140 10000 10000 3200 2300 10000 59 2400 220 3900 3000 970 2400 770 1000 660 1400 4600 2400 10000 99 620 390 980 3100 210 10000 250 1900 560 10000 10000 9000 2900 120 10000 10000 10000 10000 10000 10000 10000 10000 10000 10000 10000 570 210 660 770 1100 160 1200 1500 630 560 1900 1400 1200 9600 240 570 300 320 10000 930 10000 1400 10000 10000 190 300 350 130 2200 2100 10000 10000 10000 10000 10000 10000 10000 10000 3700 1000 4300 10000 300 3700 11 86 10000 10000 10000 360 1600 3500 300 290 260 1700 10000 10000 4000 200 10000 10000 10000 77 290 1700 1400 560 10000 10000 2500 10000 870 640 10000 100 10000 1300 10000 10000 10000 10000 6200 10000 10000 10000 51 210 92 810 7.3 10000 170 4700 10000 10000 10000 180 10000 6700 820 360 2900 10000 10000 10000 10000 10000 10000 2600 10000 3700 3 10000 330 10000 10000 830 2100 10000 10000 10000 10000 10000 10000 10000 10000 10000 10000 10000 10000 480 10000 10000 10000 10000 10000 10000 3200 10000 1000 1100 520 10000 10000 10000 220 78 10000 490 10000 10000 10000 10000 760 220 150 150 200 190 230 190 380 440 180 360 140 120 31 42 940 1500 240 3000 10000 18 10000 780 3700 10000 10000 10000 10000 2900 10000 1400 2500 70 10000 9 810 10000 10000 10000 10000 10000 10000 520 2200 10000 10000 10000 2900 10000 4.8 4 350 340 10000 9100 10000 10000 77 290 510 10000 10000 1200 10000 65 10000 1500 2100 10000 200 10000 10000 610 7300 4800 10000 10000 10000 320 520 84 3600 10000 220 10000 10000 10000 10000 4000 4500 500 10000 10000 10000 1600 130 390 490 10000 10000 300 100 250 10000 2200 10000 10000 270 1200 9600 880 8600 2800 10000 10000 10000 630 330 280 3400 10000 10000 4900 9900 1200 10000 10000 10000 690 1400 10000 160 10000 5.1 1800 10000
2900 800 10000 10000 4400 2700 380 700 560 530 530 3800 2100 480 620 650 3000 10000 10000 10000 2400 10000 10000 10000 10000 10000 10000 2200 10000 10000 10000 10000 10000 10000 7100 10000 750 10000 8800 2600 10000 1000 10000 10000 730 430 2300 10000 10000 10000 2100 10000 3700 10000 10000 10000 10000 10000 10000 10000 10000 2100 1300 10000 10000 10000 10000 10000 10000 10000 10000 10000 10000 10000 10000 10000 10000 10000 10000 10000 10000 10000 10000 10000 7.9 10000 10000 10000 10000 10000 10000 10000 10000 10000 10000 10000 10000 10000 10000 10000 10000 10000 57 98 10000 10000 10000 10000 10000 10000 10000 10000 10000 10000 10000 10000 10000 10000 10000 10000 10000 10000 10000 10000 10000 10000 10000 10000 10000 10000 10000 10000 10000 10000 10000 10000 10000 81 10000 10000 10000 10000 10000 10000 10000 10000 10000 10000 10000 2700 1400 990 210 740 620 2800 1600 14 1100 1100 810 2500 740 1600 9600 27 750 2700 200 10000 10000 10000 10000 10000 10000 5700 10000 10000 10000 10000 750 10000 10000 10000 10000 10000 10000 10000 10000 5900 800 10000 10000 10000 10000 1700 6900 2000 10000 1900 2.8 33 1000 500 1.8 2.3 6.5 30 10000 10000 1200 720 390 10000 84 10000 10000 6800 1100 10000 10000 2900 10000 290 10000 10000 2700 1600 2200 3000 10000 10000 10000 10000 4000 10000 10000 10000 10000 10000 590 480 4100 10000 3300 2000 3400 2100 10000 10000 10000 10000 10000 290 2100 740 10000 10000 10000 10000 10000 10000 10000 10000 10000 10000 2000 10000 10000 10000 10000 10000 10000 10000 980 10000 10000 7300 10000 10000 10000 10000 4400 10000 10000 10000 10000 10000 10000 10000 10000 10000 10000 10000 1200 10000 10000 4.9 2 10000 370 10000 10000 10000 10000 10000 10000 10000 10000 10000 10000 10000 10000 10000 10000 10000 10000 10000 10000 10000 10000 960 10000 10000 10000 10000 1900 10000 280 10000 10000 10000 10000 10000 10000 10000 10000 10000 290 10000 10000 10000 10000 10000 10000 10000 10000 10000 10000 1900 10000 10000 10000 10000 900 310 270 5900 2300 10000 610 10000 260 580 10000 10000 10000 10000 920 10000 10000 10000 10000 10000 10000 10000 10000 10000 10000 10000 10000 10000 10000 10000 2200 7300 240 10000 10000 2800 2500 10000 10000 10000 360 10000 10000 470 10000 4700 10000 240 1800 45 10000 10000 10000 10000 3000 700 3300 10000 10000 310 10000 10000 10000 10000 10000 10000 10000 10000 150 2600 3400 10000 10000 10000 10000 10000 14 10000 10000 10000 10000 10000 10000 5000 10000 940 10000 10000
9100 10000 10000 10000 10000 10000 10000 10000 10000 10000 10000 10000 10000 10000 10000 10000 10000 10000 10000 10000 10000 10000 10000 10000 10000 10000 10000 10000 10000 10000 10000 10000 10000 10000 10000 10000 10000 10000 10000 10000 10000 10000 10000 10000 10000 10000 10000 10000 10000 10000 4700 10000 6800 10000 10000 10000 10000 10000 10000 10000 10000 10000 10000 10000 10000 10000 10000 10000 10000 10000 10000 10000 10000 10000 10000 10000 10000 10000 10000 10000 1100 600 10000 1500 10000 10000 10000 10000 1200 1200 10000 10000 10000 10000 2400 10000 4000 10000 1800 10000 10000 10000 10000 10000 10000 10000 10000 10000 10000 10000 3800 7600 10000 10000 10000 10000 10000 10000 10000 10000 10000 10000 10000 10000 10000 10000 10000 10000 10000 10000 10000 10000 10000 10000 10000 10000 10000 1600 10000 10000 10000 10000 10000 10000 10000 10000 10000 10000 10000 10000 10000 10000 10000 10000 10000 10000 10000 10000 2600 1700 710 2200 2600 3900 10000 10000 10000 10000 2700 10000 10000 10000 10000 10000 10000 10000 1100 520 600 5000 10000 10000 9300 10000 10000 10000 10000 10000 10000 10000 1700 10000 10000 10000 430 10000 10000 1500 1800 560 10000 10000 10000 10000 10000 10000 10000 10000 10000 10000 10000 10000 10000 10000 10000 10000 10000 10000 10000 10000 10000 10000 10000 10000 10000 10000 10000 10000 10000 10000 10000 10000 10000 10000 10000 10000 10000 10000 10000 10000 10000 10000 10000 5700 10000 10000 10000 10000 10000 10000 10000 10000 10000 10000 10000 10000 10000 10000 10000 10000 10000 10000 10000 200 10000 10000 10000 780 10000 10000 10000 10000 10000 10000 10000 10000 10000 10000 10000 10000 10000 10000 10000 10000 10000 10000 10000 10000 10000 10000 10000 10000 10000 10000 1100 10000 4600 10000 10000 10000 10000 10000 10000 10000 10000 10000 130 300 1.1 1.5 1.5 0.86 1.2 3.7 4.1 7.1 4.5 1.7 16 5 48 10000 10000 10000 10000 10000 10000 10000 10000 10000 10000 10000 10000 10000 10000 10000 10000 10000 2600 10000 10000 10000 10000 10000 10000 10000 10000 10000 10000 10000 10000 10000 10000 10000 10000 10000 10000 10000 10000 10000 670 10000 10000 10000 10000 10000 10000 10000 10000 10000 10000 10000 10000 10000 10000 3000 10000 10000 5400 10000 10000 10000 10000 10000 10000 10000 10000 10000 10000 10000 10000 10000 10000 10000 1100 10000 10000 10000 10000 10000 10000 10000 10000 10000 10000 10000 10000 10000 10000 10000 10000 10000 10000 10000 10000 10000 10000 10000 10000 10000 10000 10000 4300 10000 10000 1800 10000 10000 10000 10000 10000 10000 10000 10000 10000 10000 10000 10000 10000 4000 10000 10000
410 220 10000 10000 10000 10000 170 390 390 630 430 670 190 1800 530 340 720 4800 1100 10000 10000 10000 1100 64 10000 10000 10000 240 300 750 330 75 10000 10000 160 110 41 82 1900 25 10000 720 10000 180 240 380 360 10000 10000 190 230 200 460 1100 10000 3000 920 10000 10000 10000 10000 10000 10000 10000 10000 10000 10000 10000 10000 10000 7700 10000 10000 2100 5900 10000 10000 2500 10000 440 1200 1600 1900 360 31 160 10000 10000 10000 10000 10000 10000 10000 64 14 10000 55 62 13 10000 10000 600 9.3 43 10000 10000 10000 32 9.2 260 10000 470 300 1100 10000 10000 260 560 340 250 61 190 450 72 10000 67 140 360 150 860 120 39 1300 390 880 10000 600 310 10000 10000 600 10000 10000 10000 10000 10000 640 1600 250 130 200 44 73 56 67 350 33 16 0.71 0.65 0.37 0.54 0.68 1.5 4.4 9.1 68 28 250 3.3 870 450 2000 2500 120 150 820 4800 3200 2800 1400 10000 10000 1300 120 71 13 1100 4600 9.7 11 140 400 21 10000 3.5 36 38 47 37 6.8 3.5 6.5 2.5 5.6 5.7 11 410 10000 4000 30 620 1400 3400 70 36 27 800 26 10000 10000 10000 10000 94 150 840 670 2400 10000 10000 10000 10000 270 280 1900 89 10000 320 730 100 200 41 480 10000 170 280 230 760 10000 10000 230 130 10000 4.3 3.8 11 10000 10000 10000 470 3000 10000 10000 10000 100 6500 10000 810 10000 10000 9400 10000 170 170 260 170 1800 13 6.3 11 16 660 10000 3100 10000 10000 690 390 260 340 690 96 310 69 10000 330 10000 60 3.3 120 10000 10000 10000 10000 10000 940 10000 10000 10000 10000 10000 10000 10000 10000 10000 10000 10000 10000 10000 4200 10000 930 10000 10000 10000 1900 130 1200 120 600 510 10000 660 2600 34 830 34 5.1 4.2 4100 10000 10000 10000 10000 10000 10000 3900 10000 3600 180 10000 10000 29 10000 840 4.1 4.1 2.2 3.1 340 3400 210 10000 970 220 10000 590 560 29 10000 44 10000 150 490 3800 8000 10000 10000 10000 10000 10000 93 190 10000 53 78 33 65 10000 8.4 610 590 10000 400 1.7 970 1400 230 10000 19 49 490 640 4600 23 1600 360 2600 330 76 310 490 380 1300 25 70 310 170 900 570 10000 1000 1100 140 190 10000 1900 14 19 7.1 40 10000 890 9400 2300 10000 10000 35 9200 67 10000 21
900 10000 10000 10000 10000 10000 10000 10000 10000 10000 10000 10000 10000 10000 10000 10000 10000 10000 10000 10000 10000 10000 10000 10000 10000 8700 1400 10000 10000 10000 10000 1800 10000 10000 10000 10000 10000 10000 430 10000 10000 10000 10000 10000 10000 10000 10000 10000 10000 10000 10000 4500 10000 4500 10000 4600 7800 10000 5000 2400 10000 10000 10000 10000 10000 10000 10000 280 280 10000 1700 10000 10000 10000 10000 10000 4100 540 3700 1400 910 420 10000 1900 10000 10000 10000 10000 10000 10000 10000 10000 10000 10000 6700 10000 970 10000 8000 10000 10000 10000 10000 10000 10000 280 10000 10000 10000 250 5400 10000 10000 5100 10000 10000 10000 10000 10000 10000 10000 10000 10000 7400 10000 10000 10000 10000 10000 10000 10000 10000 10000 10000 10000 10000 10000 10000 10000 10000 10000 10000 10000 10000 10000 10000 88 10000 10000 10000 10000 10000 10000 10000 10000 10000 10000 10000 1900 210 130 280 330 980 1300 10000 10000 10000 1100 10000 800 590 310 10000 2600 10000 230 140 77 10000 2600 10000 240 10000 10000 10000 10000 10000 10000 10000 10000 10000 10000 10000 10000 10000 1200 10000 10000 10000 10000 4100 1500 760 7900 10000 9800 10000 2600 640 10000 10000 10000 5900 280 10000 9700 10000 10000 10000 10000 10000 10000 710 170 10000 290 8400 10000 10000 10000 10000 10000 10000 10000 10000 10000 10000 10000 10000 930 1100 3900 10000 10000 10000 10000 10000 310 10000 7100 10000 10000 1400 10000 10000 10000 10000 10000 10000 960 10000 10000 10000 10000 290 10000 10000 10000 10000 10000 10000 10000 10000 10000 10000 10000 10000 10000 10000 10000 10000 10000 10000 10000 10000 10000 10000 10000 10000 10000 10000 10000 10000 2600 10000 10000 10000 10000 700 10000 10000 10000 10000 3700 10000 10000 10000 10000 10000 10000 10000 10000 10000 10000 10000 10000 10000 10000 10000 10000 10000 270 1700 12 690 510 830 10000 5400 3200 10000 350 1500 10000 10000 10000 10000 4700 3.6 11 1800 1400 2.5 10000 890 10000 10000 3100 10000 10000 1600 10000 10000 10000 10000 10000 10000 10000 810 10000 650 10000 10000 10000 10000 10000 10000 5800 6100 10000 1300 10000 400 10000 3600 280 10000 2300 10000 210 10000 10000 1400 10000 10000 400 320 10000 10000 10000 1200 1100 1600 10000 2600 10000 10000 10000 10000 10000 1800 3900 97 970 10000 10000 10000 10000 10000 10000 2100 10000 10000 10000 10000 10000 10000 10000 10000 10000 10000 10000 10000 10000 10000 10000 10000 10000 10000 10000 10000 10000 10000 10000 10000 10000 10000 10000 48 10000 10000
120 2200 10000 10000 9500 2200 1100 10000 6200 2000 3500 10000 10000 10000 3700 10000 10000 10000 10000 10000 10000 10000 10000 10000 10000 10000 10000 1500 10000 10000 390 10000 10000 10000 10000 10000 8700 10000 210 10000 10000 1800 930 10000 2200 4200 10000 10000 10000 10000 470 120 2200 46 310 90 100 10000 10000 10000 1500 10000 10000 10000 10000 10000 10000 10000 10000 10000 3300 10000 10000 10000 10000 10000 10000 10000 10000 10000 10000 460 10000 1700 10000 10000 1800 10000 10000 10000 10000 10000 10000 4200 3300 10000 72 97 89 68 760 260 10000 10000 10000 3500 10000 6200 3500 910 10000 3700 10000 10000 10000 10000 10000 10000 10000 10000 10000 10000 10000 10000 10000 10000 10000 6100 10000 10000 10000 10000 10000 10000 10000 10000 10000 3100 10000 10000 10000 10000 10000 10000 10000 10000 10000 2500 10000 10000 10000 10000 10000 10000 10000 10000 10000 10000 10000 10000 10000 10000 10000 10000 10000 10000 10000 10000 99 10000 730 6100 540 10000 10000 10000 1200 1000 1200 10000 10000 10000 10000 10000 10000 2300 1200 10000 10000 290 10000 10000 10000 3.4 10000 0.036 2 4800 10000 10000 10000 6300 6300 7100 10000 10000 10000 10000 10000 10000 10000 10000 10000 10000 10000 290 90 440 10000 10000 10000 4200 1100 41 150 10000 2000 10000 10000 10000 10000 10000 10000 660 10000 10000 520 1900 4000 470 1800 10000 10000 2200 10000 10000 10000 10000 10000 10000 10000 200 10000 10000 10000 10000 10000 10000 10000 10000 10000 10000 3100 10000 10000 360 10000 10000 10000 10000 10000 10000 10000 10000 10000 1100 10000 10000 10000 4900 10000 10000 10000 2700 10000 10000 10000 10000 10000 10000 10000 1600 2900 1300 10000 10000 10000 10000 10000 10000 10000 10000 10000 10000 5700 1000 10000 10000 10000 10000 10000 10000 10000 10000 10000 10000 10000 10000 10000 10000 10000 3400 10000 10000 10000 10000 10000 10000 10000 10000 10000 10000 10000 10000 4200 130 1500 710 200 10000 530 10000 10000 10000 10000 10000 10000 10000 690 10000 10000 10000 10000 1300 10000 720 630 280 190 2500 1200 2000 10000 10000 2100 10000 60 52 10000 10000 340 10000 140 10000 120 10000 10000 150 1400 150 10000 1300 5800 10000 10000 10000 10000 320 10000 10000 10000 2100 10000 3300 490 10000 10000 10000 1900 10000 730 1300 310 590 1700 10000 10000 10000 10000 10000 10000 10000 10000 10000 10000 2600 10000 1500 360 330 10000 10000 480 10000 0.9 1400 10000 300 190 2400 10000 4000 10000 10000 10000 10000 10000 10000 6300 270 10000 10000
10000 10000 10000 10000 10000 10000 2600 3900 10000 10000 10000 10000 10000 10000 10000 10000 10000 10000 3000 10000 10000 10000 10000 3100 10000 10000 10000 10000 10000 10000 10000 10000 10000 10000 10000 10000 10000 10000 10000 10000 10000 3300 10000 10000 710 530 3900 10000 10000 10000 10000 10000 10000 10000 10000 10000 10000 10000 10000 10000 10000 10000 10000 10000 10000 10000 10000 10000 10000 10000 10000 10000 10000 10000 10000 10000 10000 10000 10000 420 10000 10000 10000 10000 10000 10000 75 1700 37 100 10000 10000 10000 10000 10000 10000 10000 10000 10000 10000 10000 10000 1000 5000 10000 10000 400 10000 10000 10000 10000 10000 1700 340 710 1300 1700 1600 1500 1900 1300 3200 2000 2500 10000 10000 10000 10000 10000 10000 1200 10000 10000 10000 10000 10000 10000 3100 10000 10000 4800 10000 10000 10000 10000 10000 10000 10000 10000 10000 10000 10000 10000 10000 10000 10000 10000 10000 10000 10000 10000 10000 10000 10000 10000 10000 1800 10000 19 10000 10000 10000 10000 10000 1700 10000 10000 10000 10000 10000 10000 10000 10000 10000 10000 10000 10000 10000 10000 10000 10000 10000 10000 10000 10000 10000 10000 1100 130 35 10000 10000 10000 10000 10000 10000 10000 10000 10000 10000 2800 10000 10000 10000 10000 10000 10000 10000 10000 10000 10000 10000 10000 10000 10000 10000 10000 10000 3700 10000 10000 10000 10000 10000 10000 10000 10000 10000 9600 10000 10000 1400 10000 10000 10000 10000 10000 7900 10000 10000 10000 10000 10000 10000 10000 10000 6200 2700 10000 10000 10000 10000 10000 10000 10000 10000 10000 10000 10000 10000 10000 10000 10000 10000 10000 10000 10000 10000 10000 10000 10000 10000 25 10000 12 70 10000 1500 10000 10000 10000 10000 10000 10000 10000 10000 10000 10000 10000 10000 850 10000 10000 10000 10000 10000 10000 10000 10000 10000 10000 10000 10000 10000 10000 10000 10000 10000 10000 10000 10000 10000 10000 10000 10000 10000 2600 10000 10000 10000 10000 10000 10000 10000 10000 10000 10000 10000 10000 10000 10000 10000 10000 10000 10000 10000 10000 10000 10000 10000 10000 10000 10000 3900 980 10000 10000 10000 10000 10000 10000 10000 10000 24 10000 10000 10000 10000 10000 10000 10000 10000 10000 10000 320 10000 10000 10000 10000 250 10000 10000 10000 10000 10000 10000 3700 10000 10000 5300 10000 10000 10000 10000 10000 10000 10000 1300 10000 10000 10000 10000 10000 10000 10000 10000 10000 7100 1800 10000 10000 10000 10000 820 10000 10000 3500 10000 10000 10000 10000 10000 2500 4500 10000 2000 10000 10000 10000 10000 10000 10000 10000 10000 1300 2100 10000 10000 10000 10000 4400 10000
10000 10000 10000 10000 10000 10000 3400 10000 10000 10000 10000 10000 10000 10000 10000 10000 10000 10000 10000 10000 10000 10000 10000 10000 10000 10000 10000 10000 10000 10000 10000 10000 10000 10000 10000 10000 10000 10000 10000 10000 10000 10000 10000 10000 10000 10000 10000 10000 10000 10000 10000 10000 10000 10000 10000 10000 10000 10000 10000 10000 10000 10000 10000 10000 10000 10000 10000 10000 10000 10000 10000 10000 10000 10000 10000 10000 10000 10000 10000 10000 10000 10000 10000 10000 10000 10000 10000 10000 10000 10000 10000 10000 10000 10000 10000 10000 10000 10000 10000 10000 10000 10000 10000 10000 10000 10000 10000 10000 10000 780 1800 10000 10000 10000 10000 10000 10000 10000 10000 10000 10000 10000 10000 10000 10000 10000 10000 10000 10000 10000 10000 10000 10000 10000 10000 10000 10000 10000 10000 10000 10000 10000 10000 10000 10000 10000 10000 10000 10000 10000 10000 10000 10000 10000 10000 10000 10000 10000 10000 10000 10000 10000 10000 10000 10000 10000 10000 10000 10000 10000 10000 10000 10000 10000 10000 10000 10000 10000 10000 10000 10000 10000 10000 10000 10000 10000 10000 10000 10000 10000 10000 10000 10000 10000 10000 10000 10000 4200 10000 1900 10000 10000 10000 10000 10000 10000 10000 10000 10000 10000 10000 10000 10000 10000 10000 10000 10000 10000 10000 10000 10000 10000 10000 10000 10000 10000 10000 10000 10000 10000 10000 10000 10000 10000 10000 10000 10000 10000 10000 10000 10000 10000 10000 10000 10000 0.19 0.82 3.9 10000 10000 10000 10000 10000 10000 10000 10000 10000 10000 10000 10000 10000 10000 10000 10000 10000 10000 10000 10000 10000 10000 10000 10000 10000 10000 10000 10000 10000 10000 10000 10000 10000 10000 10000 10000 10000 10000 10000 10000 10000 10000 10000 10000 10000 10000 10000 10000 10000 10000 10000 10000 10000 10000 10000 10000 10000 10000 10000 10000 10000 10000 10000 10000 10000 10000 10000 10000 10000 10000 10000 10000 10000 10000 10000 10000 10000 10000 10000 10000 3300 10000 10000 10000 10000 10000 10000 10000 10000 10000 10000 10000 10000 10000 10000 10000 10000 10000 10000 10000 10000 10000 10000 10000 10000 10000 10000 10000 10000 10000 10000 10000 10000 10000 10000 10000 10000 10000 10000 10000 10000 10000 10000 10000 10000 10000 10000 10000 10000 10000 10000 10000 10000 10000 10000 10000 10000 10000 10000 10000 10000 10000 10000 10000 10000 10000 10000 10000 10000 10000 10000 10000 10000 10000 10000 10000 10000 10000 10000 10000 10000 10000 10000 10000 10000 10000 10000 10000 10000 10000 10000 10000 10000 10000 10000 10000 10000 10000 10000 10000 10000 10000 10000 10000 10000 10000 10000 10000 10000 10000 10000 6400 10000 10000
10000 10000 10000 10000 10000 10000 10000 10000 10000 10000 10000 10000 10000 10000 10000 10000 10000 10000 10000 10000 10000 10000 10000 2900 10000 10000 10000 10000 8200 10000 10000 10000 10000 10000 7400 10000 5000 10000 10000 10000 10000 10000 10000 10000 1300 1600 10000 10000 5600 10000 10000 10000 10000 10000 10000 10000 10000 10000 10000 10000 400 98 48 23 950 69 56 69 66 740 31 1200 76 10000 41 1400 1.7 10000 10000 3900 410 1100 10000 800 10000 10000 1000 10000 1800 950 10000 10000 10000 10000 10000 10000 10000 10000 10000 1600 1000 1600 10000 10000 10000 10000 10000 440 10000 340 200 1700 10000 10000 10000 10000 10000 10000 10000 10000 10000 10000 10000 10000 10000 10000 10000 10000 10000 10000 10000 10000 10000 10000 10000 10000 10000 10000 10000 10000 10000 10000 10000 500 4100 650 120 10000 10000 10000 10000 10000 10000 10000 10000 10000 10000 9900 10000 7400 3000 10000 10000 9300 10000 10000 10000 10000 1800 10000 10000 10000 10000 28 37 10000 1700 1500 2000 10000 10000 10000 150 10000 10000 10000 10000 10000 10000 10000 2900 10000 10000 10000 10000 10000 10000 10000 10000 5900 10000 10000 10000 10000 10000 10000 10000 10000 10000 10000 10000 10000 10000 10000 10000 10000 10000 10000 10000 10000 2300 10000 10000 10000 10000 10000 10000 10000 10000 10000 10000 10000 10000 10000 10000 10000 6200 10000 10000 10000 10000 10000 10000 5600 10000 10000 10000 10000 10000 10000 3800 4300 1700 10000 10000 10000 10000 10000 10000 10000 10000 10000 10000 10000 10000 10000 980 2400 10000 10000 10000 10000 10000 10000 10000 10000 10000 10000 10000 10000 10000 10000 10000 10000 10000 10000 10000 10000 10000 10000 3500 10000 10000 10000 7.1 13 44 10000 10000 10000 10000 10000 740 690 3800 460 10000 10000 10000 10000 10000 10000 10000 10000 10000 10000 10000 10000 10000 10000 10000 10000 10000 10000 10000 10000 10000 10000 10000 10000 10000 10000 10000 10000 10000 10000 10000 10000 10000 10000 10000 10000 10000 10000 1200 3900 750 10000 10000 10000 10000 10000 10000 10000 10000 10000 10000 10000 10000 10000 1500 10000 10000 10000 10000 10000 10000 10000 10000 10000 10000 9000 10000 10000 10000 10000 10000 10000 10000 10000 10000 10000 10000 10000 10000 10000 10000 1700 10000 10000 10000 10000 10000 10000 10000 10000 10000 260 10000 10000 1400 1300 1800 620 10000 10000 10000 10000 2400 10000 10000 10000 10000 10000 10000 10000 10000 10000 10000 10000 10000 10000 10000 10000 10000 10000 10000 2800 10000 10000 10000 10000 10000 10000 10000 10000 10000 10000 10000 10000 10000 10000
66 310 3400 2400 3300 1200 240 560 500 870 500 220 160 580 920 620 10000 10000 10000 10000 10000 10000 10000 10000 10000 10000 10000 490 100 290 160 460 10000 10000 10000 340 810 84 27 750 10000 3700 200 10000 10000 10000 10000 5000 4100 4000 3300 970 940 350 2300 760 1100 2700 850 2500 10000 10000 10000 10000 10000 10000 10000 4900 7100 10000 930 10000 10000 10000 3900 10000 10000 1200 40 94 360 150 10000 250 3.6 10000 400 1500 260 340 1000 790 570 1900 300 6200 270 400 170 550 3700 240 10000 9900 560 10000 10000 24 320 260 2600 1300 10000 10000 9000 10000 10000 10000 10000 10000 10000 10000 10000 3300 10000 10000 10000 2300 10000 10000 2000 1500 10000 4300 10000 10000 10000 1200 10000 10000 10000 10000 10000 10000 10000 10000 10000 1900 1200 34 10000 1900 790 560 380 6500 390 4.7 0.54 6.3 6.1 1.8 0.7 5.4 44 50 1800 2600 44 470 1100 370 470 10000 10000 2200 970 92 83 970 15 3.7 1200 10000 670 5300 480 1200 2000 26 1900 82 190 5900 97 1600 580 10000 3300 3600 0.68 54 310 340 0.29 0.51 0.56 0.25 850 430 2300 10000 10000 360 230 72 70 4200 810 540 10000 10000 1200 73 300 10000 1700 210 260 300 10000 2800 1500 440 1100 2000 300 77 120 2200 1400 75 5500 340 66 10000 3200 10000 69 10000 5100 5500 42 2600 10000 1700 10000 10000 130 10000 65 100 330 10000 100 360 190 32 1400 10000 700 2000 10000 10000 1100 10000 10000 10000 600 3200 10000 1100 10000 1600 10000 10000 10000 10000 10000 10000 190 1200 10000 1300 940 10000 3200 1.1 0.29 2600 10000 10000 10000 1100 83 100 10000 10000 10000 10000 10000 10000 10000 10000 10000 10000 10000 10000 10000 10000 10000 10000 10000 10000 2400 130 10000 260 10000 10000 10000 10000 1900 3800 320 10000 10000 10000 180 10000 10000 10000 10000 7200 2400 3700 2700 10000 10000 1300 10000 1300 600 10000 10000 37 24 18 14 590 140 9700 1200 10000 10000 930 1200 660 10000 200 2000 150 1500 180 5800 2100 260 9600 3100 10000 150 620 5000 250 2700 750 460 400 1500 4900 62 4000 200 120 730 130 8.2 10000 430 10000 100 1200 10000 310 160 10000 10000 10000 10000 5700 10000 630 270 90 1500 4900 10000 480 990 220 10000 10000 180 10000 5100 760 2400 82 65 42 2.3 10000 3000 10000 10000 10000 10000 260 360 12 10000 10000
10000 10000 10000 10000 10000 10000 10000 10000 10000 10000 10000 10000 10000 10000 10000 10000 10000 10000 10000 10000 10000 10000 10000 10000 10000 10000 10000 10000 10000 10000 10000 10000 10000 10000 10000 10000 10000 10000 10000 10000 10000 10000 10000 10000 10000 10000 10000 10000 10000 10000 10000 10000 10000 10000 10000 10000 10000 10000 10000 10000 10000 10000 10000 10000 10000 10000 10000 10000 10000 10000 10000 10000 10000 10000 10000 10000 10000 10000 10000 10000 10000 10000 10000 10000 10000 10000 10000 10000 10000 10000 10000 10000 10000 10000 10000 10000 10000 10000 10000 10000 10000 10000 10000 10000 10000 10000 10000 10000 10000 10000 10000 10000 7000 5700 4200 5200 3000 5300 5500 8000 10000 8900 5000 2200 10000 10000 10000 10000 10000 10000 10000 10000 10000 10000 10000 10000 10000 10000 10000 10000 10000 10000 10000 10000 10000 10000 10000 10000 10000 10000 10000 10000 10000 10000 10000 10000 10000 10000 10000 10000 10000 10000 10000 10000 10000 10000 10000 10000 10000 10000 10000 10000 10000 10000 10000 10000 10000 10000 10000 10000 10000 10000 10000 10000 10000 10000 10000 10000 10000 10000 10000 10000 10000 10000 10000 10000 10000 10000 10000 10000 10000 10000 10000 10000 10000 10000 10000 10000 10000 10000 10000 10000 10000 10000 10000 10000 10000 10000 10000 10000 10000 10000 10000 10000 10000 10000 10000 10000 10000 10000 10000 10000 10000 10000 10000 10000 10000 99 530 10000 10000 10000 10000 10000 10000 10000 10000 10000 10000 10000 10000 10000 10000 10000 10000 10000 10000 10000 10000 10000 10000 10000 10000 10000 10000 10000 10000 10000 10000 10000 10000 10000 10000 10000 10000 10000 10000 10000 10000 10000 10000 10000 10000 10000 10000 10000 10000 10000 10000 10000 10000 10000 10000 10000 10000 10000 10000 10000 10000 10000 10000 10000 10000 10000 10000 10000 10000 10000 10000 10000 10000 10000 10000 10000 10000 10000 10000 10000 10000 10000 10000 10000 10000 10000 10000 10000 10000 10000 10000 10000 10000 10000 10000 10000 10000 10000 10000 10000 10000 10000 10000 10000 10000 10000 10000 10000 10000 10000 10000 10000 10000 10000 10000 10000 10000 10000 10000 10000 10000 10000 10000 10000 10000 10000 10000 10000 10000 10000 10000 10000 10000 10000 10000 10000 10000 10000 10000 10000 10000 10000 10000 10000 10000 10000 10000 10000 10000 10000 10000 10000 10000 10000 10000 10000 10000 10000 10000 10000 10000 10000 10000 10000 10000 10000 10000 10000 10000 10000 10000 10000 10000 10000 10000 10000 10000 10000 10000 10000 10000 10000 10000 10000 10000 10000 10000 10000 10000 10000 10000 10000 10000 10000 10000 10000 10000 10000 10000 10000 10000 10000 10000 10000
10000 3400 1700 4900 770 7100 520 2400 1200 130 5500 590 1500 660 130 1400 2900 10000 10000 10000 10000 10000 10000 10000 10000 10000 10000 10000 10000 10000 10000 10000 10000 10000 10000 440 210 4500 10000 10000 10000 10000 10000 10000 540 260 10000 10000 10000 10000 10000 10000 10000 10000 10000 10000 10000 10000 10000 10000 10000 10000 10000 10000 250 8700 3800 10000 10000 8300 140 310 10000 10000 130 490 10000 10000 10000 6200 7500 10000 10000 10000 28 10000 10000 10000 10000 10000 10000 10000 10000 10000 10000 10000 10000 10000 10000 10000 10000 10000 1.5 6.6 10000 10000 10000 10000 10000 10000 10000 10000 10000 10000 10000 10000 10000 10000 10000 10000 10000 10000 10000 10000 10000 3100 2000 1900 3000 3500 370 5300 2400 3000 1900 10000 1800 240 10000 10000 10000 10000 10000 10000 10000 10000 46 10000 10000 10000 10000 2800 2700 4200 5900 10000 7800 31 13 30 82 79 4.5 11 17 95 510 8400 10000 10000 10000 10000 10000 10000 10000 8500 3300 1700 440 3.3 4800 10000 10000 10000 10000 10000 10000 10000 10000 10000 10000 10000 10000 10000 10000 10000 7300 10000 7400 10000 28 20 430 310 25 16 18 240 10000 10000 2700 1600 9600 10000 150 10000 10000 10000 3000 10000 10000 10000 10000 10000 10000 10000 10000 10000 4800 1600 10000 10000 10000 10000 10000 10000 10000 10000 10000 10000 10000 190 10000 10000 3600 10000 10000 10000 10000 10000 230 130 9600 10000 10000 10000 10000 10000 10000 10000 10000 10000 10000 10000 130 10000 5400 10000 10000 7100 10000 10000 10000 10000 10000 10000 10000 10000 10000 10000 10000 10000 640 10000 370 230 6600 7600 10000 10000 10000 10000 10000 10000 10000 1600 10000 62 37 10000 220 10000 2900 2900 10000 10000 10000 10000 10000 10000 10000 10000 10000 10000 10000 10000 10000 10000 10000 10000 10000 10000 10000 10000 10000 10000 10000 10000 10000 10000 10000 10000 10000 10000 10000 10000 10000 10000 4500 10000 10000 10000 10000 10000 10000 10000 10000 10000 10000 10000 10000 10000 10000 10000 230 13 7.4 39 22 10000 10000 10000 10000 1300 10000 10000 10000 10000 10000 10000 10000 10000 10000 10000 10000 10000 10000 10000 10000 7500 10000 10000 10000 10000 10000 10000 1000 10000 10000 10000 9800 10000 10000 10000 10000 2400 10000 3800 10000 10000 690 3100 540 2700 10000 10000 10000 10000 6900 68 2100 10000 10000 7900 2300 10000 280 6300 2100 600 10000 10000 3500 10000 10000 10000 10000 10000 10000 10000 59 10000 10000 10000 10000 10000 10000 10000 10000 99 6.3 10000
1.2 22 550 130 170 46 18 36 52 21 11 8.4 2.9 23 37 22 110 470 680 8900 4600 10000 10000 10000 20 44 170 32 3.7 12 270 4.4 110 260 17 19 23 6.8 5.6 15 3700 170 2300 170 10000 10000 2300 26 3.5 210 27 1.1 23 0.16 1.3 0.32 0.55 41 0.039 0.16 19 10000 10000 70 190 7 30 50 20 84 45 510 100 330 510 5100 340 3.2 74 340 32 8.2 910 9.6 12 330 970 250 2400 73 3500 780 10000 940 230 260 1.4 1.6 1 110 73 17 19 42 1500 3.5 37 14 21 4 28 250 370 120 1100 1100 96 300 210 270 0.35 600 290 0.77 10000 300 1200 27 290 95 290 630 190 240 2100 10000 2200 210 190 10000 770 8400 7300 3100 10000 1600 35 21 64 24 23 90 100 88 310 250 17 150 2.9 2.1 2.5 2.4 3.3 2.1 0.22 28 45 33 17 16 0.97 37 0.86 140 69 20 2700 190 75 390 4.3 620 16 210 5.8 31 5.1 110 81 40 13 1.7 19 6.1 10000 9.8 12 220 910 110 19 0.6 0.43 0.64 22 15 9.5 38 42 17 30 480 9200 61 0.037 3.1 0.39 37 40 210 2600 350 2.5 2.4 2800 1200 8.8 8.2 24 18 880 270 4 0.7 3 5.4 150 21 28 5 70 2.9 3.4 33 6.4 190 130 140 1 30 170 17 140 10 52 20 57 42 0.19 400 0.18 120 140 10000 86 15 61 470 500 300 56 28 860 3100 750 10000 10000 810 10000 4500 3100 140 220 440 10000 10000 240 42 0.57 3.1 7.1 6.3 0.57 1.2 24 96 270 10 1.8 1.7 0.25 800 260 160 0.65 0.14 10000 430 10000 10000 10000 10000 10000 400 10000 10000 10000 10000 10000 10000 1800 460 3.2 1.9 0.51 43 2700 77 10000 19 29 10000 1.3 2.5 88 190 200 910 0.77 1.5 0.25 4.8 26 8.5 27 72 18 32 16 360 13 220 3.5 0.46 10000 15 28 15 12 130 390 76 10000 5200 110 11 0.28 0.24 30 120 2200 42 890 43 1200 69 8.9 190 18 3300 1.3 3.2 25 3.4 2.2 1.1 0.024 0.086 90 86 740 5.5 67 73 270 1.8 140 6700 130 14 67 0.45 12 0.22 0.89 1300 320 2000 10000 65 140 27 16 4.7 2.5 16 1000 4 3.8 17 10000 24 61 230 56 3100 280 9.9 0.79 1.2 220 10000 1600 10000 13 98 310 52 110 0.86 10000 44
11 180 3600 890 730 370 74 140 120 240 76 150 55 140 270 150 1000 10000 10000 10000 10000 10000 10000 10000 10000 2700 10000 170 19 89 310 48 10000 10000 1700 380 220 9 5.5 65 10000 2400 570 10000 10000 10000 4600 3500 1100 2100 970 510 440 80 1400 420 690 890 420 1500 10000 10000 10000 10000 10000 10000 10000 6200 2000 6900 330 10000 10000 10000 1100 10000 10000 300 10 3900 22 20 10000 29 2.5 10000 99 550 15 13 930 110 240 900 160 7700 120 150 22 370 2700 110 2000 2900 100 10000 10000 1 110 200 2300 680 10000 10000 6800 10000 10000 10000 10000 10000 860 10000 10000 2400 10000 10000 10000 2100 10000 1200 960 2400 10000 480 10000 10000 3100 1000 10000 10000 10000 10000 10000 10000 10000 9900 10000 600 440 1100 960 520 570 290 1400 2100 270 1.8 0.41 4.3 2.3 0.99 0.22 2.4 11 50 530 520 20 180 290 140 180 10000 10000 880 55 31 41 160 16 500 470 2600 520 10000 620 500 430 14 940 66 13 6000 49 410 1200 10000 2400 4300 0.37 43 110 380 1.3 0.41 0.28 0.21 630 460 230 10000 10000 38 19 110 76 1800 270 95 10000 10000 1300 57 220 4800 33 180 140 41 10000 10000 1200 310 410 3600 200 130 110 1700 700 46 5200 350 26 7200 1200 4700 29 10000 3900 5700 23 3400 10000 1300 10000 10000 19 10000 56 63 340 10000 490 280 49 15 3100 4500 410 970 10000 10000 1400 10000 10000 10000 10000 4100 10000 850 10000 530 10000 10000 10000 10000 10000 10000 16 2300 2400 640 150 1200 1700 0.79 0.075 3500 1300 10000 10000 270 5.5 5.9 10000 10000 10000 10000 10000 10000 10000 10000 10000 10000 10000 10000 10000 10000 10000 10000 10000 10000 2400 5400 10000 39 10000 10000 10000 10000 710 1300 87 10000 4700 10000 190 10000 10000 10000 10000 4300 310 380 280 10000 10000 670 10000 390 82 10000 10000 13 19 8.7 5.8 35 49 3800 370 10000 2100 1300 460 140 10000 96 2000 28 1700 140 5000 580 17 8400 2400 10000 48 200 1900 220 3200 580 56 150 640 2100 10000 250 190 59 250 17 1300 10000 140 10000 93 890 10000 210 120 10000 10000 10000 10000 3900 10000 740 330 25 680 8900 10000 100 590 5100 10000 6300 63 10000 1600 360 49 23 13 42 1.5 10000 1100 10000 10000 10000 10000 120 290 17 10000 10000
470 190 93 14 54 19 73 160 95 39 70 52 5.4 100 200 170 380 29 97 2200 4300 57 1700 92 10000 10000 10000 1.1 27 49 9400 13 10000 1800 44 150 33 12 1900 130 170 0.85 3900 1100 10000 10000 36 310 190 23 1100 230 3000 980 1900 570 780 30 50 11 920 10000 10000 10000 10000 5200 10000 1400 400 1600 190 10000 10000 10000 10000 10000 10000 44 72 10000 12 82 210 110 48 1800 10000 5200 10000 10000 10000 10000 10000 10000 9600 2800 1800 870 2200 4.9 16 14 140 4100 42 2100 9500 2900 7100 2900 4500 10000 180 81 2000 1600 72 110 79 46 3.4 98 400 7.1 10000 39 890 4000 910 3700 120 200 10000 340 1500 1900 750 350 540 10000 280 430 300 10000 10000 48 210 180 1.1 1.4 4.8 47 250 95 120 110 120 550 15 4.9 2 8.6 8.2 11 34 170 27 1400 5.3 1100 410 3500 360 10000 10000 410 4400 4400 6900 350 140 350 4000 2.7 10000 10000 1100 2.4 6.2 45 160 77 34 410 300 16 17 160 280 67 110 220 140 26 49 81 130 1200 1600 2000 49 1100 1100 10000 82 1.4 0.86 0.95 280 57 10000 4300 800 110 320 2000 190 65 970 190 10000 10000 31 44 12 12 3300 550 630 170 150 200 2000 99 19 170 64 180 330 10000 10000 44 10000 410 1100 420 10000 4800 330 610 310 2900 510 10000 260 220 10000 10000 67 81 440 580 10000 10000 1800 8800 10000 10000 1300 2300 800 2600 10000 48 10000 10000 10000 9400 650 5800 29 2000 3500 390 560 810 10000 840 150 10000 710 10000 2100 10000 17 13 10000 10000 10000 10000 10000 10000 10000 10000 10000 10000 10000 10000 10000 10000 10000 780 10000 10000 10000 9700 10000 10000 2300 4000 4100 10000 340 680 1200 20 1200 210 0.93 3500 2000 10000 10000 1500 80 160 90 430 240 10000 5800 7600 1.1 1300 10000 150 140 120 140 10000 10000 3500 10000 9600 3200 57 37 130 0.49 2500 10000 10000 10000 160 650 17 33 160 27 160 2700 21 54 10000 15 17 21 1.2 300 280 160 4800 10000 2900 800 3.2 260 1400 150 1300 160 25 740 44 470 180 10000 190 250 15 46 10000 10000 1200 1.8 2 2000 460 130 10000 10000 25 50 480 77 1900 7200 0.83 1.8 11 940 10000 3000 10000 13 24 55 23 7700 2800 10000 1600
870 10000 10000 10000 10000 8400 5300 3800 10000 10000 10000 7800 890 10000 10000 10000 10000 10000 10000 10000 10000 10000 94 1400 10000 10000 10000 10000 10000 10000 10000 10000 10000 10000 10000 10000 10000 10000 640 10000 10000 10000 10000 10000 2100 2000 5000 730 1200 10000 10000 10000 10000 10000 10000 10000 10000 10000 10000 10000 10000 10000 10000 10000 10000 10000 10000 10000 10000 10000 10000 10000 10000 10000 10000 10000 10000 10000 10000 10000 140 43 7100 130 10000 10000 830 1900 1300 1200 5700 2400 8700 2800 1500 10000 10000 10000 10000 10000 10000 10000 10000 10000 10000 10000 10000 10000 10000 670 730 5600 5100 4100 1400 8600 1300 2500 1500 1400 2200 1900 800 6900 10000 10000 10000 10000 10000 10000 10000 10000 10000 10000 10000 10000 10000 10000 440 10000 2100 10000 10000 10000 10000 10000 10000 10000 10000 10000 10000 10000 10000 10000 10000 10000 10000 10000 10000 10000 10000 10000 10000 10000 10000 10000 10000 10000 1400 10000 10000 6200 10000 10000 10000 10000 10000 10000 10000 10000 10000 10000 10000 10000 10000 10000 10000 10000 10000 10000 10000 10000 10000 10000 690 10000 10000 10000 10000 10000 10000 10000 10000 10000 10000 10000 10000 10000 4500 1800 3500 10000 10000 10000 10000 10000 10000 10000 10000 10000 10000 10000 10000 10000 10000 10000 10000 10000 10000 10000 10000 10000 10000 10000 10000 10000 10000 10000 10000 6600 4000 10000 10000 10000 10000 10000 10000 10000 10000 10000 880 720 10000 10000 10000 10000 10000 10000 10000 10000 10000 10000 10000 620 10000 10000 10000 10000 10000 10000 10000 10000 3800 10000 10000 10000 10000 10000 10000 10000 10000 10000 10000 2500 10000 10000 10000 10000 10000 10000 10000 10000 10000 10000 10000 10000 10000 10000 10000 10000 10000 10000 10000 10000 10000 10000 7.3 3.2 59 98 83 83 72 300 150 140 300 86 80 250 5.3 430 10000 10000 10000 1800 310 7800 530 10000 10000 10000 10000 10000 10000 10000 10000 10000 10000 10000 10000 10000 10000 10000 10000 10000 900 10000 10000 10000 10000 10000 10000 10000 10000 10000 10000 10000 10000 5800 1500 10000 10000 500 97 10000 10000 10000 10000 10000 10000 10000 10000 10000 220 10000 10000 10000 10000 970 10000 10000 10000 10000 10000 10000 10000 10000 10000 10000 10000 5200 10000 9300 540 10000 10000 10000 10000 10000 2300 480 10000 2400 10000 10000 10000 10000 10000 10000 10000 10000 10000 10000 10000 10000 1400 10000 10000 10000 7.9 10000 7700 10000 10000 770 10000 10000 10000 10000 10000 10000 10000 10000 10000 10000 10000 10000 10000 4000 10000 10000
35 40 2100 560 450 180 45 61 50 110 54 240 65 56 180 44 570 150 6700 10000 10000 2400 7000 300 10000 10000 10000 650 2400 4700 4300 34 10000 10000 4400 490 350 160 32 650 10000 410 2900 1200 9800 9300 1200 10000 10000 850 1600 460 3200 300 6800 590 540 10000 1800 4000 2800 10000 10000 10000 10000 10000 10000 5000 870 10000 120 10000 8800 10000 1300 10000 7300 3800 10000 140 2500 2300 10000 2000 620 5900 10000 10000 10000 10000 10000 10000 10000 920 120 1700 16 29 1.2 190 870 13 1900 950 6300 1000 10000 610 45 10000 9500 10000 3400 6200 10000 10000 1500 5600 3800 3300 570 5800 10000 580 1000 730 4400 7100 4000 10000 3900 6500 7700 1700 3900 10000 2100 300 10000 10000 2000 10000 10000 1200 10000 66 510 1200 42 1100 530 280 470 360 760 2000 82 4300 13 4.9 6.4 16 13 20 29 2000 200 38 1.1 100 10000 170 2600 10000 10000 2100 860 1000 1300 220 1300 10000 1900 2200 830 360 360 850 1600 220 120 1200 490 18 2000 1.1 74 260 240 200 130 46 160 160 120 58 1500 3500 10000 8000 72 940 7900 310 2900 870 1000 6300 500 590 10000 10000 10000 580 1300 4100 2100 1800 10000 10000 10000 10000 700 3100 300 970 10000 5100 3100 3500 9900 360 10000 2600 820 8500 4400 10000 8900 10000 7300 380 9700 3200 6900 3100 10000 10000 10000 10000 10000 10000 7500 10000 800 520 3000 130 10000 10000 5800 10000 3400 1200 1700 640 1600 570 120 160 150 4400 10000 10000 10000 10000 10000 10000 3100 6000 10000 3800 6900 1200 3100 350 2700 2700 45 10000 1200 10000 8600 2600 330 1600 10000 10000 10000 10000 10000 10000 10000 3900 10000 10000 10000 10000 10000 10000 7500 1700 10000 10000 10000 66 10000 160 4100 10000 10000 10000 1100 10000 100 280 2400 1600 96 10000 8100 10000 10000 10000 10000 10000 9600 3800 1600 1100 10000 390 220 1900 10000 130 150 71 81 100 2600 91 5300 6100 9800 1700 2100 2200 600 10000 140 4400 2200 1200 420 8100 7700 2300 10000 360 2000 790 2900 2500 39 98 680 49 230 75 5000 160 100 170 6.6 220 10000 870 1600 2700 3100 1300 760 1900 92 10000 3200 10000 1100 700 1900 1300 2000 10000 360 64 1800 840 3100 8600 10000 1300 450 1500 21 450 10000 270 79 290 5200 10000 390 6000 10000 10000 10000 120 7200 19 650 3800
10000 10000 10000 10000 10000 10000 10000 10000 10000 10000 10000 10000 10000 10000 10000 10000 10000 2500 10000 10000 10000 10000 10000 10000 10000 10000 10000 10000 10000 10000 10000 10000 10000 10000 10000 1700 1600 6300 10000 10000 10000 10000 10000 10000 10000 10000 10000 10000 10000 10000 10000 10000 10000 10000 10000 10000 10000 10000 10000 10000 10000 10000 10000 10000 10000 10000 10000 10000 10000 10000 3100 10000 10000 10000 2900 10000 10000 10000 10000 10000 630 6500 6600 1600 4.9 10000 10000 10000 10000 10000 10000 10000 10000 10000 10000 10000 10000 10000 10000 10000 10000 10000 1400 120 10000 10000 10000 10000 10000 10000 10000 10000 410 330 210 230 260 410 470 400 10000 870 350 10000 10000 10000 10000 10000 10000 10000 10000 10000 10000 10000 10000 10000 10000 1300 10000 10000 10000 10000 10000 10000 10000 10000 10000 10000 10000 10000 10000 10000 10000 10000 10000 10000 10000 3100 3 310 1800 9.1 1.5 29 410 7200 10000 10000 3700 10000 10000 10000 10000 10000 10000 10000 10000 10000 10000 2400 10000 10000 10000 10000 10000 10000 10000 10000 10000 2700 730 10000 10000 10000 10000 10000 10000 10000 10000 10000 2.7 23 120 29 6 3.8 1100 26 10000 10000 7200 10000 10000 10000 9500 10000 10000 10000 10000 10000 10000 10000 10000 10000 10000 10000 10000 10000 10000 780 10000 10000 10000 10000 10000 10000 10000 10000 10000 10000 10000 3100 10000 10000 3500 10000 10000 10000 10000 10000 10000 10000 10000 10000 10000 10000 10000 10000 10000 10000 10000 10000 10000 10000 10000 10000 10000 10000 10000 10000 10000 10000 10000 10000 10000 10000 10000 10000 10000 10000 10000 10000 10000 10000 10000 10000 10000 10000 10000 10000 10000 10000 10000 10000 6000 10000 10000 2.4 4.5 10000 10000 10000 10000 10000 10000 10000 10000 10000 10000 10000 10000 10000 10000 10000 10000 10000 10000 10000 10000 10000 10000 10000 10000 10000 10000 10000 10000 10000 10000 10000 10000 10000 10000 10000 10000 10000 10000 10000 7600 10000 10000 10000 10000 10000 10000 10000 10000 10000 10000 10000 10000 10000 10000 10000 10000 10000 10000 10000 10000 10000 10000 10000 10000 10000 10000 10000 10000 10000 10000 10000 10000 10000 10000 10000 10000 10000 10000 10000 10000 10000 10000 10000 10000 10000 10000 10000 10000 10000 10000 9600 10000 10000 10000 10000 10000 10000 10000 10000 10000 10000 10000 10000 10000 10000 10000 10000 10000 10000 10000 10000 10000 10000 10000 10000 10000 10000 10000 450 740 2000 10000 10000 10000 10000 10000 10000 10000 10000 10000 10000 10000 10000 10000 10000 10000 10000 10000 10000 10000 5900 10000 10000
10000 10000 10000 10000 10000 10000 4500 6700 10000 10000 10000 10000 2200 10000 10000 10000 10000 10000 10000 10000 10000 10000 10000 10000 10000 10000 10000 10000 10000 10000 10000 10000 10000 10000 10000 10000 10000 10000 7100 10000 10000 10000 10000 10000 10000 10000 10000 10000 10000 10000 1200 1600 10000 3500 10000 2700 10000 10000 10000 10000 10000 10000 10000 10000 10000 10000 10000 10000 10000 10000 10000 10000 10000 10000 10000 10000 10000 10000 10000 10000 10000 10000 10000 10000 10000 10000 10000 10000 10000 10000 10000 10000 10000 10000 10000 10000 10000 10000 10000 6700 10000 12 10000 10000 10000 1200 10000 10000 10000 10000 10000 10000 10000 10000 10000 10000 10000 10000 10000 10000 10000 10000 10000 10000 10000 10000 10000 10000 10000 10000 10000 10000 10000 10000 10000 10000 10000 10000 10000 10000 10000 10000 10000 10000 10000 10000 10000 10000 10000 10000 10000 10000 10000 10000 10000 10000 10000 10000 10000 10000 10000 10000 10000 10000 10000 10000 10000 1100 10000 10000 10000 10000 4300 10000 10000 10000 10000 10000 10000 10000 10000 10000 10000 10000 10000 10000 10000 10000 10000 10000 10000 10000 10000 1.6 10000 0.58 0.16 10000 10000 10000 10000 10000 10000 10000 10000 10000 10000 10000 10000 10000 460 10000 10000 10000 10000 1300 550 10000 10000 10000 10000 10000 10000 10000 10000 10000 4800 10000 10000 10000 10000 10000 10000 10000 10000 10000 10000 10000 10000 10000 10000 10000 10000 10000 10000 10000 10000 10000 10000 10000 10000 1600 10000 10000 10000 10000 10000 10000 10000 10000 10000 10000 10000 10000 10000 10000 10000 10000 10000 10000 10000 10000 10000 10000 10000 10000 10000 10000 10000 10000 10000 10000 10000 10000 10000 10000 10000 10000 10000 10000 10000 10000 10000 10000 10000 10000 10000 10000 10000 10000 10000 10000 10000 10000 10000 10000 10000 10000 10000 10000 10000 10000 10000 10000 10000 10000 10000 10000 10000 10000 10000 10000 10000 10000 10000 10000 10000 10000 10000 10000 10000 10000 170 1200 2000 10000 10000 10000 10000 2000 10000 10000 10000 10000 10000 10000 10000 10000 10000 10000 10000 10000 10000 10000 10000 10000 3300 10000 10000 10000 10000 10000 10000 10000 10000 10000 470 420 10000 10000 10000 10000 10000 10000 1400 10000 10000 600 10000 540 10000 10000 10000 10000 10000 10000 10000 240 10000 10000 10000 10000 10000 10000 10000 10000 10000 10000 10000 10000 10000 10000 10000 10000 10000 10000 10000 10000 10000 10000 10000 10000 10000 10000 120 10000 10000 10000 10000 10000 10000 10000 10000 10000 4.8 10000 10000 10000 10000 6400 10000 10000 10000 10000 10000 10000 10000 10000 10000 10000 10000 10000
290 3 7200 2100 480 400 3.3 3.1 5.3 3.8 9.4 9.7 9.3 7.8 13 7.5 4 1900 10000 10000 10000 9500 10000 10000 10000 10000 10000 3100 1100 350 5600 200 10000 10000 3.9 7.4 6.3 210 65 2200 10000 1100 7100 2600 10000 10000 10000 8400 10000 4400 7000 4900 6500 10000 10000 10000 10000 10000 4600 10000 10000 290 260 10000 10000 10000 10000 10000 10000 10000 10000 10000 10000 10000 49 350 2800 8700 10000 10000 10000 10000 10000 10000 1800 4800 10000 10000 10000 10000 10000 10000 10000 10000 10000 10000 10000 10000 9900 10000 10000 3600 28 230 190 10000 10000 9000 10000 10000 10000 10000 10000 10000 10000 10000 10000 10000 10000 10000 10000 10000 10000 10000 10000 1000 840 1500 4300 10000 4700 10000 500 1900 5600 10000 1700 28 10000 7100 10000 10000 10000 10000 10000 6800 10000 5600 10000 4200 7400 550 570 860 820 7200 790 100 6.5 14 55 45 4.8 4.3 130 1900 3800 530 3200 1900 10000 400 10000 10000 10000 6200 10000 10000 10000 10000 72 9800 10000 740 10000 10000 2600 630 290 10000 10000 3700 350 5900 10000 190 630 10000 10000 2800 240 380 1900 290 230 240 430 2300 5500 6500 61 2600 2600 1300 120 10000 10000 7500 650 180 10000 10000 10000 1100 1900 2500 2600 290 2400 83 3800 10000 4900 1400 2500 4900 10000 1800 2000 10000 10000 260 2600 240 1700 670 480 360 1100 10000 10000 5200 15 390 1800 680 10000 10000 200 1300 510 3600 3500 10000 300 10000 43 2200 10000 10000 10000 6900 10000 10000 10000 10000 10000 4200 10000 8700 10000 10000 10000 10000 10000 10000 10000 10000 4400 5700 3300 4300 9700 3300 230 5600 10000 1600 310 10000 10000 10000 10000 10000 2200 4400 10000 10000 10000 10000 10000 10000 10000 10000 10000 10000 10000 10000 10000 10000 10000 10000 10000 10000 10000 130 10000 140 10000 10000 10000 10000 1500 5000 2200 10000 10000 10000 9.2 10000 10000 10000 10000 5300 10000 10000 10000 10000 10000 10000 10000 2500 2600 10000 10000 28 26 8.6 13 360 250 600 20 10000 300 10000 10000 10000 610 10000 10000 10000 10000 7900 10000 6400 2000 10000 10000 10000 10000 10000 530 10000 2500 1700 82 530 10000 170 10000 82 680 240 610 10000 10000 10000 10000 1800 2300 290 430 81 490 8700 5600 8400 10000 270 450 4000 10000 1800 83 4400 10000 38 240 200 10000 10000 8100 2700 510 6600 10000 10000 10000 310 2000 10000 3200 4200 10000 10000 10000 470 4800 51 2800 10000
10000 10000 10000 10000 10000 10000 10000 10000 10000 10000 10000 10000 10000 10000 10000 10000 1900 10000 10000 10000 10000 10000 10000 10000 10000 10000 10000 10000 10000 10000 10000 10000 10000 10000 10000 10000 10000 10000 10000 3100 10000 10000 10000 10000 10000 10000 10000 10000 10000 10000 10000 10000 10000 10000 10000 10000 10000 10000 10000 10000 10000 10000 10000 10000 10000 10000 10000 10000 10000 10000 10000 10000 10000 10000 10000 10000 10000 10000 10000 10000 10000 10000 10000 10000 2600 10000 10000 10000 10000 10000 10000 10000 10000 10000 10000 10000 10000 10000 10000 10000 10000 10000 1100 10000 10000 10000 10000 10000 10000 10000 10000 10000 10000 10000 10000 10000 10000 10000 10000 10000 10000 10000 10000 10000 10000 4700 10000 10000 10000 10000 10000 10000 10000 6200 10000 10000 10000 10000 10000 10000 10000 10000 10000 10000 10000 10000 10000 10000 10000 10000 10000 10000 10000 10000 10000 10000 1300 10000 10000 10000 10000 10000 10000 10000 10000 10000 10000 2100 10000 10000 10000 10000 10000 10000 10000 10000 10000 10000 10000 10000 10000 10000 10000 10000 10000 10000 10000 10000 10000 10000 10000 10000 10000 10000 10000 10000 10000 10000 10000 10000 10000 10000 10000 10000 10000 10000 10000 10000 10000 10000 4600 10000 10000 10000 10000 10000 10000 10000 1700 10000 10000 10000 10000 10000 10000 10000 10000 10000 10000 10000 10000 10000 10000 10000 10000 10000 10000 10000 10000 10000 10000 10000 10000 10000 10000 10000 10000 10000 10000 10000 10000 10000 10000 10000 10000 10000 10000 10000 10000 10000 10000 10000 10000 10000 10000 10000 10000 10000 10000 10000 10000 10000 10000 10000 10000 10000 10000 10000 10000 10000 10000 10000 10000 10000 2.8 74 10000 10000 10000 10000 10000 10000 10000 10000 10000 10000 10000 8800 8400 10000 10000 10000 10000 10000 10000 10000 10000 10000 10000 10000 10000 10000 10000 10000 10000 10000 10000 10000 10000 10000 10000 10000 10000 10000 10000 10000 10000 10000 10000 10000 10000 10000 10000 10000 10000 10000 10000 10000 10000 10000 10000 10000 10000 10000 10000 10000 10000 10000 10000 10000 10000 10000 10000 10000 10000 10000 10000 10000 10000 10000 10000 10000 10000 10000 10000 10000 10000 10000 10000 10000 10000 10000 10000 10000 10000 10000 10000 10000 10000 10000 10000 10000 10000 10000 10000 10000 10000 10000 10000 5500 10000 10000 10000 10000 10000 10000 10000 10000 10000 10000 10000 10000 10000 10000 10000 10000 10000 10000 10000 10000 10000 10000 10000 10000 10000 10000 10000 10000 10000 10000 10000 10000 10000 10000 10000 10000 10000 10000 10000 10000 10000 10000 10000 10000 10000 10000 10000 1600 10000 10000 10000 10000
10000 13 770 170 75 33 9.8 14 15 18 16 150 20 9 48 16 69 150 10000 10000 10000 470 4500 1700 10000 10000 10000 2100 3000 10000 10000 10000 10000 10000 10000 10000 1500 250 10000 66 10000 240 10000 10000 10000 10000 160 10000 10000 1700 10000 10000 10000 10000 10000 10000 10000 10000 10000 10000 10000 10000 10000 10000 10000 10000 10000 10000 10000 10000 4100 10000 10000 10000 10000 10000 10000 10000 10000 1800 10000 10000 10000 10000 1200 2500 10000 10000 10000 3000 10000 10000 10000 10000 10000 10000 10000 10000 10000 10000 10000 10000 11 320 10000 10000 2200 10000 10000 10000 10000 10000 9.5 4.8 9.6 5.9 12 7.9 8.9 8.7 230 11 12 100 10000 230 1100 2000 1600 240 50 2400 91 290 440 10000 520 76 2600 160 480 10000 10000 1500 10000 10000 10000 10000 10000 10000 10000 560 1100 1600 6900 2300 270 260 850 560 830 1800 190 1200 1300 1100 170 360 86 10000 10000 10000 10000 10000 10000 360 10000 10000 10000 10000 5500 4100 10000 10000 10000 10000 10000 10000 10000 1200 10000 75 10000 10000 10000 10000 10000 10000 10000 10000 260 34 420 290 140 180 2000 560 10000 10000 17 10000 10000 10000 81 10000 10000 550 110 10000 10000 10000 10000 10000 10000 3000 1600 1500 1400 450 10000 10000 10000 10000 10000 10000 10000 1800 1100 10000 10000 49 10000 10000 1400 5700 10000 4100 3400 10000 360 1700 10000 10000 10000 10000 2600 2500 10000 10000 10000 10000 10000 10000 10000 10000 10000 10000 10000 10000 10000 10000 10000 10000 10000 10000 10000 10000 10000 10000 10000 10000 10000 10000 10000 10000 10000 10000 10000 10000 10000 10000 10000 10000 10000 10000 10000 230 88 10000 10000 10000 10000 10000 1100 7900 10000 10000 10000 10000 10000 10000 10000 10000 10000 10000 10000 10000 10000 10000 10000 10000 10000 10000 10000 10000 10000 10000 10000 10000 10000 10000 10000 10000 10000 10000 10000 10000 620 10000 10000 10000 10000 10000 10000 10000 10000 10000 10000 10000 10000 10000 10000 3900 10000 34 14 10000 10000 10000 10000 10000 10000 4.6 620 10000 10000 3600 10000 10000 10000 10000 10000 10000 400 10000 10000 10000 10000 240 1600 10000 10000 10000 1900 430 95 10000 10000 70 1900 10000 10000 10000 10000 1400 56 10000 10000 10000 10000 10000 10000 10000 10000 10000 3700 10000 10000 1500 1000 10000 10000 2300 10000 10000 2800 10000 10000 10000 10000 10000 10000 3700 10000 10000 93 10000 10000 6400 820 10000 10000 10000 5000 10000 10000 120 10000 980 5100 10000
63 63 6900 2600 2300 640 45 49 52 73 28 66 10 37 230 64 2000 600 4900 10000 10000 4200 10000 10000 10000 10000 10000 31 87 84 10000 160 10000 10000 10000 420 190 12 2.2 380 10000 10000 56 10000 10000 10000 10000 10000 10000 310 5900 2200 260 3600 10000 10000 10000 3700 630 920 10000 10000 10000 10000 10000 1400 10000 160 720 10000 300 10000 10000 10000 1300 10000 10000 290 10000 10000 8.8 760 10000 18 48 10000 10000 10000 1300 230 10000 10000 10000 7500 890 10000 10000 3200 2100 540 10000 770 12 42 140 10000 10000 110 670 10000 1600 10000 10000 10000 10000 10000 10000 10000 10000 10000 10000 10000 10000 10000 10000 1200 2900 8600 10000 10000 940 10000 10000 550 10000 10000 1100 140 10000 10000 10000 10000 10000 10000 10000 2500 10000 2000 210 73 1200 92 350 93 140 1800 300 63 3.8 0.71 0.42 0.7 4.5 2.6 17 95 2700 630 10000 2000 1000 17 1200 430 83 5300 1300 790 850 1200 35 10000 1700 62 4500 10000 170 24 21 120 5300 810 210 2500 4.8 14 8.2 630 10000 270 5.7 87 310 47 2.7 6.3 2.9 29 420 380 6.2 10000 10000 18 87 46 37 150 940 140 10000 10000 1400 9.4 34 10000 290 290 150 390 10000 10000 1400 1400 770 2000 4600 10 42 2100 3700 1.8 10000 4.9 8.5 200 340 460 82 10000 10000 10000 110 220 2300 700 10000 10000 9 10000 38 110 49 10000 590 290 4000 440 10000 2700 10000 10000 10000 10000 10000 10000 10000 10000 10000 10000 10000 10000 10000 1300 10000 10000 10000 10000 10000 3300 210 3000 10000 1300 21 93 510 16 15 2800 1200 10000 10000 470 140 260 10000 10000 10000 10000 10000 10000 10000 10000 10000 10000 10000 10000 10000 10000 10000 10000 10000 10000 10000 49 10000 17 10000 10000 10000 10000 740 1400 3.6 10000 10000 10000 53 10000 10000 10000 10000 5500 990 720 640 14 10000 10000 10000 8.4 81 10000 10000 31 30 9.8 9.6 23 10000 36 240 10000 440 10000 10000 10000 3700 620 10000 200 10000 180 10000 65 58 10000 230 10000 190 110 2000 1000 670 280 51 21 10000 580 10000 37 36 12 18 1100 810 10000 520 10000 4.1 10000 10000 10000 150 10000 10000 4200 10000 2200 1400 10000 10000 53 210 1600 10000 4.5 19 32 10000 6100 22 860 37 500 4900 340 380 60 2.9 10000 2900 10000 10000 10000 10000 80 10000 5.2 10000 3500
10000 10000 10000 10000 10000 10000 10000 10000 10000 10000 10000 10000 10000 10000 10000 10000 10000 10000 10000 10000 10000 10000 10000 10000 10000 10000 10000 10000 10000 10000 10000 10000 10000 10000 10000 10000 10000 10000 10000 10000 10000 10000 10000 10000 10000 10000 2400 10000 10000 10000 10000 10000 10000 10000 10000 10000 10000 10000 10000 10000 10000 10000 10000 10000 1500 10000 10000 10000 10000 10000 10000 4500 10000 10000 10000 10000 10000 10000 10000 8800 10000 10000 10000 10000 45 10000 10000 10000 10000 10000 10000 10000 10000 10000 10000 10000 10000 10000 10000 10000 10000 10000 270 10000 10000 10000 10000 10000 10000 10000 10000 10000 10000 10000 10000 10000 10000 10000 10000 10000 10000 10000 10000 10000 10000 10000 10000 10000 10000 10000 10000 10000 10000 10000 10000 10000 10000 10000 10000 10000 10000 10000 10000 10000 10000 10000 10000 10000 10000 10000 10000 10000 10000 10000 10000 10000 10000 9.6 10000 10000 10000 10000 10000 10000 10000 330 1800 10000 10000 10000 10000 10000 10000 10000 10000 10000 10000 10000 10000 10000 10000 10000 10000 10000 10000 10000 10000 10000 10000 10000 10000 10000 10000 10000 10000 10000 10000 10000 10000 10000 5.1 10000 10000 10000 110 17 10000 210 10000 10000 10000 10000 10000 10000 10000 10000 10000 10000 10000 10000 10000 10000 10000 10000 10000 10000 10000 10000 10000 10000 10000 10000 10000 10000 10000 10000 10000 10000 10000 10000 10000 10000 10000 10000 10000 10000 10000 10000 10000 10000 10000 10000 10000 10000 10000 10000 10000 10000 10000 10000 10000 10000 10000 10000 10000 10000 10000 10000 10000 10000 10000 10000 10000 10000 10000 10000 10000 10000 10000 10000 10000 10000 10000 10000 10000 10000 10000 10000 10000 10000 10000 10000 10000 10000 10000 10000 10000 96 25 10000 10000 10000 10000 10000 10000 10000 10000 10000 10000 10000 10000 10000 10000 10000 10000 10000 10000 10000 10000 10000 10000 10000 10000 10000 10000 10000 10000 10000 10000 10000 10000 10000 10000 10000 10000 10000 10000 10000 10000 10000 10000 10000 10000 10000 10000 10000 10000 10000 10000 10000 10000 10000 10000 10000 10000 10000 7600 10000 10000 10000 10000 10000 10000 10000 10000 10000 10000 10000 10000 10000 10000 10000 10000 10000 10000 10000 10000 10000 10000 10000 10000 10000 10000 10000 10000 10000 10000 10000 10000 10000 10000 10000 10000 10000 10000 10000 10000 10000 10000 10000 10000 10000 10000 10000 10000 10000 10000 10000 10000 10000 10000 10000 10000 10000 10000 10000 10000 10000 10000 10000 10000 10000 10000 10000 10000 10000 10000 10000 10000 10000 62 10000 10000 10000 10000 10000 10000 10000 10000 1900 4400 10000
