# Supplementary material for: Enhanced information cross-attention fusion for drug–target binding affinity prediction
Source: PeerJ Comput Sci. 2025 Aug 28;11:e3117. doi: 10.7717/peerj-cs.3117 (PMC12453779; doi:10.7717/peerj-cs.3117)
Supplement: Supplemental Information 3 [file peerj-cs-11-3117-s003.zip]

Archive with 17 entries (14 files):
- arg_information_Davis.py
- arg_information_KIBA.py
- DataHelper.py
- Davis_fusion.py
- emetrics.py
- GNN.py
- information.py
- KIBA_fusion.py
- MCAT.py
- p_c_information/
- p_c_information/Davis/
- p_c_information/Davis/all_compound_information.txt
- p_c_information/KIBA/
- p_c_information/KIBA/all_compound_information1.txt
- p_c_information/use_information.py
- protein_information.zip
- result_process.py
