# Supplementary material for: Enhanced information cross-attention fusion for drug–target binding affinity prediction
Source: PeerJ Comput Sci. 2025 Aug 28;11:e3117. doi: 10.7717/peerj-cs.3117 (PMC12453779; doi:10.7717/peerj-cs.3117)
Supplement: Supplemental Information 3 [file peerj-cs-11-3117-s003.zip › p_c_information/Davis/all_compound_information.txt]

{"CC1=C2C=C(C=CC2=NN1)C3=CC(=CN=C3)OCC(CC4=CC=CC=C4)N": [3.6, 76.8, 456, 2, 27, 0, 4, 22, 0, 4, 1, 0, 0, 0, 0, 0], "CC(C)(C)C1=CC(=NO1)NC(=O)NC2=CC=C(C=C2)C3=CN4C5=C(C=C(C=C5)OCCN6CCOCC6)SC4=N3": [5.6, 134, 849, 2, 40, 0, 8, 29, 0, 6, 4, 0, 1, 0, 0, 0], "CCN1CCN(CC1)CC2=C(C=C(C=C2)NC(=O)NC3=CC=C(C=C3)OC4=NC=NC(=C4)NC)C(F)(F)F": [3.8, 94.6, 730, 3, 38, 0, 10, 26, 0, 7, 2, 3, 0, 0, 0, 0], "C1CNCCC1NC(=O)C2=C(C=NN2)NC(=O)C3=C(C=CC=C3Cl)Cl": [2.6, 98.9, 479, 4, 25, 0, 4, 18, 0, 5, 2, 0, 0, 2, 0, 0], "CN(C)CC=CC(=O)NC1=C(C=C2C(=C1)C(=NC=N2)NC3=CC(=C(C=C3)F)Cl)OC4CCOC4": [3.6, 88.6, 702, 2, 34, 0, 8, 25, 0, 5, 3, 1, 0, 1, 0, 0], "CN1CCC(C(C1)O)C2=C(C=C(C3=C2OC(=CC3=O)C4=CC=CC=C4Cl)O)O": [3.3, 90.2, 628, 3, 28, 0, 6, 22, 0, 1, 5, 0, 0, 1, 0, 0], "CNC(=O)C1=CC=CC=C1SC2=CC3=C(C=C2)C(=NN3)C=CC4=CC=CC=N4": [4.2, 96, 557, 2, 28, 0, 4, 22, 0, 4, 1, 0, 1, 0, 0, 0], "CCC1C(=O)N(C2=CN=C(N=C2N1C3CCCC3)NC4=C(C=C(C=C4)C(=O)NC5CCN(CC5)C)OC)C": [3.7, 103, 816, 2, 38, 0, 8, 28, 0, 7, 3, 0, 0, 0, 0, 0], "CC1=CC2=C(C=C1)N=C(C3=NC=C(N23)C)NCCN.Cl": [null, 68.2, 310, 3, 20, 0, 4, 15, 0, 5, 0, 0, 0, 1, 0, 0], "CCN(CCCOC1=CC2=C(C=C1)C(=NC=N2)NC3=NNC(=C3)CC(=O)NC4=CC(=CC=C4)F)CCO": [3, 128, 693, 4, 37, 0, 9, 26, 0, 7, 3, 1, 0, 0, 0, 0], "CN1CCN(CC1)CCCOC2=C(C=C3C(=C2)N=CC(=C3NC4=CC(=C(C=C4Cl)Cl)OC)C#N)OC": [5.4, 82.9, 734, 1, 36, 0, 8, 28, 0, 5, 3, 0, 0, 2, 0, 0], "CC1=CC2=C(N1)C=CC(=C2F)OC3=NC=NN4C3=C(C(=C4)OCC(C)O)C": [3, 84.7, 515, 2, 27, 0, 6, 19, 0, 4, 3, 1, 0, 0, 0, 0], "CN1C2=C(C=C(C=C2)OC3=CC(=NC=C3)C4=NC=C(N4)C(F)(F)F)N=C1NC5=CC=C(C=C5)C(F)(F)F": [5.4, 80.6, 763, 2, 37, 0, 11, 24, 0, 6, 1, 6, 0, 0, 0, 0], "C1CC1CONC(=O)C2=C(C(=C(C=C2)F)F)NC3=C(C=C(C=C3)I)Cl": [5.6, 50.4, 472, 2, 25, 0, 5, 18, 0, 2, 2, 2, 0, 1, 0, 1], "C=CC(=O)NC1=C(C=C2C(=C1)C(=NC=N2)NC3=CC(=C(C=C3)F)Cl)OCCCN4CCOCC4": [3.9, 88.6, 671, 2, 34, 0, 8, 25, 0, 5, 3, 1, 0, 1, 0, 0], "CC1=CC2=C(N1)C=CC(=C2F)OC3=NC=NC4=CC(=C(C=C43)OC)OCCCN5CCCC5": [4.9, 72.5, 625, 1, 33, 0, 7, 25, 0, 4, 3, 1, 0, 0, 0, 0], "CC(C1=C(C=CC(=C1Cl)F)Cl)OC2=C(N=CC(=C2)C3=CN(N=C3)C4CCNCC4)N": [3.7, 78, 558, 2, 30, 0, 6, 23, 0, 5, 1, 1, 0, 2, 0, 0], "CC1=C(C(=CC=C1)Cl)NC(=O)C2=CN=C(S2)NC3=NC(=NC(=C3)N4CCN(CC4)CCO)C": [3.6, 135, 642, 3, 33, 0, 9, 23, 0, 7, 2, 0, 1, 1, 0, 0], "CC1=CC=C(C=C1)N2C(=CC(=N2)C(C)(C)C)NC(=O)NC3=CC=C(C4=CC=CC=C43)OCCN5CCOCC5": [5.7, 80.6, 777, 2, 39, 0, 5, 31, 0, 5, 3, 0, 0, 0, 0, 0], "CC(C(=O)O)O.CN1CCN(CC1)C2=CC3=C(C=C2)NC(=C4C(=C5C(=NC4=O)C=CC=C5F)N)N3.O": [null, 149, 737, 6, 36, 0, 10, 24, 0, 6, 5, 1, 0, 0, 0, 0], "CN1C=C(C2=CC=CC=C21)C3=C(C(=O)NC3=O)C4=CN(C5=CC=CC=C54)C6CCN(CC6)CC7=CC=CC=N7": [3.7, 72.2, 974, 1, 39, 0, 4, 32, 0, 5, 2, 0, 0, 0, 0, 0], "COCCOC1=C(C=C2C(=C1)C(=NC=N2)NC3=CC=CC(=C3)C#C)OCCOC": [3.3, 74.7, 525, 1, 29, 0, 7, 22, 0, 3, 4, 0, 0, 0, 0, 0], "COC1=CC2=C(C=CN=C2C=C1OCCCN3CCOCC3)OC4=C(C=C(C=C4)NC(=O)C5(CC5)C(=O)NC6=CC=C(C=C6)F)F": [5.5, 111, 1010, 2, 46, 0, 10, 34, 0, 4, 6, 2, 0, 0, 0, 0], "C1CC(=NO)C2=C1C=C(C=C2)C3=CN(N=C3C4=CC=NC=C4)CCO": [1.7, 83.5, 480, 2, 25, 0, 5, 19, 0, 4, 2, 0, 0, 0, 0, 0], "CCN1C2=C(C(=NC=C2OCC3CCCNC3)C#CC(C)(C)O)N=C1C4=NON=C4N": [0.3, 137, 680, 3, 31, 0, 9, 21, 0, 7, 3, 0, 0, 0, 0, 0], "COC1=CC=C(C=C1)COC2=C(C=C(C=C2)CC3=CN=C(N=C3N)N)OC": [2.6, 106, 433, 2, 27, 0, 7, 20, 0, 4, 3, 0, 0, 0, 0, 0], "COC1=C(C=C2C(=C1)N=CN=C2NC3=CC(=C(C=C3)F)Cl)OCCCN4CCOCC4": [4.1, 68.7, 545, 1, 31, 0, 8, 23, 0, 4, 3, 1, 0, 1, 0, 0], "CC1=C(C=C(C=C1)NC(=O)C2=CC=C(C=C2)CN3CCN(CC3)C)NC4=NC=CC(=N4)C5=CN=CC=C5": [3.5, 86.3, 706, 2, 37, 0, 7, 29, 0, 7, 1, 0, 0, 0, 0, 0], "CN1CCN(CC1)C(=O)C2=CC3=C(N2)C=CC(=C3)Cl": [2.3, 39.3, 344, 1, 19, 0, 2, 15, 0, 3, 1, 0, 0, 1, 0, 0], "C1CN(CCN1)C(=O)C2=CC=C(C=C2)C=CC3=NNC4=CC=CC=C43": [2.7, 61, 480, 2, 25, 0, 3, 20, 0, 4, 1, 0, 0, 0, 0, 0], "CS(=O)(=O)CCNCC1=CC=C(O1)C2=CC3=C(C=C2)N=CN=C3NC4=CC(=C(C=C4)OCC5=CC(=CC=C5)F)Cl": [5.1, 115, 898, 2, 40, 0, 9, 30, 0, 4, 4, 1, 1, 1, 0, 0], "CC12C(CC(O1)N3C4=CC=CC=C4C5=C6C(=C7C8=CC=CC=C8N2C7=C53)CNC6=O)(CO)O": [2.2, 88.6, 886, 3, 33, 0, 4, 26, 0, 3, 4, 0, 0, 0, 0, 0], "CC1=CC(=C(C=C1)F)NC(=O)NC2=CC=C(C=C2)C3=C4C(=CC=C3)NN=C4N": [3.9, 95.8, 541, 4, 28, 0, 4, 21, 0, 5, 1, 1, 0, 0, 0, 0], "CC1=C(C=CC=N1)C(=O)NC2=C3C(=CC(=C2OC)Cl)C4=C(N3)C=NC=C4": [3.1, 79.9, 522, 2, 26, 0, 4, 20, 0, 4, 2, 0, 0, 1, 0, 0], "C1C2=CN=C(N=C2C3=C(C=C(C=C3)Cl)C(=N1)C4=C(C=CC=C4F)F)NC5=CC=C(C=C5)C(=O)O": [5.2, 87.5, 755, 2, 34, 0, 8, 26, 0, 4, 2, 2, 0, 1, 0, 0], "CC1=C(C=C(C=C1)NC(=O)C2=CC=C(C=C2)CN3CCN(CC3)C)NC4=NC(=CS4)C5=CN=CC=C5": [4.3, 102, 696, 2, 36, 0, 7, 28, 0, 6, 1, 0, 1, 0, 0, 0], "CC12C(C(CC(O1)N3C4=CC=CC=C4C5=C6C(=C7C8=CC=CC=C8N2C7=C53)CNC6=O)N(C)C(=O)C9=CC=CC=C9)OC": [4.8, 77.7, 1140, 1, 43, 0, 4, 35, 0, 4, 4, 0, 0, 0, 0, 0], "CC1(CNC2=C1C=CC(=C2)NC(=O)C3=C(N=CC=C3)NCC4=CC=NC=C4)C": [3.9, 78.9, 533, 3, 28, 0, 5, 22, 0, 5, 1, 0, 0, 0, 0, 0], "CCOC1=C(C=C2C(=C1)N=CC(=C2NC3=CC(=C(C=C3)OCC4=CC=CC=N4)Cl)C#N)NC(=O)C=CCN(C)C": [4.9, 112, 881, 2, 40, 0, 8, 31, 0, 6, 3, 0, 0, 1, 0, 0], "CC1=C(C=C(C=C1)C(=O)NC2=CC(=CC(=C2)N3C=C(N=C3)C)C(F)(F)F)NC4=NC=CC(=N4)C5=CN=CC=C5": [4.9, 97.6, 817, 2, 39, 0, 9, 28, 0, 7, 1, 3, 0, 0, 0, 0], "CN1C2=NC(=NC=C2C=C(C1=O)C3=C(C=CC=C3Cl)Cl)NC4=CC(=CC=C4)SC": [5.4, 83.4, 626, 1, 29, 0, 5, 23, 0, 4, 1, 0, 1, 2, 0, 0], "CC1=C(NC(=C1C(=O)N2CCCC2CN3CCCC3)C)C=C4C5=C(C=CC(=C5)S(=O)(=O)CC6=C(C=CC=C6Cl)Cl)NC4=O": [5, 111, 1180, 2, 43, 0, 5, 34, 0, 4, 4, 0, 1, 2, 0, 0], "C1COCCN1C2=NC(=NC3=C2OC4=C3C=CC=N4)C5=CC(=CC=C5)O": [2.7, 84.5, 489, 1, 26, 0, 7, 19, 0, 4, 3, 0, 0, 0, 0, 0], "CCCS(=O)(=O)NC1=C(C(=C(C=C1)F)C(=O)C2=CNC3=NC=C(C=C23)Cl)F": [3.3, 100, 648, 2, 27, 0, 7, 18, 0, 3, 3, 2, 1, 1, 0, 0], "CC(C)N1C2=C(C(=C3C=C4C=C(C=CC4=N3)O)N1)C(=NC=N2)N": [2, 106, 435, 3, 23, 0, 5, 16, 0, 6, 1, 0, 0, 0, 0, 0], "CC1=C(C=C(C=C1)NC2=NC=CC(=N2)N(C)C3=CC4=NN(C(=C4C=C3)C)C)S(=O)(=O)N": [3.1, 127, 717, 2, 31, 0, 8, 21, 0, 7, 2, 0, 1, 0, 0, 0], "CS(=O)(=O)N1CCN(CC1)CC2=CC3=C(S2)C(=NC(=N3)C4=C5C=NNC5=CC=C4)N6CCOCC6": [1.6, 144, 832, 1, 35, 0, 10, 23, 0, 7, 3, 0, 2, 0, 0, 0], "CC1(C(=O)NC2=C(O1)C=CC(=N2)NC3=NC(=NC=C3F)NC4=CC(=C(C(=C4)OC)OC)OC)C.C1=CC=C(C=C1)S(=O)(=O)O": [null, 192, 874, 4, 44, 0, 14, 28, 0, 6, 8, 1, 1, 0, 0, 0], "CN(C)CC1CCN2C=C(C3=CC=CC=C32)C4=C(C5=CN(CCO1)C6=CC=CC=C65)C(=O)NC4=O": [2.7, 68.5, 872, 1, 35, 0, 4, 28, 0, 4, 3, 0, 0, 0, 0, 0], "C1CCC(C1)C(CC#N)N2C=C(C=N2)C3=C4C=CNC4=NC=N3.OP(=O)(O)O": [null, 161, 503, 4, 28, 0, 8, 17, 0, 6, 4, 0, 0, 0, 0, 0], "CS(=O)C1=CC=C(C=C1)C2=NC(=C(N2)C3=CC=NC=C3)C4=CC=C(C=C4)F": [3.2, 77.8, 500, 1, 27, 0, 5, 21, 0, 3, 1, 1, 1, 0, 0, 0], "CN1C=C(C=N1)C2=NN3C(=NN=C3SC4=CC5=C(C=C4)N=CC=C5)C=C2": [2.4, 99.1, 494, 0, 26, 0, 6, 18, 0, 7, 0, 0, 1, 0, 0, 0], "CC(C)(C)C1=CN=C(O1)CSC2=CN=C(S2)NC(=O)C3CCNCC3": [3, 134, 454, 2, 25, 0, 7, 17, 0, 4, 2, 0, 2, 0, 0, 0], "CC1=C(NC(=C1C(=O)NCC(CN2CCOCC2)O)C)C=C3C4=C(C=CC(=C4)F)NC3=O": [0.9, 107, 729, 4, 32, 0, 6, 23, 0, 4, 4, 1, 0, 0, 0, 0], "CN1C=NC2=C1C=C(C(=C2F)NC3=C(C=C(C=C3)Br)Cl)C(=O)NOCCO": [3.6, 88.4, 523, 3, 27, 0, 6, 18, 0, 4, 3, 1, 0, 1, 1, 0], "CNC(=O)C1=NC=CC(=C1)OC2=CC=C(C=C2)NC(=O)NC3=CC(=C(C=C3)Cl)C(F)(F)F": [4.1, 92.4, 646, 3, 32, 0, 7, 22, 0, 4, 3, 3, 0, 1, 0, 0], "CC12C(C(CC(O1)N3C4=CC=CC=C4C5=C6C(=C7C8=CC=CC=C8N2C7=C53)CNC6=O)NC)OC": [3.2, 69.4, 901, 2, 35, 0, 4, 28, 0, 4, 3, 0, 0, 0, 0, 0], "CCN(CC)CCNC(=O)C1=C(NC(=C1C)C=C2C3=C(C=CC(=C3)F)NC2=O)C": [2.6, 77.2, 636, 3, 29, 0, 4, 22, 0, 4, 2, 1, 0, 0, 0, 0], "CC(C)S(=O)(=O)C1=CC=CC=C1NC2=NC(=NC=C2Cl)NC3=C(C=C(C=C3)N4CCC(CC4)N5CCN(CC5)C)OC": [5.7, 111, 940, 2, 42, 0, 10, 31, 0, 7, 3, 0, 1, 1, 0, 0], "C1=CC(=CC(=C1)O)C2=NC3=C(N=C2C4=CC(=CC=C4)O)N=C(N=C3N)N": [1.7, 144, 483, 4, 26, 0, 8, 18, 0, 6, 2, 0, 0, 0, 0, 0], "CC1=CN=C(N=C1NC2=CC(=CC=C2)S(=O)(=O)NC(C)(C)C)NC3=CC=C(C=C3)OCCN4CCCC4": [4.8, 117, 787, 3, 37, 0, 9, 27, 0, 6, 3, 0, 1, 0, 0, 0], "CC(C)OC1=CC=C(C=C1)NC(=O)N2CCN(CC2)C3=NC=NC4=CC(=C(C=C43)OC)OCCCN5CCCCC5": [4.6, 92.3, 783, 1, 41, 0, 8, 31, 0, 6, 4, 0, 0, 0, 0, 0], "CC1CCN(CC1N(C)C2=NC=NC3=C2C=CN3)C(=O)CC#N": [1.5, 88.9, 488, 1, 23, 0, 5, 16, 0, 6, 1, 0, 0, 0, 0, 0], "CC1=CC(=NN1)NC2=NC(=NC(=C2)N3CCN(CC3)C)SC4=CC=C(C=C4)NC(=O)C5CC5": [3.4, 127, 650, 3, 33, 0, 8, 23, 0, 8, 1, 0, 1, 0, 0, 0], "C1=CC(=C(C(=C1)Cl)C2=C3C=CC(=NN3C=NC2=O)SC4=C(C=C(C=C4)F)F)Cl": [5.1, 70.3, 762, 0, 28, 0, 5, 21, 0, 3, 1, 2, 1, 2, 0, 0], "CN1CCC(CC1)COC2=C(C=C3C(=C2)N=CN=C3NC4=C(C=C(C=C4)Br)F)OC": [4.9, 59.5, 539, 1, 30, 0, 7, 22, 0, 4, 2, 1, 0, 0, 1, 0], "CN1CCN(CC1)CC(=O)N(C)C2=CC=C(C=C2)NC(=C3C4=C(C=C(C=C4)C(=O)OC)NC3=O)C5=CC=CC=C5": [4.3, 102, 892, 2, 40, 0, 7, 31, 0, 5, 4, 0, 0, 0, 0, 0], "C1=CC=C2C(=C1)C(=NN=C2NC3=CC=C(C=C3)Cl)CC4=CC=NC=C4": [4.5, 50.7, 407, 1, 25, 0, 4, 21, 0, 4, 0, 0, 0, 1, 0, 0]}
