# Supplementary material for: Enhanced information cross-attention fusion for drug–target binding affinity prediction
Source: PeerJ Comput Sci. 2025 Aug 28;11:e3117. doi: 10.7717/peerj-cs.3117 (PMC12453779; doi:10.7717/peerj-cs.3117)
Supplement: Supplemental Information 3 [file peerj-cs-11-3117-s003.zip › p_c_information/KIBA/all_compound_information1.txt]

{"COC1=C(C=C2C(=C1)CCN=C2C3=CC(=C(C=C3)Cl)Cl)Cl": [5.2, 21.6, 403, 0, 21, 0, 2, 19, 0, 1, 1, 0, 0, 3, 0, 0], "COC1=C(C=C2C(=C1)CCN=C2C3=CC(=CC=C3)Cl)Cl": [4.5, 21.6, 374, 0, 20, 0, 2, 18, 0, 1, 1, 0, 0, 2, 0, 0], "C1COCCN1C2=CC(=CC=C2)NC3=NC=CC(=N3)C4=C(N=C5N4C=CS5)C6=CC(=CC=C6)NC(=O)CC7=CC=CC=C7": [5.9, 125, 903, 2, 43, 0, 8, 33, 0, 7, 2, 0, 1, 0, 0, 0], "C1=CC2=C(C=C1C3=NC(=NC=C3)N)NN=C2N": [0.8, 107, 273, 3, 17, 0, 5, 11, 0, 6, 0, 0, 0, 0, 0, 0], "CNC1=NC(=CN=C1)C2=CNC(=O)C(=C2)NC(=O)C3=CC=C(C=C3)N4CCCC4CN5CCCC5": [1.8, 103, 830, 3, 35, 0, 7, 26, 0, 7, 2, 0, 0, 0, 0, 0], "C1=CC=C2C(=C1)NC(=C(C#N)C3=NC(=NC=C3)NCCC4=CN=CC=C4)S2.C(=O)(C(F)(F)F)O.C(=O)(C(F)(F)F)O": [0, 186, 668, 4, 41, 0, 17, 24, 0, 6, 4, 6, 1, 0, 0, 0], "CC(C)(C)C1=CC(=C(S1)NC(=O)NC2=C(C(=CC=C2)Cl)Cl)C(=O)N3CCC(=O)N(CC3)CCN(C)C": [4.7, 113, 796, 2, 36, 0, 5, 27, 0, 5, 3, 0, 1, 2, 0, 0], "CC1CCC(CN1)N2CCC3(C2)CN(C4=CC=CC=C34)C(=O)C5=CC6=C(N5)C=C(C=C6)F": [4.1, 51.4, 720, 2, 32, 0, 4, 26, 0, 4, 1, 1, 0, 0, 0, 0], "COC1=C(C=CC(=C1)C2=CC3=C(C=C2)C(=CC4=CC=CN4)C(=O)N3)O": [3, 74.4, 535, 3, 25, 0, 3, 20, 0, 2, 3, 0, 0, 0, 0, 0], "CN1CCN(C(C1)C(=O)N)CC2=C(C=C3C(=C2)C(=NC=N3)NC4=C(C(=CC=C4)Cl)F)OC": [2.7, 96.6, 648, 2, 32, 0, 8, 23, 0, 6, 2, 1, 0, 1, 0, 0], "COC1=C(C=C2C(=C1)N=CN=C2NC3=C(C(=CC=C3)Cl)F)CN4CCCCC4C(=O)N": [3.8, 93.4, 617, 2, 31, 0, 7, 23, 0, 5, 2, 1, 0, 1, 0, 0], "COC1=C(C=C2C(=C1)N=CN=C2NC3=CC(=C(C=C3)F)Cl)CN4CCCC4C(=O)N": [3.4, 93.4, 602, 2, 30, 0, 7, 22, 0, 5, 2, 1, 0, 1, 0, 0], "COC1=C(C=C2C(=C1)N=CN=C2NC3=C(C(=CC=C3)Cl)F)CN4CC(C4)C(=O)N": [2.6, 93.4, 581, 2, 29, 0, 7, 21, 0, 5, 2, 1, 0, 1, 0, 0], "CN1CCC(CC1)(C(=O)N)N(C)CC2=C(C=C3C(=C2)C(=NC=N3)NC4=C(C(=CC=C4)Cl)F)OC": [3.3, 96.6, 696, 2, 34, 0, 8, 25, 0, 6, 2, 1, 0, 1, 0, 0], "COC1CC(N(C1)CC2=C(C=C3C(=C2)C(=NC=N3)NC4=C(C(=CC=C4)Cl)F)OC)C(=O)N": [3, 103, 649, 2, 32, 0, 8, 23, 0, 5, 3, 1, 0, 1, 0, 0], "COC1=C(C=C2C(=C1)N=CN=C2NC3=C(C(=CC=C3)Cl)F)CN4CCC4C(=O)N": [3.1, 93.4, 587, 2, 29, 0, 7, 21, 0, 5, 2, 1, 0, 1, 0, 0], "CN(CC1=C(C=C2C(=C1)C(=NC=N2)NC3=C(C(=CC=C3)Cl)F)OC)C(CCOC)C(=O)N": [3.1, 103, 606, 2, 32, 0, 8, 23, 0, 5, 3, 1, 0, 1, 0, 0], "COC1=C(C=C2C(=C1)N=CN=C2NC3=C(C(=CC=C3)Cl)F)CN4CCCC4C(=O)N": [3.4, 93.4, 602, 2, 30, 0, 7, 22, 0, 5, 2, 1, 0, 1, 0, 0], "COC1=C(C=C2C(=C1)N=CN=C2NC3=C(C(=CC=C3)Cl)F)CN4CCOCC4C(=O)N": [2.6, 103, 620, 2, 31, 0, 8, 22, 0, 5, 3, 1, 0, 1, 0, 0], "CC(C(=O)N)N(C)CC1=C(C=C2C(=C1)C(=NC=N2)NC3=C(C(=CC=C3)Cl)F)OC": [3.3, 93.4, 559, 2, 29, 0, 7, 21, 0, 5, 2, 1, 0, 1, 0, 0], "CN1CC(C1)(C(=O)N)N(C)CC2=C(C=C3C(=C2)C(=NC=N3)NC4=C(C(=CC=C4)Cl)F)OC": [2.6, 96.6, 668, 2, 32, 0, 8, 23, 0, 6, 2, 1, 0, 1, 0, 0], "CN(CC1=C(C=C2C(=C1)C(=NC=N2)NC3=C(C(=CC=C3)Cl)F)OC)C4(CN(C4)CCOC)C(=O)N": [2.4, 106, 717, 2, 35, 0, 9, 25, 0, 6, 3, 1, 0, 1, 0, 0], "CC(C)N(CC1=C(C=C2C(=C1)C(=NC=N2)NC3=C(C(=CC=C3)Cl)F)OC)C(C)C(=O)N": [4.1, 93.4, 600, 2, 31, 0, 7, 23, 0, 5, 2, 1, 0, 1, 0, 0], "CN(CC1=C(C=C2C(=C1)C(=NC=N2)NC3=C(C(=CC=C3)Cl)F)OC)C(CO)C(=O)N": [2.2, 114, 577, 3, 30, 0, 8, 21, 0, 5, 3, 1, 0, 1, 0, 0], "CCOC1=C(C(=CC(=N1)NC(=O)C)N)C#N": [0.6, 101, 298, 2, 16, 0, 5, 10, 0, 4, 2, 0, 0, 0, 0, 0], "CC(=O)NC1=NC(=C(C(=C1)N)C#N)C2=CC=CC=C2": [1.6, 91.8, 369, 2, 19, 0, 4, 14, 0, 4, 1, 0, 0, 0, 0, 0], "CCOC1=C(C(=CC(=N1)NC(=O)CC2=C(C=CC(=C2)OC)OC)N)C#N": [2.2, 120, 509, 2, 26, 0, 7, 18, 0, 4, 4, 0, 0, 0, 0, 0], "CCOC1=C(C(=CC(=N1)NC(=O)CC2=CC(=C(C=C2OC)S(=O)(=O)C)OC)N)Cl": [1.8, 138, 646, 2, 29, 0, 8, 19, 0, 3, 6, 0, 1, 1, 0, 0], "CCOC1=C(C(=CC(=N1)NC(=O)CC2=CC(=C(C=C2OC)S(=O)(=O)C)OC)N)C#N": [1.4, 162, 733, 2, 30, 0, 9, 19, 0, 4, 6, 0, 1, 0, 0, 0], "CC(C(=O)NC)N(C)CC1=C(C=C2C(=C1)C(=NC=N2)NC3=C(C(=CC=C3)Cl)F)OC": [3.7, 79.4, 574, 2, 30, 0, 7, 22, 0, 5, 2, 1, 0, 1, 0, 0], "CC(C)(C)C1=NN=C2N1C=C(C=C2)C3=C(N=CO3)C4=C(C=C(C=C4)F)F": [4.8, 56.2, 502, 0, 26, 0, 6, 19, 0, 4, 1, 2, 0, 0, 0, 0], "CC(C)(C)C1=NN=C2N1C=C(C=C2)C3=C(N=CO3)C4=CC(=C(C=C4F)F)F": [4.9, 56.2, 534, 0, 27, 0, 7, 19, 0, 4, 1, 3, 0, 0, 0, 0], "CC(C)C1=NN=C2N1C=C(C=C2)C3=C(N=CO3)C4=CC(=C(C=C4F)F)F": [4.4, 56.2, 499, 0, 26, 0, 7, 18, 0, 4, 1, 3, 0, 0, 0, 0], "CCNC1=NN=C2N1C=C(C=C2)C3=C(N=CO3)C4=CC=C(C=C4)F": [3.7, 68.2, 420, 1, 24, 0, 6, 17, 0, 5, 1, 1, 0, 0, 0, 0], "CC(C)C1=NN=C2N1C=C(C=C2)C3=C(NN=C3)C4=C(C=CC(=C4)F)F": [4.1, 58.9, 465, 1, 25, 0, 5, 18, 0, 5, 0, 2, 0, 0, 0, 0], "CC(C)C1=NN=C2N1C=C(C=C2)C3=C(N=CO3)C4=C(C=C(C=C4)F)Cl": [4.8, 56.2, 470, 0, 25, 0, 5, 19, 0, 4, 1, 1, 0, 1, 0, 0], "CC1CC2CN1CCN3C(=O)C4=C(N3)C(=CC=C4)C5=NC6=C(C=CC=C6O2)NC5=O": [2.2, 86.3, 772, 2, 30, 0, 6, 22, 0, 5, 3, 0, 0, 0, 0, 0], "CC(C)(C)NC1=C(C(=O)C1=O)NC2=NC(=NC=C2)NC3=CC=C(C=C3)C4=CC=NC=C4": [3.5, 109, 701, 3, 31, 0, 8, 23, 0, 6, 2, 0, 0, 0, 0, 0], "C1CCOC2=C(C=C(C(=C2)CCCO)Cl)NC(=O)NC3=CN=C(C(=N3)OCC1)C#N": [2.4, 129, 603, 3, 30, 0, 7, 21, 0, 5, 4, 0, 0, 1, 0, 0], "CS(=O)(=O)NC1=C(C=C2C(=C1)OCCCCCOC3=NC(=CN=C3C#N)NC(=O)N2)Cl": [1.4, 164, 771, 3, 31, 0, 9, 19, 0, 6, 5, 0, 1, 1, 0, 0], "COC1=C(C=C(C=C1)CCNC2=NC=C(C(=N2)NC3CCCC3)C(=O)NCCCN4CCCC4=O)OC": [3.8, 118, 721, 3, 37, 0, 8, 27, 0, 6, 4, 0, 0, 0, 0, 0], "COC1=CC=CC=C1CNC2=NC=C(C(=N2)NC3CCCC3)C(=O)NCCCN4CCCC4=O": [3.3, 109, 659, 3, 34, 0, 7, 25, 0, 6, 3, 0, 0, 0, 0, 0], "C1CCC(C1)NC2=NC(=NC=C2C(=O)NCCCN3CCCC3=O)NCC4=C(C=CC(=C4)Cl)Cl": [4.6, 99.2, 680, 3, 34, 0, 6, 26, 0, 6, 2, 0, 0, 2, 0, 0], "C1CCC(C1)NC2=NC(=NC=C2C(=O)NCCCN3CCOC3=O)NCC4=C(C=CC(=C4)Cl)Cl": [4.7, 109, 683, 3, 34, 0, 7, 25, 0, 6, 3, 0, 0, 2, 0, 0], "CC1=C(C=CC(=C1F)S(=O)(=O)C)C(=O)N2CCOC3=C(C2)C=C(C=C3)C4=CN=C(C=C4)N": [2.5, 111, 776, 1, 32, 0, 7, 23, 0, 3, 4, 1, 1, 0, 0, 0], "CC1=C(C=CC2=C3C4=CC(=C(C=C4N=CC3=C(N=C12)N)OC)OC)N": [3, 96.3, 478, 2, 25, 0, 6, 19, 0, 4, 2, 0, 0, 0, 0, 0], "C1C2=C(C=CC(=C2)C(=O)NCC3=CC=NC=C3)C4=C1C(=C5C=CC(=C6C=CC(=O)C=C6)C=C5)NN4": [4.5, 90.9, 712, 3, 35, 0, 4, 29, 0, 4, 2, 0, 0, 0, 0, 0], "C1CCOC2=NC(=CN=C2C#N)NC(=O)NC3=CC(=C(C=C3OC1)NCC4=CN=CS4)Cl": [2.7, 162, 683, 3, 32, 0, 9, 21, 0, 7, 3, 0, 1, 1, 0, 0], "CCN(CC)CC=CC1=C(C2=C(C3=C(C=C2)N=C(N3C)NC4=C(C=CC=C4Cl)Cl)C(=O)N1)C": [5.1, 62.2, 760, 2, 33, 0, 4, 27, 0, 5, 1, 0, 0, 2, 0, 0], "C1CCOC2=CC(=C(C=C2NC(=O)NC3=CN=C(C(=N3)OCC1)C#N)Cl)OCCCO": [2.1, 139, 620, 3, 31, 0, 8, 21, 0, 5, 5, 0, 0, 1, 0, 0], "CC(C(=O)N)N(CCN(C)C)CC1=C(C=C2C(=C1)C(=NC=N2)NC3=C(C(=CC=C3)Cl)F)OC": [3.3, 96.6, 632, 2, 33, 0, 8, 24, 0, 6, 2, 1, 0, 1, 0, 0], "CCOC1=C(C(=CC(=N1)C(=O)NCC2=CC=C(C=C2)S(=O)(=O)C)N)Cl": [1.8, 120, 546, 2, 25, 0, 6, 17, 0, 3, 4, 0, 1, 1, 0, 0], "COC1=C(C=C2C(=C1)N=CN=C2NC3=C(C(=CC=C3)Cl)F)CN4CCCC4CC(=O)N": [3.4, 93.4, 617, 2, 31, 0, 7, 23, 0, 5, 2, 1, 0, 1, 0, 0], "CN(CC1=C(C=C2C(=C1)C(=NC=N2)NC3=C(C(=CC=C3)Cl)F)OC)C4CCNC4=O": [3.5, 79.4, 602, 2, 30, 0, 7, 22, 0, 5, 2, 1, 0, 1, 0, 0], "CC(C)OC1=C(C(=CC(=N1)NC(=O)CC2=CC(=C(C=C2OC)S(=O)(=O)C)OC)N)C#N": [1.8, 162, 761, 2, 31, 0, 9, 20, 0, 4, 6, 0, 1, 0, 0, 0], "CN(CC1=C(C=C2C(=C1)C(=NC=N2)NC3=C(C(=CC=C3)Cl)F)OC)CC(=O)N": [2.9, 93.4, 531, 2, 28, 0, 7, 20, 0, 5, 2, 1, 0, 1, 0, 0], "CN(CC1=C(C=C2C(=C1)C(=NC=N2)NC3=C(C(=CC=C3)Cl)F)OC)C(COC)C(=O)N": [2.8, 103, 591, 2, 31, 0, 8, 22, 0, 5, 3, 1, 0, 1, 0, 0], "CC(C)C1=NN=C2N1C=C(C=C2)C3=C(N=CO3)C4=CC=CC=C4": [4.1, 56.2, 399, 0, 23, 0, 4, 18, 0, 4, 1, 0, 0, 0, 0, 0], "CC(C(=O)N(C)C)N(C)CC1=C(C=C2C(=C1)C(=NC=N2)NC3=C(C(=CC=C3)Cl)F)OC": [3.9, 70.6, 600, 1, 31, 0, 7, 23, 0, 5, 2, 1, 0, 1, 0, 0], "CC(C(=O)N)NCC1=C(C=C2C(=C1)C(=NC=N2)NC3=C(C(=CC=C3)Cl)F)OC": [2.8, 102, 531, 3, 28, 0, 7, 20, 0, 5, 2, 1, 0, 1, 0, 0], "COC1=C(C=C2C(=C1)N=CN=C2NC3=C(C(=CC=C3)Cl)F)CN4CCC(C4)C(=O)N": [3, 93.4, 602, 2, 30, 0, 7, 22, 0, 5, 2, 1, 0, 1, 0, 0], "CN(C)CC(C(=O)N)N(C)CC1=C(C=C2C(=C1)C(=NC=N2)NC3=C(C(=CC=C3)Cl)F)OC": [3, 96.6, 617, 2, 32, 0, 8, 23, 0, 6, 2, 1, 0, 1, 0, 0], "CN(C)C(=O)C1CCCN1CC2=C(C=C3C(=C2)C(=NC=N3)NC4=C(C(=CC=C4)Cl)F)OC": [4, 70.6, 644, 1, 32, 0, 7, 24, 0, 5, 2, 1, 0, 1, 0, 0], "CC(C(=O)N)N(CCOC)CC1=C(C=C2C(=C1)C(=NC=N2)NC3=C(C(=CC=C3)Cl)F)OC": [3.1, 103, 606, 2, 32, 0, 8, 23, 0, 5, 3, 1, 0, 1, 0, 0], "CC(C)N1CCC(CC1)(C(=O)N)N(C)CC2=C(C=C3C(=C2)C(=NC=N3)NC4=C(C(=CC=C4)Cl)F)OC": [4.1, 96.6, 739, 2, 36, 0, 8, 27, 0, 6, 2, 1, 0, 1, 0, 0], "CNC(=O)C1CCCN1CC2=C(C=C3C(=C2)C(=NC=N3)NC4=C(C(=CC=C4)Cl)F)OC": [3.8, 79.4, 617, 2, 31, 0, 7, 23, 0, 5, 2, 1, 0, 1, 0, 0], "CC(C)(C1=CC2=C(C=C1)NC3=C(C=CC(=C3)C4=CC(=C(C=C4)N)OC)C(=O)N2)C(=O)NC5=CC=C(C=C5)N6CCOCC6": [4.7, 118, 964, 4, 43, 0, 7, 34, 0, 5, 4, 0, 0, 0, 0, 0], "COC1=C(C=CC(=C1)C2=CC3=C(C=C2)C(=O)NC4=C(N3)C=CC(=C4)CC(=O)NC5=CC=C(C=C5)N6CCOCC6)N": [3.8, 118, 891, 4, 41, 0, 7, 32, 0, 5, 4, 0, 0, 0, 0, 0], "CC(C)NCC1=CC=C(C=C1)NC2=CC(=C3C=CC(=C4C=CC(=O)C=C4O)C=C3)NN2": [4.8, 93.2, 532, 5, 31, 0, 5, 25, 0, 4, 2, 0, 0, 0, 0, 0], "CC(C)N1CC(C1)(C(=O)N)N(C)CC2=C(C=C3C(=C2)C(=NC=N3)NC4=C(C(=CC=C4)Cl)F)OC": [3.4, 96.6, 711, 2, 34, 0, 8, 25, 0, 6, 2, 1, 0, 1, 0, 0], "COC1=C(C=C2C(=C1)N=CN=C2NC3=C(C(=CC=C3)Cl)F)CN4CCCC4": [4.4, 50.3, 481, 1, 27, 0, 6, 21, 0, 4, 1, 1, 0, 1, 0, 0], "C1CC(CCC1NC(=O)C2=CC3=C(C=C2)C4=C(C3)C(=C5C=CC(=C6C=CC(=O)C=C6)C=C5)NN4)O": [4.7, 98.2, 725, 4, 35, 0, 4, 29, 0, 3, 3, 0, 0, 0, 0, 0], "CC1=C(C=C(C=C1)C(=O)NC2CC2)C3=CC=C(C=C3)C(=O)NCC4CC4": [3.8, 58.2, 518, 2, 26, 0, 2, 22, 0, 2, 2, 0, 0, 0, 0, 0], "CC1=C(C=C(C=C1)C(=O)NC2=CC=CC(=C2)N3CCOCC3)C4=CC5=C(C=C4)C(=NO5)C6CCNCC6": [4.4, 79.6, 755, 2, 37, 0, 6, 30, 0, 4, 3, 0, 0, 0, 0, 0], "CC1=C(C=C(C=C1)NC(=O)C2=CC(=NC=C2)N3CCCC3)C4=CC5=C(C=C4)C(=NO5)C6CCNCC6": [4.6, 83.3, 739, 2, 36, 0, 6, 29, 0, 5, 2, 0, 0, 0, 0, 0], "CC1=C(C=C(C=C1)NC(=O)C2=CC(=NC=C2)N3CCCC3)C4=C(C=C(C=C4)C5=NN=C(O5)C)C": [4.9, 84.2, 686, 1, 34, 0, 6, 27, 0, 5, 2, 0, 0, 0, 0, 0], "CC1=C(C=C(C=C1)C(=O)NC2CC2)C3=CC4=C(C=C3)C(=NO4)C5CCNCC5": [3.7, 67.2, 560, 2, 28, 0, 4, 23, 0, 3, 2, 0, 0, 0, 0, 0], "CC1=C(C=C(C=C1)C(=O)NC2CC2)C3=C(C=C(C=C3)C4=NN=C(O4)C)C": [4, 68, 510, 1, 26, 0, 4, 21, 0, 3, 2, 0, 0, 0, 0, 0], "CC1=C(C=C(C=C1)C(=O)NC2=CC=CC(=C2)N3CCOCC3)C4=C(C=C(C=C4)C5=NN=C(O5)C)C": [4.8, 80.5, 702, 1, 35, 0, 6, 28, 0, 4, 3, 0, 0, 0, 0, 0], "CC1=CN=C(N=C1C2=CNC(=C2)C(=O)NC(CO)C3=CC(=CC=C3)Cl)NC4=C(C=C(C=C4)F)Cl": [4.7, 103, 679, 4, 34, 0, 6, 26, 0, 5, 2, 1, 0, 2, 0, 0], "C1=CC=C2C(=C1)C=C(S2)C3=C4C(=CC(=C3)C5=CN(C6=CN=C(N=C65)N)CCN)C=NN4": [3, 140, 637, 3, 31, 0, 6, 23, 0, 7, 0, 0, 1, 0, 0, 0], "COC1=CC=C(C=C1)N2CC3=CN=C(N=C3N(C2=O)C4CCC(C4)O)NC5=CC=C(C=C5)F": [3.3, 90.8, 671, 2, 33, 0, 7, 24, 0, 5, 3, 1, 0, 0, 0, 0], "CC1CNCCCN1S(=O)(=O)C2=CC=CC3=CN=CC(=C32)C": [1.7, 70.7, 476, 1, 22, 0, 5, 16, 0, 3, 2, 0, 1, 0, 0, 0], "CN(C1=C(C=CC=N1)CNC2=NC(=NC=C2C(F)(F)F)NC3=CC4=C(C=C3)NC(=O)C4)S(=O)(=O)C": [2, 138, 856, 3, 35, 0, 12, 21, 0, 7, 3, 3, 1, 0, 0, 0], "C1COCCN1C2=CC=C(C=C2)NC3=NC=CC(=N3)C4=C(N=C5N4C=CS5)C6=CC(=CC=C6)NC(=O)CC7=CC=CC=C7": [5.9, 125, 895, 2, 43, 0, 8, 33, 0, 7, 2, 0, 1, 0, 0, 0], "CN1CCN(CC1)C2=CC(=C(C=C2)OC)NC3=NC=C4CCC5=C(C4=N3)N(N=C5C(=O)N)C": [1.5, 114, 689, 2, 33, 0, 8, 23, 0, 8, 2, 0, 0, 0, 0, 0], "C1CC1C2=CC(=NN2)NC(=O)CC3=CC4=CC=CC=C4C=C3": [3.1, 57.8, 409, 2, 22, 0, 2, 18, 0, 3, 1, 0, 0, 0, 0, 0], "C1=CC(=CC=C1OC2=CN=CC3=C2C=C(S3)C(=O)N)Br": [3.3, 93.4, 363, 1, 20, 0, 4, 14, 0, 2, 2, 0, 1, 0, 1, 0], "CN1CCN(CC1)C2=NC=C(C=C2)C3=CC4=C(NCCN4CC5=C(C=CC(=C5Cl)F)F)N=C3": [4.2, 47.5, 638, 1, 33, 0, 8, 25, 0, 6, 0, 2, 0, 1, 0, 0], "COC1=CC=CC(=C1)NC2=NC=NC3=CC=CC=C32": [3.9, 47, 287, 1, 19, 0, 4, 15, 0, 3, 1, 0, 0, 0, 0, 0], "COC1=C(C=C(C=C1)C2=CC3=NC=CN3C(=N2)NC4=C(C=CC=N4)C(=O)N)OC": [3.3, 117, 566, 2, 29, 0, 7, 20, 0, 6, 3, 0, 0, 0, 0, 0], "CN1C2=NC(=NC=C2C=C(C1=O)OC3=C(C=C(C=C3)F)F)NC4CCOCC4": [2.8, 76.6, 602, 1, 28, 0, 8, 19, 0, 4, 3, 2, 0, 0, 0, 0], "CC(C)CC(=O)NC1=NNC2=C1CN(C2(C)C)C(=O)C3CCN(CC3)C": [1, 81.3, 542, 2, 26, 0, 4, 19, 0, 5, 2, 0, 0, 0, 0, 0], "CC(C)(C)C(=O)OC1=CC2=C(C=C1)N(C(=N2)NC(=O)C3=CC(=CC=C3)[N+](=O)[O-])CCCO": [3.2, 139, 691, 2, 32, 0, 7, 22, 0, 4, 6, 0, 0, 0, 0, 0], "COC1=CC(=CC(=C1OC)OC)NC2=NC=C(C(=N2)NC3=CC=CC=C3C(=O)N)[N+](=O)[O-]": [3.1, 166, 622, 3, 32, 0, 10, 20, 0, 6, 6, 0, 0, 0, 0, 0], "CC1=CC(=CC=C1)NC(=O)NC2=CC3=C(C=C2)C4=C(CC3)SC5=NC=NC(=C45)N": [4.1, 121, 606, 3, 29, 0, 5, 22, 0, 5, 1, 0, 1, 0, 0, 0], "C1CCN(C1)CC(C2=CC=CC=C2)NC(=O)C3=CC4=C(S3)C(=NN4)NC(=O)C5=CC=C(C=C5)N6CCOCC6": [3.9, 131, 824, 3, 39, 0, 7, 29, 0, 6, 3, 0, 1, 0, 0, 0], "C1=CC=C(C=C1)C2=C(C=C(N2)C3=NC(=NC=C3)N)C(=O)N": [0.9, 111, 371, 3, 21, 0, 4, 15, 0, 5, 1, 0, 0, 0, 0, 0], "CC1=CC=C(C=C1)CNC2=NN3C(=NN=C3C4=CC=CC=C4)C=C2": [3.6, 55.1, 389, 1, 24, 0, 4, 19, 0, 5, 0, 0, 0, 0, 0, 0], "CC1=C(SC(=N1)COC2=CC=CC=C2Cl)C3=NC(=NC=C3)N": [3.1, 102, 364, 1, 22, 0, 6, 16, 0, 4, 1, 0, 1, 1, 0, 0], "CN1C=C(C2=CC=CC=C21)C=C3C4=C(C=CC=N4)NC3=O": [1.9, 46.9, 461, 1, 21, 0, 2, 17, 0, 3, 1, 0, 0, 0, 0, 0], "C1CN(CCC1C2=C(C(=NN2)C3=C(C=C(C=C3)Cl)F)C4=NC=NC=C4)C(=O)CO": [2, 95, 565, 2, 29, 0, 6, 21, 0, 5, 2, 1, 0, 1, 0, 0], "C1C2C(C2N)CN1C3=C(C=C4C(=O)C(=CN(C4=N3)C5=C(C=C(C=C5)F)F)C(=O)O)F": [0.3, 99.8, 770, 2, 30, 0, 10, 20, 0, 4, 3, 3, 0, 0, 0, 0], "C1=CC=C(C=C1)CC2=CN(N=N2)C3=CC4=C(C=C3)NN=C4": [2.9, 59.4, 344, 1, 21, 0, 3, 16, 0, 5, 0, 0, 0, 0, 0, 0], "C1=CC=C(C=C1)CN2C=C(N=N2)C3=CC4=C(C=C3)NN=C4N": [2.2, 85.4, 372, 2, 22, 0, 4, 16, 0, 6, 0, 0, 0, 0, 0, 0], "C1=CC=C(C=C1)CC2=NOC(=C2)C3=CC4=C(C=C3)NN=C4N": [3.3, 80.7, 374, 2, 22, 0, 4, 17, 0, 4, 1, 0, 0, 0, 0, 0], "C1=CN2C=C(N=C2N=C1)C3=CC4=C(C=C3)NN=C4": [2.4, 58.9, 310, 1, 18, 0, 3, 13, 0, 5, 0, 0, 0, 0, 0, 0], "C1=CC=C(C=C1)NC2=NC(=CS2)C3=CC4=C(C=C3)NN=C4": [4.1, 81.8, 347, 2, 21, 0, 4, 16, 0, 4, 0, 0, 1, 0, 0, 0], "C1=CC=C(C=C1)CNC2=NC(=CS2)C3=CC4=C(C=C3)NN=C4": [4.1, 81.8, 361, 2, 22, 0, 4, 17, 0, 4, 0, 0, 1, 0, 0, 0], "C1CCC(CC1)NC2=C(N=C3N2C=CC=N3)C4=CC5=C(C=C4)NN=C5": [4.5, 70.9, 453, 2, 25, 0, 4, 19, 0, 6, 0, 0, 0, 0, 0, 0], "CC(C)NC1=C(N=C2N1C=CC=N2)C3=CC4=C(C=C3)NN=C4": [3.5, 70.9, 389, 2, 22, 0, 4, 16, 0, 6, 0, 0, 0, 0, 0, 0], "CCCCNC1=C(N=C2N1C=CC=N2)C3=CC4=C(C=C3)NN=C4": [4, 70.9, 391, 2, 23, 0, 4, 17, 0, 6, 0, 0, 0, 0, 0, 0], "C1COCCN1CCN2C=NC(=C2C3=CC4=C(C=C3)NN=C4)C5=CC=C(C=C5)F": [2.7, 59, 525, 1, 29, 0, 5, 22, 0, 5, 1, 1, 0, 0, 0, 0], "CSC1=CC=C(C=C1)C2=NC(=C(N2)C3=CC=NC=C3)C4=CC=C(C=C4)F": [4.6, 66.9, 429, 1, 26, 0, 4, 21, 0, 3, 0, 1, 1, 0, 0, 0], "CN1CCN(CC1)C2=CC(=C(C=C2)OC(F)(F)F)NC3=NC=C4CCC5=C(C4=N3)N(N=C5C(=O)N)CCO": [2, 135, 817, 3, 38, 0, 12, 24, 0, 8, 3, 3, 0, 0, 0, 0], "CC(C1=C(C=CC(=C1Cl)F)Cl)OC2=C(N=CC(=C2)C3=CN(N=C3)C4CCNCC4)N": [3.7, 78, 558, 2, 30, 0, 6, 23, 0, 5, 1, 1, 0, 2, 0, 0], "CC1=CC(=CC=C1)NC(=O)NC2=C(C=C(C=C2)C3=C4CNC(=O)C4=CC=C3)C": [3.7, 70.2, 580, 3, 28, 0, 2, 23, 0, 3, 2, 0, 0, 0, 0, 0], "CC1=C(C=C(C=C1)NC(=O)NC2=CC=C(C=C2)C3=C4CNC(=O)C4=CC=C3)C": [3.7, 70.2, 572, 3, 28, 0, 2, 23, 0, 3, 2, 0, 0, 0, 0, 0], "CC1=CC(=CC=C1)NC(=O)NC2=CC=C(C=C2)C3=C4CNC(=O)C4=CC=C3": [3.3, 70.2, 544, 3, 27, 0, 2, 22, 0, 3, 2, 0, 0, 0, 0, 0], "CN1CCN(CC1)C2=CC(=C(C=C2)OC(F)(F)F)NC3=NC=CC(=N3)C4=CC(=CN4C)C(=O)N": [2.5, 102, 692, 2, 34, 0, 10, 22, 0, 7, 2, 3, 0, 0, 0, 0], "CN1CCN(CC1)C2=CC(=C(C=C2)OC(F)(F)F)NC3=NC=CC(=N3)C4=CC5=C(N4C)CCNC5=O": [3, 87.6, 767, 2, 36, 0, 10, 24, 0, 7, 2, 3, 0, 0, 0, 0], "C1CCC(CC1)NC2=NC(=O)C=C(N2)C3=CC=NC=C3": [1.5, 66.4, 418, 2, 20, 0, 3, 15, 0, 4, 1, 0, 0, 0, 0, 0], "CC1=CC(=CC=C1)NC(=O)NC2=CC=C(C=C2)C3=CSC4=NC=NC(=C34)N": [3.8, 121, 513, 3, 27, 0, 5, 20, 0, 5, 1, 0, 1, 0, 0, 0], "CC1=CC=CC(=C1C)C2=C(C=C(N2)C3=NC(=NC=C3)N)C(=O)N": [1.6, 111, 431, 3, 23, 0, 4, 17, 0, 5, 1, 0, 0, 0, 0, 0], "C1=CC2=C(C=C1C3=CN(N=N3)CC4=C(C=C(C=C4)C(F)(F)F)C(F)(F)F)C=NN2": [4.3, 59.4, 570, 1, 29, 0, 9, 18, 0, 5, 0, 6, 0, 0, 0, 0], "CC1=CC2=C(C=CN=C2C=C1)NC(=O)NC3=CC=CC(=N3)C(F)(F)F": [3.3, 66.9, 473, 2, 25, 0, 6, 17, 0, 4, 1, 3, 0, 0, 0, 0], "C1=CC=C(C=C1)CNC(=O)NC2=NC=C(S2)[N+](=O)[O-]": [2.6, 128, 330, 2, 19, 0, 5, 11, 0, 4, 3, 0, 1, 0, 0, 0], "CC1=CC(=CC(=C1)NC(=O)NC2=CC3=C(C=C2)C4=C(CC3)SC5=NC=NC(=C45)N)C": [4.5, 121, 625, 3, 30, 0, 5, 23, 0, 5, 1, 0, 1, 0, 0, 0], "CN1C2=C(C(=CN=C2)C3=CC=C(C=C3)NC(=O)NC4=CC=CC(=C4)C(F)(F)F)C(=N1)N": [3.2, 97.9, 627, 3, 31, 0, 7, 21, 0, 6, 1, 3, 0, 0, 0, 0], "C1=CC(=CC(=C1)F)OC2=CN=CC3=C2C=C(S3)C(=O)N": [2.7, 93.4, 371, 1, 20, 0, 5, 14, 0, 2, 2, 1, 1, 0, 0, 0], "CS(=O)(=O)NCCOC1=CN=CC(=C1)C2=CC3=C(C=C2)C=NC=C3": [1.7, 89.6, 494, 1, 24, 0, 6, 17, 0, 3, 3, 0, 1, 0, 0, 0], "C1CN(CC=C1C2=CNC3=C2C=CC=N3)C(=O)NC(CO)C4=CC=CC=C4": [1.7, 81.2, 546, 3, 27, 0, 3, 21, 0, 4, 2, 0, 0, 0, 0, 0], "CC1=CC=C(C=C1)C(=O)NC2=C(SC3=C2C(=C(C=C3)Cl)Cl)C(=O)N": [5.2, 100, 499, 2, 24, 0, 3, 19, 0, 2, 2, 0, 1, 2, 0, 0], "CC(C)CN1C2=C(C=CC(=C2)C3=C(N=C4N3C=CS4)C5=CC=C(C=C5)F)N=C1N": [5.7, 89.4, 571, 1, 29, 0, 5, 22, 0, 5, 0, 1, 1, 0, 0, 0], "CC1=CC(=CC=C1)NC(=O)NC2=CC=C(C=C2)NC(=O)C3=CSC4=NC=NC(=C34)N": [3, 150, 614, 4, 30, 0, 6, 21, 0, 6, 2, 0, 1, 0, 0, 0], "C1=CC=C(C(=C1)NC(=O)NC2=CC=C(C=C2)C3=CSC4=C3C(=NC=C4C5=COC=C5)N)F": [4.5, 121, 650, 3, 32, 0, 6, 24, 0, 4, 2, 1, 1, 0, 0, 0], "CC1=NC=CN2C1=NC(=C2C3=NC(=NC=C3)NCC4(CC4)O)C5=C(C=C(C=C5)F)F": [2.9, 88.2, 610, 2, 30, 0, 8, 21, 0, 6, 1, 2, 0, 0, 0, 0], "CN(C)CC(=O)NC1=NNC2=C1C=C(C=C2)C3=CN(N=N3)CC4=CC=CC=C4": [2.2, 91.7, 525, 2, 28, 0, 5, 20, 0, 7, 1, 0, 0, 0, 0, 0], "C1=CC(=C(C=C1Cl)Cl)C2=C(C=C(N2)C3=NC(=NC=C3)N)C(=O)N": [2.1, 111, 440, 3, 23, 0, 4, 17, 0, 5, 1, 0, 0, 2, 0, 0], "CN(C)C1CCCC(C1)NC2=NC(=CC(=N2)Cl)C3=CNC4=C3C=CC=N4": [3.9, 69.7, 463, 2, 26, 0, 5, 20, 0, 6, 0, 0, 0, 1, 0, 0], "CC1=C2C=C(C=CC2=NN1)C3=CC(=CN=C3)OCC(CC4=CC(=CC=C4)OC(F)(F)F)N": [4.7, 86, 596, 2, 32, 0, 8, 23, 0, 4, 2, 3, 0, 0, 0, 0], "CC(C1=CC(=CC=C1)OC)NC(=O)N2CCC(=CC2)C3=CNC4=C3C=CC=N4": [2.7, 70.2, 581, 2, 28, 0, 3, 22, 0, 4, 2, 0, 0, 0, 0, 0], "CC1=CC(=CC=C1)NC(=O)NC2=CC=C(C=C2)C3=CSC4=C3C(=NC=C4C#CCN)N": [3.3, 134, 682, 4, 31, 0, 5, 24, 0, 5, 1, 0, 1, 0, 0, 0], "C1=CC(=CC(=C1)C(F)(F)F)CNC2=NC=NC(=C2)C3=CNC4=C3C=CC=N4": [4, 66.5, 489, 2, 27, 0, 7, 19, 0, 5, 0, 3, 0, 0, 0, 0], "C1=CC=C(C=C1)CN2C=C(N=N2)C3=CC4=C(C=C3)NN=C4NC(=O)C5=CC=C(C=C5)F": [3.8, 88.5, 609, 2, 31, 0, 5, 23, 0, 6, 1, 1, 0, 0, 0, 0], "C1=CC=C2C(=C1)C(=NNC2=O)C3=CC=C(C=C3)NC(=O)C4=CC(=CC=C4)S(=O)(=O)NCCCN": [1.9, 151, 863, 4, 34, 0, 7, 24, 0, 5, 4, 0, 1, 0, 0, 0], "CC(C)CC1=NOC(=C1)C2=CC3=C(C=C2)NN=C3N": [2.9, 80.7, 312, 2, 19, 0, 4, 14, 0, 4, 1, 0, 0, 0, 0, 0], "C1=CC(=CC(=C1)F)NC(=O)NC2=CC=C(C=C2)C3=CSC4=C3C(=NC=C4C5=COC=C5)N": [4.5, 121, 650, 3, 32, 0, 6, 24, 0, 4, 2, 1, 1, 0, 0, 0], "C1CC(CCC1N)NC2=NC=CC(=N2)C3=CNC4=C3C=CC=N4": [2, 92.5, 383, 3, 23, 0, 5, 17, 0, 6, 0, 0, 0, 0, 0, 0], "CC1=C2C(C3=C(CC(CC3=O)(C)C)N=C2NN1)C4=CC=CC=C4F": [3.6, 57.8, 573, 2, 24, 0, 4, 19, 0, 3, 1, 1, 0, 0, 0, 0], "C1=CC=C(C=C1)C(C2=CC=CC=C2)(C(=O)NNC(=S)NC3=CC=C(C=C3)Cl)O": [4.2, 106, 510, 4, 28, 0, 3, 22, 0, 3, 2, 0, 1, 1, 0, 0], "C1CCC2=C(C1)C3=C4N=C(NN4C(=O)N=C3S2)C5=CC=NC=C5": [2.8, 101, 485, 1, 23, 0, 5, 16, 0, 5, 1, 0, 1, 0, 0, 0], "C1=CC2=C(C=CN=C2C(=C1)F)NC(=O)NC3=CC=CC(=N3)C(F)(F)F": [3, 66.9, 476, 2, 25, 0, 7, 16, 0, 4, 1, 4, 0, 0, 0, 0], "C1=CC=C(C=C1)C2=C3C=C(SC3=NN2)C(=O)NCC4=CC=C(C=C4)Cl": [5, 86, 466, 2, 25, 0, 3, 20, 0, 3, 1, 0, 1, 1, 0, 0], "CC1=CC(=CC=C1)NC(=O)NC2=CC=C(C=C2)C3=CSC4=C3C(=NC=C4C5=CN(N=C5)C)N": [4, 126, 673, 3, 33, 0, 5, 25, 0, 6, 1, 0, 1, 0, 0, 0], "C1C2=C(C=CC(=C2)C3=CC(=CN=C3)OCC(CC4=CNC5=CC=CC=C54)N)NC1=O": [2.5, 93, 602, 3, 30, 0, 4, 24, 0, 4, 2, 0, 0, 0, 0, 0], "C1=CC=C(C=C1)NC(=O)NC2=CC=C(C=C2)C3=CSC4=NC=NC(=C34)N": [3.4, 121, 479, 3, 26, 0, 5, 19, 0, 5, 1, 0, 1, 0, 0, 0], "CN(C)C1=CC=CC2=C1C=CC=C2S(=O)(=O)N(CCN)C3=CN=CC(=C3)C4=CC5=C(C=C4)C=NC=C5": [3.8, 101, 817, 1, 36, 0, 7, 28, 0, 5, 2, 0, 1, 0, 0, 0], "CCN1C(=O)N(C2=CN=C(N=C2N1C3CCCC3)NC4=C(C=C(C=C4)C(=O)NC5CCN(CC5)C)OC)C": [3.3, 106, 818, 2, 38, 0, 8, 27, 0, 8, 3, 0, 0, 0, 0, 0], "CCCC(=O)NC1=NNC2=NC3=CC=CC=C3C=C21": [2.3, 70.7, 335, 2, 19, 0, 3, 14, 0, 4, 1, 0, 0, 0, 0, 0], "CC(C)(C(=O)N)N1C=C(C=N1)C2=CN=C(C3=C2SC=C3C4=CC=C(C=C4)NC(=O)NC5=CC(=CC=C5)F)N": [3.4, 169, 857, 4, 38, 0, 7, 27, 0, 7, 2, 1, 1, 0, 0, 0], "CC1=C(C=CC(=C1)NC2=NC=C(C(=N2)NC3C4CC(C3C(=O)N)C=C4)F)N5CCN(CC5)C": [3.2, 99.4, 730, 3, 33, 0, 8, 24, 0, 7, 1, 1, 0, 0, 0, 0], "CC1=C2C=C(C=CC2=NN1)C3=CC(=CN=C3)OCCN": [1.5, 76.8, 314, 2, 20, 0, 4, 15, 0, 4, 1, 0, 0, 0, 0, 0], "CC(C)(CNC1=NC=CC(=N1)C2=C(N=C3N2C=CO3)C4=CC=C(C=C4)F)CN(C)C": [4.5, 71.5, 556, 1, 30, 0, 7, 22, 0, 6, 1, 1, 0, 0, 0, 0], "C1=CN=CC=C1C2=NC3=C4C=CSC4=NC(=O)N3N2": [1.6, 101, 375, 1, 19, 0, 5, 12, 0, 5, 1, 0, 1, 0, 0, 0], "CCC1C(=O)N(C2=CN=C(N=C2N1C3CCCC3)NC4=C(C=C(C=C4)C(=O)NC5CCN(CC5)C)OC)C": [3.7, 103, 816, 2, 38, 0, 8, 28, 0, 7, 3, 0, 0, 0, 0, 0], "CCC1=CC(=CC=C1)NC(=O)NC2=CC3=C(C=C2)C4=C(CC3)SC5=NC=NC(=C45)N": [4.5, 121, 620, 3, 30, 0, 5, 23, 0, 5, 1, 0, 1, 0, 0, 0], "CCCCNC1=NC=NC(=C1)C2=CNC3=C2C=CC=N3": [2.8, 66.5, 298, 2, 20, 0, 4, 15, 0, 5, 0, 0, 0, 0, 0, 0], "CC1=NC2=C(S1)C=CC(=C2)C3=CSC4=C3C(=NC=C4C=CC(=O)NC)N": [3.7, 137, 560, 2, 26, 0, 6, 19, 0, 4, 1, 0, 2, 0, 0, 0], "CCCC(=O)NC1=CC=CC(=C1)C2=NC3=C(C=C(C=C3)OCCN4CCCC4)C(=N2)NC5=CC6=C(C=C5)NN=C6": [5.2, 108, 811, 3, 40, 0, 7, 31, 0, 7, 2, 0, 0, 0, 0, 0], "CC1=C(C2=C(N1C3CC(C3)CN4CCCC4)N=CN=C2N)C5=CC(=CC=C5)OCC6=CC=CC=C6": [5, 69.2, 674, 1, 35, 0, 5, 29, 0, 5, 1, 0, 0, 0, 0, 0], "CC(C)(CN)CNC1=NC(=CC(=N1)Cl)C2=CNC3=C2C=CC=N3": [3.3, 92.5, 393, 3, 23, 0, 5, 17, 0, 6, 0, 0, 0, 1, 0, 0], "C1=CC(=O)C=CC1=C2C(=C(NN2)NC3=CC=C(C=C3)O)C4=CC=C(C=C4)O": [4.3, 101, 456, 5, 27, 0, 5, 21, 0, 3, 3, 0, 0, 0, 0, 0], "CC1=C(C=CC(=C1)C(=O)NC(C)C2=CC(=CC=C2)OC)C3=CC=NC=C3": [4, 51.2, 449, 1, 26, 0, 3, 22, 0, 2, 2, 0, 0, 0, 0, 0], "CC(C)N1C2=C(C=CC(=C2)C3=C(N=C4N3C=CO4)C5=C(C=C(C=C5)F)F)N=N1": [4.7, 61.2, 569, 0, 28, 0, 6, 20, 0, 5, 1, 2, 0, 0, 0, 0], "CN(C)C1CCC(CC1)NC2=NC(=CC(=N2)Cl)C3=CNC4=C3C=CC=N4": [3.9, 69.7, 455, 2, 26, 0, 5, 20, 0, 6, 0, 0, 0, 1, 0, 0], "COC1=C2C(=C(C=C1)C3=CC=C(C=C3)NC(=O)NC4=CC(=CC(=C4)F)F)C(=NO2)N": [3.7, 102, 583, 3, 30, 0, 7, 21, 0, 4, 3, 2, 0, 0, 0, 0], "CCCCN1C2=C(C=C(C=C2)N(C)C(=O)C3CCCCC3)N=C1NC(=O)C4=CC=CC(=C4)C#N": [5, 91, 757, 1, 34, 0, 4, 27, 0, 5, 2, 0, 0, 0, 0, 0], "COCCNC1=NC=CC(=N1)C2=C(N=C3N2C=CN=C3)C4=CC=C(C=C4)F": [2.6, 77.2, 464, 1, 27, 0, 7, 19, 0, 6, 1, 1, 0, 0, 0, 0], "C1C(C1C(=O)NC2=CC3=C4C(=C2)C(=O)NNC=C4C=N3)C5=CC=CC=C5": [1.9, 86.4, 615, 3, 26, 0, 3, 20, 0, 4, 2, 0, 0, 0, 0, 0], "CC(C)(C)OC(=O)N1C2=C(C=C(C=C2)NC3=C(C(=O)C3=O)NCC4=CC=C(C=C4)S(=O)(=O)N)C=N1": [2.5, 171, 1010, 3, 35, 0, 10, 23, 0, 5, 6, 0, 1, 0, 0, 0], "CC1=CC(=CC=C1)NC2=NC=CC(=N2)NC3=C(C(=O)C3=O)NC(C)C(C)(C)C": [4.5, 96, 639, 3, 28, 0, 7, 21, 0, 5, 2, 0, 0, 0, 0, 0], "C1CC2=C(C1)SC3=C2C4=NNC(=S)N4C5=NNC(=S)N35": [2, 148, 601, 2, 20, 0, 5, 11, 0, 6, 0, 0, 3, 0, 0, 0], "CC(C)N(C)C(=O)C1=C(N=NN1CC2=CC=CC=C2)C3=CC4=C(C=C3)NN=C4": [3.2, 79.7, 537, 1, 28, 0, 4, 21, 0, 6, 1, 0, 0, 0, 0, 0], "C1COCCN1CC2=CNC(=C3C4=C(C=CC(=C4)C#N)NC3=O)C=C2": [1.8, 85.2, 501, 2, 25, 0, 5, 19, 0, 4, 2, 0, 0, 0, 0, 0], "CC(C)(CNC1=NC=CC(=N1)C2=C(N=C3N2C=CN=C3Cl)C4=CC=C(C=C4)F)CO": [4.8, 88.2, 564, 2, 30, 0, 7, 22, 0, 6, 1, 1, 0, 1, 0, 0], "C1COCCC1CN2C=C(N=N2)C3=CC4=C(C=C3)NN=C4": [1.5, 68.6, 349, 1, 21, 0, 4, 15, 0, 5, 1, 0, 0, 0, 0, 0], "CC1CCN(CC1N(C)C2=NC=NC3=C2C=CN3)C(=O)CO": [1, 85.4, 407, 2, 22, 0, 5, 15, 0, 5, 2, 0, 0, 0, 0, 0], "CC1=C2C(=NN1)C=CC=C2C3=CC=C(C=C3)NC(=O)NC4=CC=CC(=C4)C(F)(F)F": [5, 69.8, 593, 3, 30, 0, 5, 22, 0, 4, 1, 3, 0, 0, 0, 0], "CC(C)(C)C1=CC2=NC(=C3C4=CC=CC=C4NN3)N=C2C=C1": [4.5, 57.4, 404, 2, 22, 0, 2, 18, 0, 4, 0, 0, 0, 0, 0, 0], "CC1=CC=C(C=C1)NC(=O)NC2=CC=C(C=C2)C3=CSC4=C3C(=NC=C4C5=CN(N=C5)C(C)C(=O)NC)N": [3.9, 155, 817, 4, 38, 0, 6, 28, 0, 7, 2, 0, 1, 0, 0, 0], "CC1=C2C(C(=C(OC2=NN1)N)C#N)C3=CC=CC=C3Cl": [2.9, 87.7, 471, 2, 20, 0, 4, 15, 0, 4, 1, 0, 0, 1, 0, 0], "CC1=CC(=CC(=C1)NC(=O)NC2=CC=C(C=C2)NC(=O)C3=CSC4=NC=NC(=C34)N)C": [3.3, 150, 634, 4, 31, 0, 6, 22, 0, 6, 2, 0, 1, 0, 0, 0], "CC1=C(C=CN=C1)C2=CC=C(C=C2)C(=O)NC(C)C3=CC(=CC=C3)OC": [4, 51.2, 447, 1, 26, 0, 3, 22, 0, 2, 2, 0, 0, 0, 0, 0], "C1=CC(=CC(=C1)N)C2=CC(=C3C(=C2)C=CC=N3)C(=O)N": [2, 82, 360, 2, 20, 0, 3, 16, 0, 3, 1, 0, 0, 0, 0, 0], "C1=CC(=CC(=C1)O)C2=C3C(=CC=C2)ON=C3N": [2.6, 72.3, 274, 2, 17, 0, 4, 13, 0, 2, 2, 0, 0, 0, 0, 0], "COC1=C(C=CC(=C1)C=C2C(=O)N=C(S2)NC3=CC=CC=C3)O": [3.6, 96.2, 500, 2, 23, 0, 5, 17, 0, 2, 3, 0, 1, 0, 0, 0], "C1=CC(=CC=C1CNC(=O)NC2=CC3=C(C=C2)NN=C3)Br": [2.7, 69.8, 360, 3, 21, 0, 2, 15, 0, 4, 1, 0, 0, 0, 1, 0], "CC1=C2C=C(C=CC2=NN1)C3=CC(=CN=C3)OCC(CC4=CNC5=CC=CC=C54)N": [3.7, 92.6, 562, 3, 30, 0, 4, 24, 0, 5, 1, 0, 0, 0, 0, 0], "CCCC(=O)NC1=NN(C2=NC3=CC=CC=C3C=C12)C(=O)CC": [2.6, 76.9, 456, 1, 23, 0, 4, 17, 0, 4, 2, 0, 0, 0, 0, 0], "C1=CC=C(C(=C1)C(=O)O)NC2=NC(=NC=C2)NCC3=CC(=CC=C3)O": [3.6, 107, 437, 4, 25, 0, 7, 18, 0, 4, 3, 0, 0, 0, 0, 0], "CC1=CC(=CC(=C1)NC(=O)NC2=CC(=C(C=C2)C3=C4CNC(=O)C4=CC=C3)C(F)(F)F)C": [4.6, 70.2, 691, 3, 32, 0, 5, 24, 0, 3, 2, 3, 0, 0, 0, 0], "CC(=O)N1CCN(CC1)C2=CC(=C(C=C2)OC)NC3=NC=C(C(=N3)NC4=CC=CC=C4S(=O)(=O)NC)Br": [3.5, 137, 855, 3, 37, 0, 10, 24, 0, 7, 4, 0, 1, 0, 1, 0], "CC1=CC(=CC=C1)NC(=O)NC2=CC=C(C=C2)C3=CC(=CC=C3)C(=O)N": [3.4, 84.2, 488, 3, 26, 0, 2, 21, 0, 3, 2, 0, 0, 0, 0, 0], "CC1=NC=CN2C1=NC(=C2C3=NC(=NC=C3)NCC(C)(C)C(=O)O)C4=C(C=C(C=C4)F)F": [4.2, 105, 670, 2, 32, 0, 9, 22, 0, 6, 2, 2, 0, 0, 0, 0], "CC(C)(CNC1=NC(=CC(=C1)C2=CNC3=C2C=CC=N3)Cl)CNS(=O)(=O)C": [4, 108, 597, 3, 27, 0, 6, 19, 0, 5, 2, 0, 1, 1, 0, 0], "C1CNCCC1NC2=NC=CC(=N2)C3=C(N=C4N3C=CO4)C5=CC=C(C=C5)F": [3.4, 80.3, 513, 2, 28, 0, 7, 20, 0, 6, 1, 1, 0, 0, 0, 0], "CN1CCN(CC1)C2=CC(=CC=C2)NC3=NC=CC(=N3)C4=C(N=C5N4C=CC=C5)C(=O)N": [2.8, 105, 642, 2, 32, 0, 7, 23, 0, 8, 1, 0, 0, 0, 0, 0], "CC1=CC(=C(C=C1)F)NC(=O)NC2=CC=C(C=C2)C3=C(C4=NC=CN=C4C=C3)N": [3.2, 92.9, 555, 3, 29, 0, 5, 22, 0, 5, 1, 1, 0, 0, 0, 0], "CC1=CNC2=NC=CC(=C12)OC3=C(C=C(C=C3F)NC4=CC(=NC(=N4)N)Cl)F": [4.2, 102, 524, 3, 28, 0, 8, 19, 0, 6, 1, 2, 0, 1, 0, 0], "C1COCCN1C2=NC(=CC=C2)NC(=O)NC3=C4C=CC=C(C4=NC=C3)C(F)(F)F": [3, 79.4, 587, 2, 30, 0, 8, 20, 0, 5, 2, 3, 0, 0, 0, 0], "C1=CC=C(C=C1)C(=O)C2=C(C=CC(=C2)C3=CC(=CN=C3)OCC(CC4=CNC5=CC=CC=C54)N)N": [4.9, 107, 684, 3, 35, 0, 5, 29, 0, 4, 2, 0, 0, 0, 0, 0], "C1=CC=C(C=C1)CNC(=O)C2=CC=CC(=C2)C3=CN=C4C(=C3)C=CN4": [3.7, 57.8, 448, 2, 25, 0, 2, 21, 0, 3, 1, 0, 0, 0, 0, 0], "C1=CC=C(C=C1)CN2C(=C(N=N2)C3=CC4=C(C=C3)NN=C4N)C5=CC=CC=C5": [3.9, 85.4, 503, 2, 28, 0, 4, 22, 0, 6, 0, 0, 0, 0, 0, 0], "CCCS(=O)(=O)NC1=CC=C(C=C1)C2=CC3=C(C=C2)NN=C3NC(=O)CC": [3, 112, 599, 3, 27, 0, 5, 19, 0, 4, 3, 0, 1, 0, 0, 0], "C1=CC2=C(NC=C2C3=CC(=NC(=C3)Cl)NCCN)N=C1": [2.2, 79.6, 316, 3, 20, 0, 4, 15, 0, 5, 0, 0, 0, 1, 0, 0], "CC1=C2C=C(C=CC2=NN1)C3=C(N(N=N3)CC4=CC=CC=C4)C5=CC=C(C=C5)F": [4.7, 59.4, 533, 1, 29, 0, 4, 23, 0, 5, 0, 1, 0, 0, 0, 0], "CC1=CC=C(C=C1)NC(=O)NC2=CC=C(C=C2)NC(=O)C3=CSC4=NC=NC(=C34)N": [3, 150, 606, 4, 30, 0, 6, 21, 0, 6, 2, 0, 1, 0, 0, 0], "CC(=O)N1CCN(CC1)C2CCC(CC2)N3C4=C(C(=N3)C5=CC=C(C=C5)NC(=O)C6=CC7=CC=CC=C7N6C)C(=NC=N4)N": [3.3, 127, 1010, 2, 44, 0, 7, 33, 0, 9, 2, 0, 0, 0, 0, 0], "CC1=C2CCCC(=C2C=CC1=O)NNC(=O)CC3=CC=CC4=CC=CC=C43": [4.7, 61.7, 561, 2, 27, 0, 3, 23, 0, 2, 2, 0, 0, 0, 0, 0], "CC(C)(CO)C1=NN=C2N1N=C(C=C2)C3=C(N=C4N3C=CO4)C5=C(C=C(C=C5)F)F": [3.1, 93.8, 630, 1, 30, 0, 8, 20, 0, 6, 2, 2, 0, 0, 0, 0], "COC1=CC=CC(=C1)C=C2C(=O)N=C(S2)NC3=CC=CC=C3": [4, 76, 469, 1, 22, 0, 4, 17, 0, 2, 2, 0, 1, 0, 0, 0], "C1=CC2=C(NC=C2C3=CC(=NC=N3)Cl)N=C1": [2.2, 54.5, 250, 1, 16, 0, 3, 12, 0, 4, 0, 0, 0, 1, 0, 0], "COC1=C(C=CC(=C1)C=C2C(=O)NC(=S)S2)O": [2.4, 116, 370, 2, 17, 0, 5, 11, 0, 1, 3, 0, 2, 0, 0, 0], "CC(=O)NC1=C(SC2=C1C(=C(C=C2)Cl)Cl)C(=O)N": [3.1, 100, 369, 2, 18, 0, 3, 13, 0, 2, 2, 0, 1, 2, 0, 0], "CC1=CC(=CC=C1)NC(=O)NC2=CC=C(C=C2)C3=CSC4=NC(=NC(=C34)N)N": [3.4, 147, 543, 4, 28, 0, 6, 20, 0, 6, 1, 0, 1, 0, 0, 0], "CC1=CC(=CC=C1)NC(=O)NC2=CC=C(C=C2)C3=CSC4=C3C(=NC=C4C#CCN5CCCC5)N": [4.8, 112, 781, 3, 35, 0, 5, 28, 0, 5, 1, 0, 1, 0, 0, 0], "C1=CC=C2C(=C1)C(=CN2)CC(COC3=CN=CC(=C3)C4=CC(=C(C=C4)N)C(=O)C5=CC(=CC=C5)Cl)N": [5.5, 107, 725, 3, 36, 0, 5, 30, 0, 4, 2, 0, 0, 1, 0, 0], "C1CN(CCC1O)C2=NC=NC3=C2C(=CN3)C4=CC=CC=C4": [2.6, 65, 366, 2, 22, 0, 4, 17, 0, 4, 1, 0, 0, 0, 0, 0], "C1=CC(=NC(=C1)NC(=O)NC2=C3C=CC(=CC3=NC=C2)C(F)(F)F)C(F)(F)F": [3.8, 66.9, 555, 2, 28, 0, 9, 17, 0, 4, 1, 6, 0, 0, 0, 0], "C1=CC=NC(=C1)NS(=O)(=O)C2=CC=C(C=C2)NC=C3C4=C(C=CC5=C4SC=N5)NC3=O": [3.6, 157, 753, 3, 31, 0, 8, 21, 0, 5, 3, 0, 2, 0, 0, 0], "C1CC(CCC1N)NC2=NC(=CC(=N2)Cl)C3=CNC4=C3C=CC=N4": [2.9, 92.5, 416, 3, 24, 0, 5, 18, 0, 6, 0, 0, 0, 1, 0, 0], "C1=CC(=CC=C1C(=O)NC2=CC3=C(C=C2)NN=C3)Cl": [3.7, 57.8, 331, 2, 19, 0, 2, 15, 0, 3, 1, 0, 0, 1, 0, 0], "C1=CC2=CN=C(C=C2C=C1C3=CSC=C3)NCCO": [3, 73.4, 289, 2, 19, 0, 4, 15, 0, 2, 1, 0, 1, 0, 0, 0], "CCCS(=O)(=O)NC1=CC=C(C=C1)C2=CC3=C(C=C2)NN=C3NC(=O)C": [2.5, 112, 584, 3, 26, 0, 5, 18, 0, 4, 3, 0, 1, 0, 0, 0], "CC1=C2C(=C(C=C1)C3=CC=C(C=C3)NC(=O)NC4=CC(=CC=C4)Br)C(=NN2)N": [4.5, 95.8, 541, 4, 28, 0, 3, 21, 0, 5, 1, 0, 0, 0, 1, 0], "CN1CCN(CC1)C2=CC(=C(C=C2)C(=O)NC3=NNC4=C3C=C(C=C4)CC5=CC(=CC(=C5)F)F)OC": [4.7, 73.5, 729, 2, 36, 0, 7, 27, 0, 5, 2, 2, 0, 0, 0, 0], "CCOC1=CC=C(C=C1)NC(=O)NC2=CC=C(C=C2)C3=CSC4=C3C(=NC=C4C5=CN(N=C5)C)N": [4, 135, 699, 3, 35, 0, 6, 26, 0, 6, 2, 0, 1, 0, 0, 0], "C1=CC=C(C=C1)C(CO)NC(=O)C2=CC=C(C=C2)C3=CC=NC=C3": [2.6, 62.2, 381, 2, 24, 0, 3, 20, 0, 2, 2, 0, 0, 0, 0, 0], "C1=CC(=CC=C1C2=CN=CC3=C2C=C(S3)C(=O)N)F": [2.8, 84.2, 346, 1, 19, 0, 4, 14, 0, 2, 1, 1, 1, 0, 0, 0], "CC1=CC(=CC=C1)NC2=NC(=CN=C2C(=O)N)NC3CCCCC3N": [2.5, 119, 447, 4, 25, 0, 6, 18, 0, 6, 1, 0, 0, 0, 0, 0], "C1=CC=C(C=C1)C2=CNC3=NC=C(C=C23)NC(=O)C4=C(C(=CC=C4)F)F": [4, 57.8, 499, 2, 26, 0, 4, 20, 0, 3, 1, 2, 0, 0, 0, 0], "COC1=C(C=C(C=C1)C=NNC2=NC=NC3=C2NC4=CC=CC=C43)OC": [3.6, 84.4, 491, 2, 26, 0, 6, 19, 0, 5, 2, 0, 0, 0, 0, 0], "CC1=NC2=C(C(=O)O1)SC3=C(C=CC(=C23)Cl)Br": [3.9, 66.9, 392, 0, 17, 0, 4, 12, 0, 1, 2, 0, 1, 1, 1, 0], "CC1=C2C=C(C=CC2=NN1)C3=CC(=CN=C3)OCC(CC4=CC(=CC=C4)Cl)N": [4.2, 76.8, 495, 2, 28, 0, 4, 23, 0, 4, 1, 0, 0, 1, 0, 0], "C1=CC=C2C(=C1)C(=CN2)CC(COC3=CN=CC(=C3)C=CC4=CC=NC=C4)N": [3.2, 76.8, 493, 2, 28, 0, 4, 23, 0, 4, 1, 0, 0, 0, 0, 0], "CC(C1=CC(=CC=C1)OC)NC(=O)C2=CC=C(C=C2)C3=CC=NC=C3": [3.6, 51.2, 414, 1, 25, 0, 3, 21, 0, 2, 2, 0, 0, 0, 0, 0], "C1=CC=C(C=C1)CN2C(=C(N=N2)C3=CC4=C(C=C3)NN=C4N)I": [2.9, 85.4, 404, 2, 23, 0, 4, 16, 0, 6, 0, 0, 0, 0, 0, 1], "C1=CC=C(C=C1)C(C2=CC=CC=C2)(C(=O)NNC(=S)NC3=CC=C(C=C3)F)O": [3.7, 106, 510, 4, 28, 0, 4, 21, 0, 3, 2, 1, 1, 0, 0, 0], "CC1=CC(=C(C=C1Cl)NC(=O)NC2=NC=C(N=C2)C#N)OC": [1.7, 99.9, 440, 2, 22, 0, 5, 15, 0, 5, 2, 0, 0, 1, 0, 0], "C1=CSC(=C1)C=NNC(=O)C2=C(N(N=N2)C3=NON=C3N)C4=CC=CS4": [1.8, 194, 541, 2, 26, 0, 10, 14, 0, 8, 2, 0, 2, 0, 0, 0], "C1C2=C(C=C(C=C2C3=CC=C(C=C3)NC4=NC5=CC=CC=C5O4)OCCCN)C(=O)N1": [3.5, 102, 612, 3, 31, 0, 6, 24, 0, 4, 3, 0, 0, 0, 0, 0], "CC(=O)NCCNC(=O)C1=CC2=C(C=C1)NC3=C(C=CC(=C3)C4=CC(=C(C=C4)O)OC)C(=O)N2": [2.2, 129, 749, 5, 34, 0, 6, 25, 0, 4, 5, 0, 0, 0, 0, 0], "C1=C(C2=C(N1CC(C(CN)O)O)N=CN=C2N)I": [-1.3, 123, 285, 4, 18, 0, 6, 10, 0, 5, 2, 0, 0, 0, 0, 1], "C1=CC2=C(C=CN=C2C(=C1)F)NC(=O)NC3=NC=CN=C3": [1, 79.8, 369, 2, 21, 0, 5, 14, 0, 5, 1, 1, 0, 0, 0, 0], "C1=CC(=C(C=C1CNC2=C(C(=O)C2=O)NC3=CC=NC=C3)Cl)Cl": [3.2, 71.1, 518, 2, 23, 0, 5, 18, 0, 3, 2, 0, 0, 2, 0, 0], "C1=NC2=C(C(=N1)N)SC3=NC=NC(=C23)N": [0.6, 132, 251, 2, 15, 0, 7, 8, 0, 6, 0, 0, 1, 0, 0, 0], "CC(C)(CNC1=NC=CC(=N1)C2=C(N=C3N2C=CN=C3)C4=CC=C(C=C4)F)CN(C)C": [4, 71.2, 566, 1, 31, 0, 7, 23, 0, 7, 0, 1, 0, 0, 0, 0], "C1=CC2=C(C=C1C3=CN=C4C(=C3)C=CN4)NN=C2": [2.6, 57.4, 308, 2, 18, 0, 2, 14, 0, 4, 0, 0, 0, 0, 0, 0], "C1=CC(=CC(=C1)Br)NC(=O)NC2=CC=C(C=C2)C3=CSC4=C3C(=NC=C4)N": [4.4, 108, 516, 3, 27, 0, 4, 20, 0, 4, 1, 0, 1, 0, 1, 0], "COC1=CC=CC(=C1)C(CN)NC(=O)C2=CC=C(C=C2)C3=CC=NC=C3": [2.3, 77.2, 431, 2, 26, 0, 4, 21, 0, 3, 2, 0, 0, 0, 0, 0], "CCC1=C(NC2=NC=CN=C12)C3=CC=C(C=C3)C(C)(C)O": [2.5, 61.8, 352, 2, 21, 0, 3, 17, 0, 3, 1, 0, 0, 0, 0, 0], "C1=CC2=NC=CC(=C2C=C1C(F)(F)F)NC(=O)NC3=NC=CN=C3": [1.8, 79.8, 447, 2, 24, 0, 7, 15, 0, 5, 1, 3, 0, 0, 0, 0], "CC(C)(CC1=NN=C2N1N=C(C=C2)C3=C(N=C4N3C=CO4)C5=C(C=C(C=C5)F)F)O": [2.9, 93.8, 630, 1, 30, 0, 8, 20, 0, 6, 2, 2, 0, 0, 0, 0], "C1CC(CC(C1)O)NC2=CC(=NC(=N2)C3=CNC4=C3C=CC=N4)Cl": [3.2, 86.7, 428, 3, 24, 0, 5, 18, 0, 5, 1, 0, 0, 1, 0, 0], "C1=CC=C(C=C1)CN2C=C(N=N2)C3=CC4=C(C=C3)NN=C4NC(=O)C5=CC=CC(=C5)C#N": [3.5, 112, 702, 2, 32, 0, 5, 24, 0, 7, 1, 0, 0, 0, 0, 0], "C1=CC=C(C=C1)CNC(=O)C2=CC=C(C=C2)C3=CC=NC=C3": [2.8, 42, 337, 1, 22, 0, 2, 19, 0, 2, 1, 0, 0, 0, 0, 0], "COC1=CC=C(C=C1)NC(=O)NC2=CC=C(C=C2)C3=CSC4=C3C(=NC=C4C5=CN(N=C5)CCO)N": [2.9, 156, 718, 4, 36, 0, 7, 26, 0, 6, 3, 0, 1, 0, 0, 0], "CCCC(=O)NC1=NNC2=C1C=C(C=C2)C3=CN(N=N3)CC4=CC=CC=C4": [2.9, 88.5, 497, 2, 27, 0, 4, 20, 0, 6, 1, 0, 0, 0, 0, 0], "C1=CC=C2C(=C1)NC3=NN=C(C=C3C(=O)N2)I": [1.3, 66.9, 314, 2, 17, 0, 4, 11, 0, 4, 1, 0, 0, 0, 0, 1], "CNC(=O)C1=CC2=C(NN=C2S1)C3=CC=CC=C3F": [2.9, 86, 357, 2, 19, 0, 4, 13, 0, 3, 1, 1, 1, 0, 0, 0], "CN1CCC(CC1)C(=O)N2C3=C(C=C(C=C3)C4=CN(N=N4)CC5=CC=CC=C5)C(=N2)N": [2.6, 94.9, 619, 1, 31, 0, 6, 23, 0, 7, 1, 0, 0, 0, 0, 0], "CC1=C(C=C(C=C1)NC2=NC=C(C(=N2)NC3=CC=C(C=C3)OCC(=O)NC)F)S(=O)(=O)N": [2.3, 157, 715, 4, 32, 0, 10, 20, 0, 6, 4, 1, 1, 0, 0, 0], "CC1=NC=CN2C1=NC(=C2C3=NC(=NC=C3)NCCC(C)(C)O)C4=C(C=C(C=C4)F)F": [4.1, 88.2, 598, 2, 31, 0, 8, 22, 0, 6, 1, 2, 0, 0, 0, 0], "CS(=O)(=O)N(CC1=CC2=C(C=C1)NC(=O)C3=CC=CN32)C4CC4": [1.2, 79.8, 584, 1, 23, 0, 4, 16, 0, 3, 3, 0, 1, 0, 0, 0], "C1C2=C(C=CC=C2C(=O)N1)C3=CC=C(C=C3)NC4=NC5=CC=CC=C5N4": [3.8, 69.8, 518, 3, 26, 0, 3, 21, 0, 4, 1, 0, 0, 0, 0, 0], "CC1=C(C=CC(=C1)NC(=O)NC2=CC=C(C=C2)C3=C4C(=C(C=C3)OC)ON=C4N)F": [4, 102, 589, 3, 30, 0, 6, 22, 0, 4, 3, 1, 0, 0, 0, 0], "COC1=CC2=NC=CC(=C2C=C1)NC(=O)NC3=NC=CC(=C3)C(F)(F)F": [2.9, 76.1, 491, 2, 26, 0, 7, 17, 0, 4, 2, 3, 0, 0, 0, 0], "C1=CC(=CC(=C1)C(F)(F)F)CNC2=C(C(=O)C2=O)NC3=CC=NC=C3": [2.8, 71.1, 568, 2, 25, 0, 8, 17, 0, 3, 2, 3, 0, 0, 0, 0], "CN1C=C(C2=CC=CC=C21)C(CN)C3=CN=CC(=C3)C=CC4=CC=NC=C4": [2.9, 56.7, 487, 1, 27, 0, 3, 23, 0, 4, 0, 0, 0, 0, 0, 0], "CCNC(=O)C1=CN=C(C2=C1SC=C2C3=CC=C(C=C3)NC(=O)NC4=CC(=CC=C4)F)N": [3.5, 137, 662, 4, 32, 0, 6, 23, 0, 5, 2, 1, 1, 0, 0, 0], "C1=CC2=C(C=C1NC3=C(C(=O)C3=O)NCC4=C(C=C(C=C4)Cl)Cl)C=NN2": [3.9, 86.9, 626, 3, 26, 0, 5, 20, 0, 4, 2, 0, 0, 2, 0, 0], "CC1=CC(=CC=C1)NC(=O)NC2=CC=C(C=C2)C3=CSC4=C3C(=NC=C4C#CC(C)(C)N)N": [3.9, 134, 752, 4, 33, 0, 5, 26, 0, 5, 1, 0, 1, 0, 0, 0], "CC1=CC(=CC=C1)NC(=O)NC2=CC=C(C=C2)C3=CSC4=C3C(=NC=C4C#CCN(C)C)N": [4.3, 112, 725, 3, 33, 0, 5, 26, 0, 5, 1, 0, 1, 0, 0, 0], "C1=CC=C(C(=C1)C(=O)O)NC2=NC=NC(=N2)NC3=CC(=CC=C3)F": [3.9, 100, 427, 3, 24, 0, 8, 16, 0, 5, 2, 1, 0, 0, 0, 0], "CCCC(=O)NC1=NNC2=NN=C(C=C21)C3=C(C(=CC=C3)F)F": [2, 83.6, 427, 2, 23, 0, 6, 15, 0, 5, 1, 2, 0, 0, 0, 0], "C1=CC2=C(C=CN=C2C(=C1)C(F)(F)F)NC(=O)NC3=CC=CC(=N3)C(F)(F)F": [3.8, 66.9, 555, 2, 28, 0, 9, 17, 0, 4, 1, 6, 0, 0, 0, 0], "CC1=CC=CC=C1NC(=O)NC2=CC=C(C=C2)NC(=O)C3=CSC4=NC=NC(=C34)N": [3, 150, 614, 4, 30, 0, 6, 21, 0, 6, 2, 0, 1, 0, 0, 0], "C1=CC=C(C=C1)COC2=CC=C(C=C2)NC3=NC=NC4=CC=CC=C43": [5.4, 47, 391, 1, 25, 0, 4, 21, 0, 3, 1, 0, 0, 0, 0, 0], "CC(=O)NC1CCCC(C1)NC2=NC(=CC(=N2)Cl)C3=CNC4=C3C=CC=N4": [3.2, 95.6, 522, 3, 27, 0, 5, 20, 0, 6, 1, 0, 0, 1, 0, 0], "C1COCCC1NC2=NC(=CC(=N2)Cl)C3=CNC4=C3C=CC=N4": [2.9, 75.7, 395, 2, 23, 0, 5, 17, 0, 5, 1, 0, 0, 1, 0, 0], "C1=CC(=CC(=C1)F)NC(=O)NC2=CC=C(C=C2)C3=CSC4=C3C(=NC=C4C5=CN(N=C5)CCO)N": [3, 146, 713, 4, 35, 0, 7, 25, 0, 6, 2, 1, 1, 0, 0, 0], "CC1=C2C(=NC3=CC(=C(C=C3C(=N2)C4=CC=CC=C4Cl)F)OC)NN1": [4.4, 62.3, 521, 2, 25, 0, 5, 19, 0, 4, 1, 1, 0, 1, 0, 0], "COC1=CC=CC(=C1)C(=O)NC2=NNC3=C2C=C(C=C3)C4=CN(N=N4)CC5=CC=CC=C5": [3.7, 97.7, 630, 2, 32, 0, 5, 24, 0, 6, 2, 0, 0, 0, 0, 0], "C1=CC(=CC=C1CNC2=C(C(=O)C2=O)NC3=CC=NC=C3)Cl": [2.6, 71.1, 478, 2, 22, 0, 5, 17, 0, 3, 2, 0, 0, 1, 0, 0], "C1=CC2=C(C=CN=C2C(=C1)Cl)NC(=O)NC3=CC=CC(=N3)C(F)(F)F": [3.6, 66.9, 479, 2, 25, 0, 6, 17, 0, 4, 1, 3, 0, 1, 0, 0], "CS(=O)(=O)NC1CCC(CC1)NC2=NC(=CC(=N2)Cl)C3=CNC4=C3C=CC=N4": [3, 121, 624, 3, 28, 0, 7, 19, 0, 6, 2, 0, 1, 1, 0, 0], "CC1=C(SC2=NC(=O)N3C(=C12)N=C(N3)C4=CC=NC=C4)C": [2.4, 101, 430, 1, 21, 0, 5, 14, 0, 5, 1, 0, 1, 0, 0, 0], "CC1=CC2=NN=C(N2C3=CC=CC=C13)SCC4=CN5C=CC=CC5=N4": [5.1, 72.8, 477, 0, 25, 0, 4, 19, 0, 5, 0, 0, 1, 0, 0, 0], "C1=CC(=CC(=C1)Cl)CC(=O)NC2=CC=C(C=C2)C3=C(SC4=NC=NC(=C34)N)Br": [5.3, 109, 550, 2, 28, 0, 5, 21, 0, 4, 1, 0, 1, 1, 1, 0], "CN1CCN(CC1)C2=CC=C(C=C2)C(=O)NC3=NNC4=C3CN(C4)C(=O)C(C5=CC=CC=C5)OC": [1.8, 93.8, 731, 2, 35, 0, 6, 26, 0, 6, 3, 0, 0, 0, 0, 0], "C1=CC(=C(C=C1Cl)F)C2=C(C=C(N2)C3=NC(=NC=C3)N)C(=O)N": [1.6, 111, 442, 3, 23, 0, 5, 16, 0, 5, 1, 1, 0, 1, 0, 0], "CNC1=NC=NC2=C1N=C(CCN2)C3=CC=C(C=C3)NC(=O)NC4=CC=CC(=C4)C(F)(F)F": [3.4, 103, 696, 4, 33, 0, 9, 22, 0, 7, 1, 3, 0, 0, 0, 0], "CC1=NC=CC(=C1)C2=CC3=C(C=C2)C(=O)NC4=CC=CC=C4N3": [3.3, 54, 440, 2, 23, 0, 3, 19, 0, 3, 1, 0, 0, 0, 0, 0], "C1=CC=C2C(=C1)C(=CC=N2)NC(=O)NC3=NC=CN=C3": [0.9, 79.8, 338, 2, 20, 0, 4, 14, 0, 5, 1, 0, 0, 0, 0, 0], "CCN1CCN(CC1)C2=CC=C(C=C2)NC3=NC=CC(=N3)C4=C(N=C5N4C=CC=C5)C6=CC(=CC=C6)C(=O)NC7=CC=CC=C7F": [6.5, 90.7, 974, 2, 46, 0, 8, 36, 0, 8, 1, 1, 0, 0, 0, 0], "C1=CC(=C(C=C1CNC(=O)NC2=CC3=C(C=C2)NN=C3)Cl)Cl": [3.3, 69.8, 398, 3, 22, 0, 2, 17, 0, 4, 1, 0, 0, 2, 0, 0], "C1=CC=C(C=C1)C(CCO)NC2=NC3=C(S2)C=C(C=C3)C4=CC=NC=C4": [5, 86.3, 426, 2, 26, 0, 5, 21, 0, 3, 1, 0, 1, 0, 0, 0], "CC1=CC=CC=C1NC(=O)NC2=CC3=C(C=C2)C4=C(CC3)SC5=NC=NC(=C45)N": [4.1, 121, 606, 3, 29, 0, 5, 22, 0, 5, 1, 0, 1, 0, 0, 0], "CN(C)CC(=O)NC1CCC(CC1)NC2=NC(=CC(=N2)Cl)C3=CNC4=C3C=CC=N4": [3.3, 98.8, 572, 3, 30, 0, 6, 22, 0, 7, 1, 0, 0, 1, 0, 0], "C1=CC=C(C(=C1)CNC2=C(C(=O)C2=O)NC3=CC=NC=C3)F": [2, 71.1, 486, 2, 22, 0, 6, 16, 0, 3, 2, 1, 0, 0, 0, 0], "CC(C)(CNC1=NC=CC(=N1)C2=C(N=C3N2C=CN=C3CCN)C4=CC=C(C=C4)F)CO": [3.2, 114, 589, 3, 32, 0, 8, 23, 0, 7, 1, 1, 0, 0, 0, 0], "C1=CC=C(C=C1)CN2C=C(N=N2)C3=CC4=C(C=C3)NN=C4C5=CC=CC=C5": [4.2, 59.4, 473, 1, 27, 0, 3, 22, 0, 5, 0, 0, 0, 0, 0, 0], "CC1=CC(=CC=C1)NC(=O)NC2=CC=C(C=C2)C3=CSC4=C3C(=NC=C4C#CCN5CCOCC5)N": [3.9, 121, 800, 3, 36, 0, 6, 28, 0, 5, 2, 0, 1, 0, 0, 0], "CC1=CC=C(C=C1)NC(=O)NC2=CC=C(C=C2)C3=CSC4=C3C(=NC=C4C5=CN(N=C5)C)N": [4, 126, 665, 3, 33, 0, 5, 25, 0, 6, 1, 0, 1, 0, 0, 0], "COC1=C(C=C2C(=C1)C=NC3=C2C(=O)NC3=O)OC": [1.2, 77.5, 400, 1, 19, 0, 5, 13, 0, 2, 4, 0, 0, 0, 0, 0], "CC1=NC=CN2C1=NC(=C2C3=NC(=NC=C3)NCC(C)(C)COC)C4=CC=C(C=C4)F": [4.2, 77.2, 572, 1, 31, 0, 7, 23, 0, 6, 1, 1, 0, 0, 0, 0], "C1=CC(=CC(=C1)Cl)C2=CN3C(=C(C=NC3=O)I)N2": [2.4, 46.9, 390, 1, 18, 0, 2, 13, 0, 3, 1, 0, 0, 1, 0, 1], "COC1=CC2=NC=CC(=C2C=C1)NC(=O)NC3=CC=CC(=N3)C(F)(F)F": [2.9, 76.1, 491, 2, 26, 0, 7, 17, 0, 4, 2, 3, 0, 0, 0, 0], "C1=CC(=CC=C1C2=CNC3=NC=CC(=C23)Cl)C(=O)N": [2.4, 71.8, 344, 2, 19, 0, 2, 15, 0, 3, 1, 0, 0, 1, 0, 0], "COCCN1C=C(C(=N1)C2=CC=C(C=C2)Cl)C3=NC=NC=C3": [2.3, 52.8, 338, 0, 22, 0, 4, 17, 0, 4, 1, 0, 0, 1, 0, 0], "C1CC1CN2C3=C(C=CC(=C3)C4=C(N=C5N4C=CS5)C6=CC=C(C=C6)F)N=C2N": [5.1, 89.4, 598, 1, 29, 0, 5, 22, 0, 5, 0, 1, 1, 0, 0, 0], "COC1=CC=CC(=C1)C(=O)NC2=CN=C3C(=C2)C(=CN3)C4=CC=CC=C4": [3.7, 67, 480, 2, 26, 0, 3, 21, 0, 3, 2, 0, 0, 0, 0, 0], "C1=CC=C(C=C1)C2=CNC3=NC=C(C=C23)C4=CC(=CC=C4)C(=O)N": [3.4, 71.8, 448, 2, 24, 0, 2, 20, 0, 3, 1, 0, 0, 0, 0, 0], "C1=CC(=CC(=C1)F)CNC2=C(C=CC(=C2)C3=CC=NC=C3)C(=O)N": [3.5, 68, 413, 2, 24, 0, 4, 19, 0, 3, 1, 1, 0, 0, 0, 0], "CCC(CC)(C#CC1=CN=C(C2=C1SC=C2C3=CC=C(C=C3)NC(=O)NC4=CC=CC(=C4)C)N)N": [5, 134, 781, 4, 35, 0, 5, 28, 0, 5, 1, 0, 1, 0, 0, 0], "CC(=O)NCC(=O)N1C2CCC1C3=C2C=CC(=C3)NC4=NC=C(C(=N4)NC5CCC5)C(F)(F)F": [3, 99.2, 778, 3, 34, 0, 9, 23, 0, 6, 2, 3, 0, 0, 0, 0], "CCN(CC)C(=O)NC1=CC2=C(C=C1)N=C(C(=N2)C3=CC=CO3)C4=CC=CO4": [2.7, 84.4, 530, 1, 28, 0, 5, 21, 0, 4, 3, 0, 0, 0, 0, 0], "CN1CCN(CC1)C2=CC(=C(C=C2)C(=O)NC3=NNC4=C3C=C(C=C4)CC5=CC(=CC(=C5)F)F)NC6CCOCC6": [5.7, 85.5, 847, 3, 41, 0, 8, 31, 0, 6, 2, 2, 0, 0, 0, 0], "C1=CC=C(C=C1)CNC2=NC3=C(S2)C=C(C=C3)C4=CC=NC=C4": [4.7, 66, 366, 1, 23, 0, 4, 19, 0, 3, 0, 0, 1, 0, 0, 0], "C1CC(CCC1N)NC2=CC(=NC(=N2)C3=CNC4=C3C=CC=N4)Cl": [2.9, 92.5, 416, 3, 24, 0, 5, 18, 0, 6, 0, 0, 0, 1, 0, 0], "C1=CC=C(C=C1)CN2C=C(N=N2)C3=CC4=C(C=C3)NN=C4NC(=O)C5=CC(=CC=C5)Cl": [4.4, 88.5, 617, 2, 31, 0, 4, 24, 0, 6, 1, 0, 0, 1, 0, 0], "CC1=CC(=NN1)NC2=NC(=NC(=C2)N3CCN(CC3)C)C=CC4=CC=CC=C4": [3.7, 73, 499, 2, 28, 0, 6, 21, 0, 7, 0, 0, 0, 0, 0, 0], "COC1=CC2=NC=CC(=C2C=C1)NC(=O)NC3=NC(=CC=C3)Br": [3, 76.1, 412, 2, 23, 0, 4, 16, 0, 4, 2, 0, 0, 0, 1, 0], "C1=CC=C2C(=C1)C(=CN2)CC(C(=O)NC3=CN=CC(=C3)C=CC4=CC=NC=C4)N": [2.4, 96.7, 562, 3, 29, 0, 4, 23, 0, 5, 1, 0, 0, 0, 0, 0], "CC1=CC(=CC=C1)NC(=O)NC2=CC=C(C=C2)C3=COC4=NC=NC(=C34)N": [3.1, 106, 511, 3, 27, 0, 5, 20, 0, 5, 2, 0, 0, 0, 0, 0], "COC1=CC(=CC(=C1OC)OC)C2=CC3=C(C=C2)NC4=C(C=CC(=C4)C5=CC=CC=C5NS(=O)(=O)C)C(=O)N3": [4.5, 123, 930, 3, 39, 0, 8, 29, 0, 3, 6, 0, 1, 0, 0, 0], "CC1=CC(=C2C(=C1)N=C(O2)NC3=CC=C(C=C3)C4=NN(C5=C4C(=NC=N5)N)C6CCC(CC6)OCCOC)C": [4.9, 126, 778, 2, 39, 0, 9, 29, 0, 7, 3, 0, 0, 0, 0, 0], "C1=CC(=C(C=C1C2=C(C=NN2)C3=NC=NC=C3)Cl)Cl": [3.1, 54.5, 304, 1, 19, 0, 3, 15, 0, 4, 0, 0, 0, 2, 0, 0], "CC1=C(C=CC(=C1)NC(=O)CC2=CC=C(C=C2)C3=C4C(=CC=C3)NN=C4N)F": [4.1, 83.8, 539, 3, 28, 0, 4, 22, 0, 4, 1, 1, 0, 0, 0, 0], "CN(C)C1=CC=C(C=C1)CNC(=O)C2=CC3=C(NN=C3S2)C4=CC=CC=C4": [4.5, 89.3, 502, 2, 27, 0, 4, 21, 0, 4, 1, 0, 1, 0, 0, 0], "CN1C=C(C=N1)NC2=NC=C(C(=N2)NC3=CC=CC=C3C(=O)N)Cl": [2.3, 111, 440, 3, 24, 0, 6, 16, 0, 7, 1, 0, 0, 1, 0, 0], "CC1=CC=CC=C1NC(=O)NC2=CC=C(C=C2)C3=COC4=NC=NC(=C34)N": [3.1, 106, 511, 3, 27, 0, 5, 20, 0, 5, 2, 0, 0, 0, 0, 0], "CC(C1=CC(=CC=C1)OC)NC(=O)C2=CN=C(S2)C3=CC=NC=C3": [3, 92.4, 417, 1, 24, 0, 5, 18, 0, 3, 2, 0, 1, 0, 0, 0], "CC(C)OC1=NC=CN2C1=NC(=C2C3=NC(=NC=C3)NCC(C)(C)O)C4=C(C=C(C=C4)F)F": [3.9, 97.5, 644, 2, 33, 0, 9, 23, 0, 6, 2, 2, 0, 0, 0, 0], "COC1=CC(=CC(=C1OC)OC)NC2=NC=CC(=N2)NC3=CC(=NO3)C4CCCCC4": [4.8, 104, 524, 2, 31, 0, 9, 22, 0, 5, 4, 0, 0, 0, 0, 0], "CSC1=CC2=C(C=C1)N=C3C(=C2Cl)CCNC3=O": [3, 67.3, 341, 1, 18, 0, 3, 14, 0, 2, 1, 0, 1, 1, 0, 0], "C1=CC(=CC(=C1)Cl)NC2=C(C(=C3C=CC(=O)C=C3)NN2)C4=CC=C(C=C4)O": [5.3, 81.2, 466, 4, 27, 0, 4, 22, 0, 3, 2, 0, 0, 1, 0, 0], "C1=CC=C2C(=C1)C=C(S2)C3=C4C(=CC(=C3)C5=CN(C6=CN=C(N=C65)N)CC(=O)N)C=NN4": [3, 157, 712, 3, 32, 0, 6, 23, 0, 7, 1, 0, 1, 0, 0, 0], "C1CCC(C(C1)N)NC2=NC=CC(=N2)NC3=CC=CC=C3C(=O)O": [0.6, 113, 422, 4, 24, 0, 7, 17, 0, 5, 2, 0, 0, 0, 0, 0], "CCCC(=O)NC1=NNC2=C1C=C(C=C2)C3=C(C(=CC=C3)F)F": [3.7, 57.8, 423, 2, 23, 0, 4, 17, 0, 3, 1, 2, 0, 0, 0, 0], "CC(C)(CN)CNC1=NC(=CC(=C1)C2=CNC3=C2C=CC=N3)Cl": [3.9, 79.6, 391, 3, 23, 0, 4, 18, 0, 5, 0, 0, 0, 1, 0, 0], "C1=CC=C(C=C1)NC2=C3C(=CSC3=NC=N2)Cl": [4.1, 66, 260, 1, 17, 0, 4, 13, 0, 3, 0, 0, 1, 1, 0, 0], "CC(C(C)(C)C)NC1=C(C(=O)C1=O)NC2=CC=NC=C2": [2.6, 71.1, 443, 2, 20, 0, 5, 15, 0, 3, 2, 0, 0, 0, 0, 0], "CCN1C(=C(SC1=O)C2=NC(=NC=C2)NC3=CC(=CC=C3)OC)C": [3, 92.6, 499, 1, 24, 0, 6, 17, 0, 4, 2, 0, 1, 0, 0, 0], "CN(C)C(=O)NC1=CC2=C(C=C1)N=C(C(=N2)C3=CC=CO3)C4=CC=CO4": [1.9, 84.4, 503, 1, 26, 0, 5, 19, 0, 4, 3, 0, 0, 0, 0, 0], "C1=CC=C(C=C1)CN2C(=C(N=N2)C3=CC4=C(C=C3)NN=C4N)C5=CC=C(C=C5)F": [4, 85.4, 535, 2, 29, 0, 5, 22, 0, 6, 0, 1, 0, 0, 0, 0], "C1CCC2=C(C1)C(=NNC2=O)CC3=CC(=C(C=C3)F)C(=O)N4CCN(CC4)C5=NC=CC=N5": [2.4, 90.8, 816, 1, 33, 0, 7, 24, 0, 6, 2, 1, 0, 0, 0, 0], "C1COCCN1S(=O)(=O)C2=CC=CC(=C2)C(=O)NC3=CC=C(C=C3)C4=NC5=C(C=CC=C5N4)C(=O)N": [1.6, 156, 897, 3, 36, 0, 7, 25, 0, 5, 5, 0, 1, 0, 0, 0], "CC(=O)N1CCC(CC1)NC2=NC=CC(=N2)C3=C(N=C4N3C=CO4)C5=CC=C(C=C5)F": [3.4, 88.6, 625, 1, 31, 0, 7, 22, 0, 6, 2, 1, 0, 0, 0, 0], "COC1=CC=C(C=C1)CNC2=NC(=CC(=C2)C3=CNC4=C3C=CC=N4)F": [4.1, 62.8, 446, 2, 26, 0, 5, 20, 0, 4, 1, 1, 0, 0, 0, 0], "CC1=CSC(=N1)NC(=O)C2=C(C3=C(S2)N=C(C=C3)C4=CC=NC=C4)N": [3.6, 150, 490, 2, 25, 0, 7, 17, 0, 5, 1, 0, 2, 0, 0, 0], "C1CC(CCC1NC2=NC(=CC(=N2)Cl)C3=CNC4=C3C=CC=N4)O": [3.2, 86.7, 420, 3, 24, 0, 5, 18, 0, 5, 1, 0, 0, 1, 0, 0], "CN(CCOC)C(=O)C1=C(N=NN1CC2=CC=CC=C2)C3=CC4=C(C=C3)NN=C4": [2.2, 88.9, 543, 1, 29, 0, 5, 21, 0, 6, 2, 0, 0, 0, 0, 0], "CN1CCC(CC1)NC(=O)C2=CC3=C(NN=C3S2)C4=CC=CC=C4": [3.4, 89.3, 448, 2, 24, 0, 4, 18, 0, 4, 1, 0, 1, 0, 0, 0], "COC1=CC=CC(=C1)CNC(=O)C2=CC3=C(NN=C3S2)C4=CC=CC=C4": [4.3, 95.2, 486, 2, 26, 0, 4, 20, 0, 3, 2, 0, 1, 0, 0, 0], "C1=CC(=CC(=C1)S(=O)(=O)N)NC2=NC=C(C(=N2)NC3=CC=C(C=C3)OCC#N)Br": [3, 151, 673, 3, 29, 0, 9, 18, 0, 6, 3, 0, 1, 0, 1, 0], "C1=CC=C(C=C1)CN2C=C(N=N2)C3=CC4=C(C=C3)NN=C4NC(=O)C5=CC=C(C=C5)Cl": [4.4, 88.5, 609, 2, 31, 0, 4, 24, 0, 6, 1, 0, 0, 1, 0, 0], "CC(C)(CN)CNC1=NC(=CC(=C1)C2=CNC3=C2C=CC=N3)F": [3.4, 79.6, 391, 3, 23, 0, 5, 17, 0, 5, 0, 1, 0, 0, 0, 0], "CCCCNC1=C2C=CC=C3C2=C(C=C1)C(=O)N(C3=O)CCNCCO": [2.3, 81.7, 499, 3, 26, 0, 5, 20, 0, 3, 3, 0, 0, 0, 0, 0], "C1=CC2=C(NC=C2C3=CC(=NC(=C3)Cl)N)N=C1": [2.5, 67.6, 275, 2, 17, 0, 3, 13, 0, 4, 0, 0, 0, 1, 0, 0], "C1=CC=C2C(=C1)C(=CN2)CC(COC3=CN=CC(=C3)C4=CC5=C(C=C4)NC(=O)O5)N": [2.9, 102, 605, 3, 30, 0, 5, 23, 0, 4, 3, 0, 0, 0, 0, 0], "C1=CC=C2C(=C1)NC3=C(C=CC(=C3)C4=C(C=NC=C4)Cl)C(=O)N2": [3.6, 54, 446, 2, 23, 0, 3, 19, 0, 3, 1, 0, 0, 1, 0, 0], "CC1=CC=CC=C1C2=C(N(C3=CC=CC=C32)CCCOC4=CC=CC5=CC=CC=C54)C(=O)O": [7.1, 51.5, 653, 1, 33, 0, 3, 29, 0, 1, 3, 0, 0, 0, 0, 0], "C1=CC=C(C(=C1)C(F)(F)F)NC(=O)NC2=CC=C(C=C2)C3=CSC4=C3C(=NC=C4)N": [4.6, 108, 599, 3, 30, 0, 7, 21, 0, 4, 1, 3, 1, 0, 0, 0], "CS(=O)(=O)NC1CCCC(C1)NC2=NC(=CC(=N2)Cl)C3=CNC4=C3C=CC=N4": [3, 121, 632, 3, 28, 0, 7, 19, 0, 6, 2, 0, 1, 1, 0, 0], "CC1=NC=C(C=C1)C2=CN=C(C3=C2SC=C3C4=CC=C(C=C4)NC(=O)NC5=CC(=CC=C5)F)N": [4.8, 121, 692, 3, 34, 0, 6, 26, 0, 5, 1, 1, 1, 0, 0, 0], "CC1=NN=C(O1)C2=CC3=C(S2)C=NC=C3OC4=CC=C(C=C4)C(F)(F)F": [4.2, 89.3, 490, 0, 26, 0, 9, 17, 0, 3, 2, 3, 1, 0, 0, 0], "C1=CC=C(C=C1)N2C=CC3=CN=C(N=C32)NC4=CC(=CC=C4)S(=O)(=O)N": [2.7, 111, 575, 2, 26, 0, 6, 18, 0, 5, 2, 0, 1, 0, 0, 0], "CC1=C(C=CC(=C1)Cl)NC(=S)NNC(=O)C(C2=CC=CC=C2)(C3=CC=CC=C3)O": [4.6, 106, 546, 4, 29, 0, 3, 23, 0, 3, 2, 0, 1, 1, 0, 0], "C1=CC=C2C(=C1)NC(=N2)C=CC3=CN=C(C4=C3SC=C4C5=CC=C(C=C5)N)N": [4.3, 122, 563, 3, 28, 0, 5, 22, 0, 5, 0, 0, 1, 0, 0, 0], "CN1C=C(C=N1)C2=CN=C(C3=C2SC=C3C4=CC=C(C=C4)NC(=O)NC5=CC=C(C=C5)OC(F)F)N": [4.6, 135, 737, 3, 36, 0, 8, 25, 0, 6, 2, 2, 1, 0, 0, 0], "CNC(=O)C1=CC=CC=C1SC2=CC3=C(C=C2)C(=NN3)C=CC4=CC=CC=N4": [4.2, 96, 557, 2, 28, 0, 4, 22, 0, 4, 1, 0, 1, 0, 0, 0], "COC1=CC=C(C=C1)C(=O)N2C3=CC=CC=C3SC4=C(C=NC=C42)Cl": [4.2, 67.7, 486, 0, 25, 0, 4, 20, 0, 2, 2, 0, 1, 1, 0, 0], "C1=CC=C(C=C1)NC(=O)NC2=CC=C(C=C2)NC(=O)C3=CSC4=NC=NC(=C34)N": [2.6, 150, 579, 4, 29, 0, 6, 20, 0, 6, 2, 0, 1, 0, 0, 0], "CC(=O)NC1=CC=CC(=C1)CNC2=C(C(=O)C2=O)NC3=CC4=C(C=C3)NN=C4": [1.8, 116, 691, 4, 28, 0, 6, 20, 0, 5, 3, 0, 0, 0, 0, 0], "CN1C=C(C=N1)C2=C3N=CC(=C(N3N=C2)N)C4=CC=C(C=C4)NC(=O)NC5=CC=CC(=C5)C(F)(F)F": [3, 115, 764, 3, 36, 0, 8, 24, 0, 8, 1, 3, 0, 0, 0, 0], "CC1=CN=C(N=C1NC2=CC=C(C=C2)OCC(=O)N)NC3=CC(=CC=C3)S(=O)(=O)N": [1.8, 171, 664, 4, 30, 0, 9, 19, 0, 6, 4, 0, 1, 0, 0, 0], "CC(C)OC1=C(C(=O)NN1)C=C2C=NC3=CC=CC=C32": [2, 62.7, 505, 2, 20, 0, 4, 15, 0, 3, 2, 0, 0, 0, 0, 0], "CC1=C(N=NN1CC2=CC=CC=C2)C3=CC4=C(C=C3)NN=C4N": [2.6, 85.4, 399, 2, 23, 0, 4, 17, 0, 6, 0, 0, 0, 0, 0, 0], "CC1=CC(=CC=C1)NC(=O)NC2=CC=C(C=C2)C3=CSC4=C3C(=NC=C4C5=CN(N=C5)CC(C)O)N": [3.7, 146, 737, 4, 36, 0, 6, 27, 0, 6, 2, 0, 1, 0, 0, 0], "C1=COC(=C1)C=C2C(=O)N3C(=C(C(C(=C3S2)C(=O)N)C4=CC=CO4)C#N)N": [1, 165, 853, 2, 27, 0, 7, 18, 0, 4, 4, 0, 1, 0, 0, 0], "C1=CC=C(C=C1)CN2C=C(N=N2)C3=CC4=C(C=C3)NN=C4NC(=O)C5=CC=C(C=C5)C#N": [3.5, 112, 694, 2, 32, 0, 5, 24, 0, 7, 1, 0, 0, 0, 0, 0], "C1=CC=C(C=C1)C(CN)NC(=O)C2=CC=C(C=C2)C3=CC=NC=C3": [2.3, 68, 380, 2, 24, 0, 3, 20, 0, 3, 1, 0, 0, 0, 0, 0], "CC(C1=CC=CC=C1)NC2=NC=CC(=N2)C3=C(N=C4N3C=CO4)C5=CC=C(C=C5)F": [5.2, 68.2, 554, 1, 30, 0, 6, 23, 0, 5, 1, 1, 0, 0, 0, 0], "C1=CC(=C2C(=C1)NC(=N2)C3=CC=NC=C3)C(=O)N": [1, 84.7, 316, 2, 18, 0, 3, 13, 0, 4, 1, 0, 0, 0, 0, 0], "CN1C(=O)C(=C(N=C1NCC(CC2=CC=CC=C2)N)C3=CC=NC=C3)C4=CC5=CC=CC=C5C=C4": [3.8, 83.6, 795, 2, 35, 0, 4, 29, 0, 5, 1, 0, 0, 0, 0, 0], "CC1=CC=CC=C1C2=CC=CC3=C2NC(=C3CCCOC4=CC(=CC(=C4C)C)C)C(=O)O": [7.3, 62.3, 624, 2, 32, 0, 3, 28, 0, 1, 3, 0, 0, 0, 0, 0], "CC1=CC(=C2C(=C1)N=C(O2)NC3=C(C=C(C=C3)C4=C(C(=CC=C4)C(=O)N)N)F)C": [4.8, 107, 593, 3, 29, 0, 6, 22, 0, 4, 2, 1, 0, 0, 0, 0], "CCN(CC)CCNC(=O)C1=C(NC(=C1C)C=C2C3=C(C=CC(=C3)F)NC2=O)C": [2.6, 77.2, 636, 3, 29, 0, 4, 22, 0, 4, 2, 1, 0, 0, 0, 0], "C1CC1CNC2=NC=CC(=N2)C3=C(N=C4N3C=CN=C4)C5=CC=C(C=C5)F": [3.5, 68, 495, 1, 27, 0, 6, 20, 0, 6, 0, 1, 0, 0, 0, 0], "C1=CC(=CN=C1)C2=CC3=CC(=NC=C3C=C2)NCCO": [2.3, 58, 299, 2, 20, 0, 4, 16, 0, 3, 1, 0, 0, 0, 0, 0], "CC1=C2C=C(C=CC2=NN1)C3=CC(=CN=C3)OCC(CC4=CC(=C(C=C4)Cl)Cl)N": [4.8, 76.8, 527, 2, 29, 0, 4, 24, 0, 4, 1, 0, 0, 2, 0, 0], "COC1=C(C=C(C=C1)C(=O)NC2=NNC3=C2C=C(C=C3)C4=CN(N=N4)CC5=CC=CC=C5)OC": [3.7, 107, 677, 2, 34, 0, 6, 25, 0, 6, 3, 0, 0, 0, 0, 0], "C1CCN(C1)CC2CC(C2)C3=NC(=C4N3C=CN=C4N)C5=CC(=CC=C5)OCC6=CC=CC=C6": [4.9, 68.7, 645, 1, 34, 0, 5, 28, 0, 5, 1, 0, 0, 0, 0, 0], "CC(C1=CC(=CC=C1)OC)NC(=O)C2=C(C=C(C=C2)C3=C(C=NC=C3)F)OC": [3.7, 60.4, 506, 1, 28, 0, 5, 22, 0, 2, 3, 1, 0, 0, 0, 0], "CC1=CC(=C(C=C1Cl)NC(=O)NC2=NC=C(N=C2)C#N)OCC3CCC(C3)C(=O)O": [2.3, 137, 671, 3, 30, 0, 7, 21, 0, 5, 4, 0, 0, 1, 0, 0], "CC(C)(CNC1=NC=CC(=N1)C2=C(N=C3N2C=CN=C3)C4=CC=C(C=C4)F)CO": [3.8, 88.2, 529, 2, 29, 0, 7, 21, 0, 6, 1, 1, 0, 0, 0, 0], "C1=CC(=C(C(=C1)F)C(=O)NC2=NC(=CC(=C2)C3=CNC4=C3C=CC=N4)Cl)F": [4.2, 70.7, 532, 2, 27, 0, 5, 20, 0, 4, 1, 2, 0, 1, 0, 0], "C1CC(=O)N(C1)C2=CC(=CC=C2)NC3=NC=CC(=N3)C4=C(N=C5N4C=CS5)C6=CC(=CC=C6)NC(=O)CC7=CC=CC=C7": [5.6, 133, 966, 2, 43, 0, 7, 33, 0, 7, 2, 0, 1, 0, 0, 0], "C1CC(CCC1NC2=CC(=NC(=N2)C3=CNC4=C3C=CC=N4)Cl)O": [3.2, 86.7, 420, 3, 24, 0, 5, 18, 0, 5, 1, 0, 0, 1, 0, 0], "CC1=NC=CN2C1=NC(=C2C3=NC(=NC=C3)NCC(C)(C)CO)C4=C(C=C(C=C4)F)F": [4.3, 88.2, 598, 2, 31, 0, 8, 22, 0, 6, 1, 2, 0, 0, 0, 0], "CN(C)CC(=O)NC(CC1=CNC2=CC=CC=C21)COC3=CN=CC(=C3)C4=CC5=C(C=C4)C=NC=C5": [4.2, 83.1, 705, 2, 36, 0, 5, 29, 0, 5, 2, 0, 0, 0, 0, 0], "CC(C)(CNC1=NC=CC(=N1)C2=C(N=C3N2C=CN=C3CC4CC4)C5=CC=C(C=C5)F)CO": [5.2, 88.2, 640, 2, 33, 0, 7, 25, 0, 6, 1, 1, 0, 0, 0, 0], "CCNC(=O)NC1CCC(CC1)NC2=NC(=CC(=N2)Cl)C3=CNC4=C3C=CC=N4": [3.4, 108, 545, 4, 29, 0, 5, 21, 0, 7, 1, 0, 0, 1, 0, 0], "C1=CC=C(C(=C1)C(=O)O)NC2=NC=NC(=N2)NC3=CC=C(C=C3)F": [3.9, 100, 419, 3, 24, 0, 8, 16, 0, 5, 2, 1, 0, 0, 0, 0], "CC1=CC(=CC(=C1)NC(=O)NC2=CC=C(C=C2)C3=C4C=NSC4=CC=C3)C": [5.2, 82.3, 498, 2, 27, 0, 3, 22, 0, 3, 1, 0, 1, 0, 0, 0], "CNC(=O)C1=NC=CC(=C1)OC2=CC=C(C=C2)NC(=O)NC3=CC=CC(=C3)C(F)(F)F": [3.4, 92.4, 611, 3, 31, 0, 7, 21, 0, 4, 3, 3, 0, 0, 0, 0], "C1=CC2=C(C=C1Cl)C3=C(O2)C(=O)N=CN3": [2.1, 54.6, 321, 1, 15, 0, 3, 11, 0, 2, 2, 0, 0, 1, 0, 0], "CCCS(=O)(=O)NC1=CC=C(C=C1)C2=CC3=C(C=C2)NN=C3N": [2.7, 109, 485, 3, 23, 0, 5, 16, 0, 4, 2, 0, 1, 0, 0, 0], "CN(C)C1=CC=C(C=C1)C(=O)NC2=NNC3=C2C=C(C=C3)C4=CN(N=N4)CC5=CC=CC=C5": [3.9, 91.7, 647, 2, 33, 0, 5, 25, 0, 7, 1, 0, 0, 0, 0, 0], "COC1=CC=C(C=C1)CNC2=C(C(=O)C2=O)NC3=CC4=C(C=C3)NN=C4": [2.6, 96.1, 598, 3, 26, 0, 6, 19, 0, 4, 3, 0, 0, 0, 0, 0], "C1=CC=C(C=C1)C2=CNC3=NC=C(C=C23)Br": [3.6, 28.7, 240, 1, 16, 0, 1, 13, 0, 2, 0, 0, 0, 0, 1, 0], "CCN1CCN(CC1)CCCC(=O)NC2=NNC3=NN=C(C=C32)C4=C(C(=CC=C4)F)F": [1.7, 90, 592, 2, 31, 0, 8, 21, 0, 7, 1, 2, 0, 0, 0, 0], "C1=CC=C(C=C1)C2=CNC3=C2C(=NC=N3)NC(CO)CO": [1.3, 94.1, 321, 4, 21, 0, 5, 15, 0, 4, 2, 0, 0, 0, 0, 0], "CC1=CN=C(C=C1)NC2=NC3=C(N2)C=C(C=C3)[N+](=O)[O-]": [2.8, 99.4, 361, 2, 20, 0, 5, 13, 0, 5, 2, 0, 0, 0, 0, 0], "CNC(=O)C=CC1=CN=C(C2=C1SC=C2C3=CC4=C(C=C3)OCO4)N": [2.7, 115, 532, 2, 25, 0, 6, 18, 0, 3, 3, 0, 1, 0, 0, 0], "C1=CC=C(C=C1)C(=O)NC2=NC(=CC(=C2)C3=CNC4=C3C=CC=N4)Cl": [4, 70.7, 470, 2, 25, 0, 3, 20, 0, 4, 1, 0, 0, 1, 0, 0], "C1=CC=C(C=C1)CN2C=CC3=CN=C(N=C32)NC4=CC(=CC=C4)S(=O)(=O)N": [2.6, 111, 589, 2, 27, 0, 6, 19, 0, 5, 2, 0, 1, 0, 0, 0], "CC(COC1=CN=C(C(=C1)C=CC2=CC=NC=C2)Cl)N": [2.5, 61, 308, 1, 20, 0, 4, 16, 0, 3, 1, 0, 0, 1, 0, 0], "C1=CC=C2C(=C1)C(=CN2)CC(COC3=CN=CC(=C3)C=CC4=CC=NC=C4)O": [3.5, 71, 494, 2, 28, 0, 4, 23, 0, 3, 2, 0, 0, 0, 0, 0], "CNS(=O)(=O)C1=CC=CC=C1NC2=NC(=NC=C2Cl)NC3=CC(=C(C(=C3)OC)OC)OC": [4, 132, 670, 3, 32, 0, 10, 21, 0, 5, 5, 0, 1, 1, 0, 0], "C1=CC(=C2C(=C1)NN=C2N)C3=CC=C(C=C3)NC(=O)NC4=C(C=CC(=C4)C(=O)O)F": [3, 133, 630, 5, 30, 0, 6, 21, 0, 5, 3, 1, 0, 0, 0, 0], "C1=CC=C(C=C1)COCC(COC2=CN=CC(=C2)C=CC3=CC=NC=C3)N": [2.5, 70.3, 420, 1, 27, 0, 5, 22, 0, 3, 2, 0, 0, 0, 0, 0], "CCCN1C=C(C=N1)C2=CN=C(C3=C2SC=C3C4=CC=C(C=C4)NC(=O)NC5=CC(=CC=C5)F)N": [4.6, 126, 709, 3, 35, 0, 6, 26, 0, 6, 1, 1, 1, 0, 0, 0], "CC(C)(CNC1=NC=CC(=N1)C2=C(N=C3N2C=CN=C3CC4CC4)C5=C(C=C(C=C5)F)F)O": [4.2, 88.2, 667, 2, 33, 0, 8, 24, 0, 6, 1, 2, 0, 0, 0, 0], "C1=CC=C(C=C1)C2=NNC3=C2C=C(C=C3)Br": [3.9, 28.7, 240, 1, 16, 0, 1, 13, 0, 2, 0, 0, 0, 0, 1, 0], "COC1=CC(=CC(=C2NC3=CC=CC=C3N2)C#N)C(=CC1=O)Br": [3.6, 81.9, 503, 2, 23, 0, 4, 17, 0, 3, 2, 0, 0, 0, 1, 0], "CC1=CC(=CC=C1)NC(=O)NC2=CC=C(C=C2)C3=CSC4=C3C(=NC=C4C#CCNS(=O)(=O)C)N": [3.4, 163, 903, 4, 35, 0, 7, 25, 0, 5, 3, 0, 2, 0, 0, 0], "C1CCC(C(C1)N)NC2=NC(=CC(=N2)Cl)C3=CNC4=C3C=CC=N4": [2.9, 92.5, 424, 3, 24, 0, 5, 18, 0, 6, 0, 0, 0, 1, 0, 0], "CC(C1CCC(CC1)C(=O)NC2=CC=NC=C2)N": [0.9, 68, 268, 2, 18, 0, 3, 14, 0, 3, 1, 0, 0, 0, 0, 0], "C1=CC2=C(C=CN=C2C(=C1)C(F)(F)F)NC(=O)NC3=NC=CN=C3": [1.8, 79.8, 447, 2, 24, 0, 7, 15, 0, 5, 1, 3, 0, 0, 0, 0], "CN1C=C(C=N1)NC2=NC=C(C(=N2)NC3=CC=CC=C3C(=O)N)Br": [2.4, 111, 440, 3, 24, 0, 6, 15, 0, 7, 1, 0, 0, 0, 1, 0], "C1CC2=C(C3=C1C=C(C=C3)NC(=O)NC4=CC=CC=C4)C5=C(N=CN=C5S2)N": [3.7, 121, 571, 3, 28, 0, 5, 21, 0, 5, 1, 0, 1, 0, 0, 0], "C1=CC(=CC=C1OC2=CN=CC3=C2C=C(S3)C4=NN=C(O4)N)Cl": [3.2, 115, 413, 1, 23, 0, 7, 16, 0, 4, 2, 0, 1, 1, 0, 0], "C1=CC(=CC=C1C2=CSC3=C2C(=NC=C3C=CC(=O)NCCCN4C=CN=C4)N)Br": [3.6, 114, 600, 2, 30, 0, 5, 22, 0, 5, 1, 0, 1, 0, 1, 0], "CN(C)CC(=O)NC1CCCC(C1)NC2=NC(=CC(=N2)Cl)C3=CNC4=C3C=CC=N4": [3.3, 98.8, 580, 3, 30, 0, 6, 22, 0, 7, 1, 0, 0, 1, 0, 0], "COC1=C(C=CC(=C1)C2=CC3=C(C=C2)C(=O)NC4=C(N3)C=CC(=C4)[N+](=O)[O-])O": [3.4, 116, 597, 3, 28, 0, 6, 20, 0, 3, 5, 0, 0, 0, 0, 0], "C1=CC=C(C=C1)CN2C=C(N=N2)C3=CC4=C(C=C3)NN=C4NC(=O)C5=C(C=CC(=C5)F)F": [3.9, 88.5, 650, 2, 32, 0, 6, 23, 0, 6, 1, 2, 0, 0, 0, 0], "C1CCC(C(C1)N)NC2=NC=CC(=N2)C3=CNC4=C3C=CC=N4": [2, 92.5, 391, 3, 23, 0, 5, 17, 0, 6, 0, 0, 0, 0, 0, 0], "CC(C)(CNC1=NC=CC(=N1)C2=C(N=C3N2C=CN=C3OC)C4=C(C=C(C=C4)F)F)CO": [4.2, 97.5, 617, 2, 32, 0, 9, 22, 0, 6, 2, 2, 0, 0, 0, 0], "CC1=CC=C(C=C1)C2=CC3=C(C=CC(=C3N2)C(=O)N)NCCN": [2, 96.9, 408, 4, 23, 0, 3, 18, 0, 4, 1, 0, 0, 0, 0, 0], "C1=CC=C(C=C1)C2=CSC(=N2)N3C4=C(C=CC(=C4)C#N)N=C3N": [3.5, 109, 471, 1, 23, 0, 5, 17, 0, 5, 0, 0, 1, 0, 0, 0], "CN(C)C(=O)C1=C(N=NN1CC2=CC=CC=C2)C3=CC4=C(C=C3)NN=C4": [2.4, 79.7, 494, 1, 26, 0, 4, 19, 0, 6, 1, 0, 0, 0, 0, 0], "CC1(CC(C1)C2=NC(=C3N2C=CN=C3N)C4=CC5=C(C=C4)C=CC(=N5)C6=CC=CC=C6)O": [4.2, 89.3, 663, 2, 32, 0, 5, 26, 0, 5, 1, 0, 0, 0, 0, 0], "CC1=NC=CN2C1=NC(=C2C3=NC(=NC=C3)NCC(C)(C)O)C4=C(C=C(C=C4)F)F": [3.2, 88.2, 584, 2, 30, 0, 8, 21, 0, 6, 1, 2, 0, 0, 0, 0], "CC(C)(CO)C1=NN=C2N1N=C(C=C2)C3=C(N=C4N3CCC4)C5=C(C=C(C=C5)F)F": [2.2, 81.1, 626, 1, 30, 0, 7, 21, 0, 6, 1, 2, 0, 0, 0, 0], "CCN(CC)CCCNC(=O)C1=CN=C(C2=C1SC=C2C3=CC=C(C=C3)NC(=O)NC4=CC(=CC=C4)F)N": [4.2, 141, 766, 4, 38, 0, 7, 28, 0, 6, 2, 1, 1, 0, 0, 0], "C1CC(CCC1N2C3=C(C(=NC=N3)N)C(=N2)I)O": [1.1, 89.8, 299, 2, 18, 0, 5, 11, 0, 5, 1, 0, 0, 0, 0, 1], "CCCCOC1=NC=NC2=C1C(=CN2)C3=CC=CC=C3": [3.8, 50.8, 293, 1, 20, 0, 3, 16, 0, 3, 1, 0, 0, 0, 0, 0], "C1CCC(=C2CCC3=C(C4=CC=CC=C4N=C23)C(=O)O)C1": [3.3, 50.2, 462, 1, 21, 0, 3, 18, 0, 1, 2, 0, 0, 0, 0, 0], "C1=CC(=CC=C1CC(CO)NC(=O)C2=CC=C(C=C2)C3=CC=NC=C3)Cl": [3.7, 62.2, 426, 2, 26, 0, 3, 22, 0, 2, 2, 0, 0, 1, 0, 0], "C1=CC=C(C=C1)C2=CNC3=NC=C(C=C23)NC(=O)C4=C(C=CC=C4F)F": [4, 57.8, 489, 2, 26, 0, 4, 20, 0, 3, 1, 2, 0, 0, 0, 0], "CNCC(=O)NC1CCC(CC1)NC2=NC(=CC(=N2)Cl)C3=CNC4=C3C=CC=N4": [2.8, 108, 545, 4, 29, 0, 6, 21, 0, 7, 1, 0, 0, 1, 0, 0], "CN(C)C1=C(C=C2C=NSC2=C1)NC(=O)C(=O)O": [1.6, 111, 350, 2, 18, 0, 6, 11, 0, 3, 3, 0, 1, 0, 0, 0], "C1CNC(=O)C2=C1NC(=C2)C3=CC(=NC=C3)C=CC4=CC=CC=C4": [3, 57.8, 472, 2, 24, 0, 2, 20, 0, 3, 1, 0, 0, 0, 0, 0], "C1CC(CN(C1)C(=O)C2=NOC(=C2)C3=CC4=C(C=C3)NN=C4)O": [1.3, 95.2, 449, 2, 23, 0, 5, 16, 0, 4, 3, 0, 0, 0, 0, 0], "CC1=C(SC(=C1)C(=O)NC(C)C2=CC(=CC=C2)OC)C3=CC4=C(NN=C4C=C3)C": [5.1, 95.2, 576, 2, 29, 0, 4, 23, 0, 3, 2, 0, 1, 0, 0, 0], "CCS(=O)(=O)NC1=CC=C(C=C1)C2=CC3=C(C=C2)NN=C3N": [2.2, 109, 470, 3, 22, 0, 5, 15, 0, 4, 2, 0, 1, 0, 0, 0], "CN1CCN(CC1)C2CCC(CC2)N3C=C(C4=C3N=CN=C4N)C5=CC=C(C=C5)OC6=CC=CC=C6": [4.5, 72.4, 679, 1, 36, 0, 6, 29, 0, 6, 1, 0, 0, 0, 0, 0], "COC1=CC=C(C=C1)C(=O)NC2=CN=C3C(=C2)C(=CN3)C4=CC=CC=C4": [3.7, 67, 472, 2, 26, 0, 3, 21, 0, 3, 2, 0, 0, 0, 0, 0], "CC1=CC2=C(N1)C=CC(=C2)C3=CSC4=C3C(=NC=C4C5=CC(=CC=C5)S(=O)(=O)C)N": [4.5, 126, 727, 2, 30, 0, 5, 23, 0, 3, 2, 0, 2, 0, 0, 0], "C1CCC(CC1)NC2=CC(=NC(=N2)C3=CNC4=C3C=CC=N4)Cl": [4.3, 66.5, 389, 2, 23, 0, 4, 18, 0, 5, 0, 0, 0, 1, 0, 0], "COC1=C(C=C(C=C1)C2=CC3=NC=CN3C(=N2)NC4=CC=CC=C4C(=O)N)OC": [4, 104, 564, 2, 29, 0, 6, 21, 0, 5, 3, 0, 0, 0, 0, 0], "C1=CC(=C(C=C1C(CCN)C(=O)NC2=CC3=C(C=C2)NN=C3)Cl)Cl": [3, 83.8, 439, 3, 24, 0, 3, 19, 0, 4, 1, 0, 0, 2, 0, 0], "CC1=C2C=C(N=CC2=NN1)C3=CC(=CN=C3)OCC(CC4=CC(=CC=C4)C(F)(F)F)N": [3.4, 89.7, 580, 2, 31, 0, 8, 22, 0, 5, 1, 3, 0, 0, 0, 0], "C1=CC(=CN=C1)NC(=O)NCCCCCCNC(=O)NC2=CN=CC=C2": [0.9, 108, 383, 4, 26, 0, 4, 18, 0, 6, 2, 0, 0, 0, 0, 0], "C1CC(CC(C1)NC2=NC(=CC(=N2)Cl)C3=CNC4=C3C=CC=N4)N": [2.9, 92.5, 424, 3, 24, 0, 5, 18, 0, 6, 0, 0, 0, 1, 0, 0], "CCCC(=O)NC1=NC(=CC(=C1)C2=CNC3=C2C=CC=N3)Cl": [3.2, 70.7, 394, 2, 22, 0, 3, 17, 0, 4, 1, 0, 0, 1, 0, 0], "C1=CC=C(C=C1)CC(CO)NC(=O)C2=CC=C(C=C2)C3=CC=NC=C3": [3.1, 62.2, 395, 2, 25, 0, 3, 21, 0, 2, 2, 0, 0, 0, 0, 0], "C1=CC(=CC=C1C2=CSC3=NC=NC(=C23)N)NC(=O)NC4=C(C=CC(=C4)C(F)(F)F)F": [4.4, 121, 633, 3, 31, 0, 9, 20, 0, 5, 1, 4, 1, 0, 0, 0], "C1=CC(=C2C(=C1Cl)C(=C(S2)C(=O)N)N)Br": [3.3, 97.4, 281, 2, 15, 0, 3, 10, 0, 2, 1, 0, 1, 1, 1, 0], "C1CCN(CC1)C2=NC=NC3=C2C(=CN3)C4=CC=CC=C4": [3.6, 44.8, 336, 1, 21, 0, 3, 17, 0, 4, 0, 0, 0, 0, 0, 0], "CCOC(=O)C1=C2N(C(=C(C1C3=CC=CO3)C#N)N)C(=O)C(=CC4=CC=CO4)S2": [2.3, 148, 884, 1, 29, 0, 8, 20, 0, 3, 5, 0, 1, 0, 0, 0], "C1=CC=C(C=C1)OC2=CC=C(C=C2)CCNC3=C(C(=O)C3=O)NC4=CC=NC=C4": [3.9, 80.3, 613, 2, 29, 0, 6, 23, 0, 3, 3, 0, 0, 0, 0, 0], "CCN(CC)CCCNC(=O)C1=CN=C(C2=C1SC=C2C3=CC=C(C=C3)NC(=O)NC4=CC=CC(=C4)C)N": [4.5, 141, 759, 4, 38, 0, 6, 29, 0, 6, 2, 0, 1, 0, 0, 0], "CC(C1=CC=CC=C1)NC(=O)C2=CC=C(C=C2)C3=CC=NC=C3": [3.7, 42, 364, 1, 23, 0, 2, 20, 0, 2, 1, 0, 0, 0, 0, 0], "CC1=NN(C(=C1)C2=CC=CC=C2)C3=CC(=NC=N3)NN=CC4=CC=CO4": [3.9, 81.1, 469, 1, 26, 0, 6, 19, 0, 6, 1, 0, 0, 0, 0, 0], "CC1=CC2=C(C=C1)NC3=CC=CC=C3C(=O)N2": [2.5, 41.1, 305, 2, 17, 0, 2, 14, 0, 2, 1, 0, 0, 0, 0, 0], "C1=CC2=C(C=CN=C2C=C1C(F)(F)F)NC(=O)NC3=NC=C(C=C3)C#N": [2.6, 90.7, 560, 2, 26, 0, 7, 17, 0, 5, 1, 3, 0, 0, 0, 0], "C1=CC2=NSN=C2C(=C1)NC(=O)NNC=C3C=CC(=O)C=C3O": [1.7, 148, 452, 4, 23, 0, 7, 14, 0, 5, 3, 0, 1, 0, 0, 0], "C1=CC=C(C=C1)CN2C=C(N=N2)C3=CC4=C(C=C3)NN=C4NC(=O)C5=CC=CC=C5": [3.7, 88.5, 576, 2, 30, 0, 4, 23, 0, 6, 1, 0, 0, 0, 0, 0], "CC1=CC=CC=C1C2=C(N=NN2CC3=CC=CC=C3)C4=CC5=C(C=C4)NN=C5N": [4.3, 85.4, 538, 2, 29, 0, 4, 23, 0, 6, 0, 0, 0, 0, 0, 0], "C1=CC=C(C=C1)C2=CNC3=C2C(=NC=N3)NCCCO": [2.8, 73.8, 296, 3, 20, 0, 4, 15, 0, 4, 1, 0, 0, 0, 0, 0], "CSC1=CNC2=C1C(=NC=N2)NCCCO": [1.7, 99.1, 219, 3, 16, 0, 5, 10, 0, 4, 1, 0, 1, 0, 0, 0], "CC1=C(C=C(C=C1)NC(=O)NC2=CC=C(C=C2)C3=CSC4=NC=NC(=C34)N)C": [4.1, 121, 541, 3, 28, 0, 5, 21, 0, 5, 1, 0, 1, 0, 0, 0], "CC1=CC2=C(C=C1)NC(=C(C=C3C=C(C(=O)C=C3Br)OC)C#N)N2": [4, 81.9, 532, 2, 24, 0, 4, 18, 0, 3, 2, 0, 0, 0, 1, 0], "COC1=C(C=C(C=C1)C=C2C(=O)N=C(S2)NC3=CC=CC=C3)O": [3.6, 96.2, 500, 2, 23, 0, 5, 17, 0, 2, 3, 0, 1, 0, 0, 0], "C1COC2=C(C1N3C4=NC(=NC=C4NC3=O)N5C=NC6=C5C=C(C=C6)F)C=CC=C2F": [2.7, 85.2, 703, 1, 31, 0, 7, 21, 0, 6, 2, 2, 0, 0, 0, 0], "CC1=CN2C(=C(N=C2C(=N1)C)C3=C(C=C(C=C3)F)F)C4=NC(=NC=C4)NCC(C)(C)CO": [4.7, 88.2, 627, 2, 32, 0, 8, 23, 0, 6, 1, 2, 0, 0, 0, 0], "CC(C)OC1=NC=CN2C1=NC(=C2C3=NC(=NC=C3)NCC(C)(C)CO)C4=C(C=C(C=C4)F)F": [5, 97.5, 659, 2, 34, 0, 9, 24, 0, 6, 2, 2, 0, 0, 0, 0], "C1=CC=C2C(=C1)C(=NNC2=O)C3=CC=C(C=C3)NC(=O)C4=CC(=CC=C4)S(=O)(=O)NCCN": [1.5, 151, 847, 4, 33, 0, 7, 23, 0, 5, 4, 0, 1, 0, 0, 0], "C1=CC(=CC=C1C2=C(N3C=CSC3=N2)C4=CC=NC=C4)F": [4.2, 58.4, 355, 0, 21, 0, 4, 16, 0, 3, 0, 1, 1, 0, 0, 0], "CC(=O)C1=CC=CC(=C1)C2=CN=C3C(=C2)C=CN3": [2.6, 45.8, 318, 1, 18, 0, 2, 15, 0, 2, 1, 0, 0, 0, 0, 0], "C1=CC(=C2C=NSC2=C1)C3=CC=C(C=C3)NC(=O)NC4=CC(=C(C=C4)F)C(F)(F)F": [5.5, 82.3, 599, 2, 30, 0, 7, 21, 0, 3, 1, 4, 1, 0, 0, 0], "COC1=C(C=CC(=C1)C2=CC3=C(C=C2)C(=O)NC4=C(N3)C=CC(=C4)C(=O)NCC5=CC(=CC=C5)F)O": [4.5, 99.7, 784, 4, 36, 0, 6, 28, 0, 3, 4, 1, 0, 0, 0, 0], "CC1=C(C=CC(=C1)O)N2C=C(C(=O)C3=C2C=C(C=C3)C4=CC=NC=C4)C(=O)NN": [3.1, 109, 660, 3, 29, 0, 6, 22, 0, 4, 3, 0, 0, 0, 0, 0], "CC1=CC(=C(C=C1Cl)NC(=O)NC2=NC=C(N=C2)C#N)OC3CCCC3": [3, 99.9, 533, 2, 26, 0, 5, 19, 0, 5, 2, 0, 0, 1, 0, 0], "C1=CC(=CC=C1C2=CC(=CC(=C2O)CNC(=O)C(F)(F)F)NC3=NC=NC(=N3)N)Cl": [4.2, 126, 579, 4, 30, 0, 10, 19, 0, 6, 2, 3, 0, 1, 0, 0], "CCN(CC)CC#CC1=CN=C(C2=C1SC=C2C3=CC=C(C=C3)NC(=O)NC4=CC=CC(=C4)C)N": [5, 112, 753, 3, 35, 0, 5, 28, 0, 5, 1, 0, 1, 0, 0, 0], "C1=NC2=C(C(=N1)N)C(=NN2C3C(C(C(O3)CO)O)O)I": [-1.1, 140, 367, 4, 20, 0, 8, 10, 0, 5, 4, 0, 0, 0, 0, 1], "C1=CC=C(C=C1)CNC2=C(C=CC(=C2)C3=CC=NC=C3)C(=O)N": [3.4, 68, 375, 2, 23, 0, 3, 19, 0, 3, 1, 0, 0, 0, 0, 0], "CC1=CC=C(C=C1)NC(=O)NC2=CC=C(C=C2)C3=CSC4=C3C(=NC=C4C5=CN(N=C5)C(C)C(=O)N(C)C)N": [4, 146, 846, 3, 39, 0, 6, 29, 0, 7, 2, 0, 1, 0, 0, 0], "CCC1=NC=CN2C1=NC(=C2C3=NC(=NC=C3)NCC(C)(C)O)C4=C(C=C(C=C4)F)F": [3.6, 88.2, 598, 2, 31, 0, 8, 22, 0, 6, 1, 2, 0, 0, 0, 0], "CC1=CC=CC=C1C2=C3C(=CC=C2)N(C(=C3NC4=CC=CC=C4)C(=O)O)CCCOC5=CC=CC6=CC=CC=C65": [9.2, 63.5, 815, 2, 40, 0, 4, 35, 0, 2, 3, 0, 0, 0, 0, 0], "C1=CC=C2C(=C1)C(=CN2)CC(COC3=CN=CC(=C3)C4=CC5=C(C=C4)NC(=O)C5=CC6=CC=CO6)N": [3.7, 106, 805, 3, 36, 0, 5, 29, 0, 4, 3, 0, 0, 0, 0, 0], "C1=CC2=C(C=C1Br)C(=C3C(=O)NC(=S)S3)C(=O)N2": [1.8, 119, 656, 2, 18, 0, 4, 11, 0, 2, 2, 0, 2, 0, 1, 0], "CC(C)(CNC1=NC=CC(=N1)C2=C(N=C3N2C=CN=C3OCC(F)(F)F)C4=CC=C(C=C4)F)CO": [5.2, 97.5, 679, 2, 35, 0, 11, 23, 0, 6, 2, 4, 0, 0, 0, 0], "CC(CN1C=C(C=N1)C2=CN=C(C3=C2SC=C3C4=CC=C(C=C4)NC(=O)NC5=CC(=CC=C5)F)N)O": [3.4, 146, 743, 4, 36, 0, 7, 26, 0, 6, 2, 1, 1, 0, 0, 0], "C1=CC=C(C=C1)CNC2=NC=NC(=C2)C3=CNC4=C3C=CC=N4": [3.1, 66.5, 370, 2, 23, 0, 4, 18, 0, 5, 0, 0, 0, 0, 0, 0], "CN1CCN(CC1)CC2=CC3=C(C=C2)C4=C(C3)C(=NN4)C5=CSC(=C5)C#CCOCC6CC6": [3.7, 72.6, 739, 1, 33, 0, 5, 27, 0, 4, 1, 0, 1, 0, 0, 0], "C1C2=C(C=C(C=C2C3=CC=C(C=C3)NC4=NC5=C(O4)C=C(C=C5)Cl)OCCCN)C(=O)N1": [4.1, 102, 647, 3, 32, 0, 6, 25, 0, 4, 3, 0, 0, 1, 0, 0], "COC1=CC(=CC(=C1)C(=O)NC2=NNC3=C2C=C(C=C3)C4=CN(N=N4)CC5=CC=CC=C5)OC": [3.7, 107, 665, 2, 34, 0, 6, 25, 0, 6, 3, 0, 0, 0, 0, 0], "COC1=CC2=C(C=C1)NC(=O)C2=CC3=CN=CN3": [1, 67, 369, 2, 18, 0, 3, 13, 0, 3, 2, 0, 0, 0, 0, 0], "CC1=CC(=C(N1)C=C2C3=CC=CC=C3NC2=O)C": [2.5, 44.9, 377, 2, 18, 0, 1, 15, 0, 2, 1, 0, 0, 0, 0, 0], "CC1=C2C=C(C=CC2=NN1)C3=CC(=CN=C3)OCC(CC4=CC=CC=C4)N": [3.6, 76.8, 456, 2, 27, 0, 4, 22, 0, 4, 1, 0, 0, 0, 0, 0], "CC(C1CCC(CC1)C(=O)NC2=C3C=CNC3=NC=C2)N": [1.4, 83.8, 367, 3, 21, 0, 3, 16, 0, 4, 1, 0, 0, 0, 0, 0], "CN(C)C1=CC(=CC2=C1C(=NN2)N)C3=CC=NC=C3": [1.9, 70.8, 302, 2, 19, 0, 4, 14, 0, 5, 0, 0, 0, 0, 0, 0], "C1=CC(=CC=C1C(=O)NC2=C(SC3=C2C(=C(C=C3)Cl)Cl)C(=O)N)Cl": [5.4, 100, 502, 2, 24, 0, 3, 19, 0, 2, 2, 0, 1, 3, 0, 0], "COC1=C(C=CC(=C1)C=C2C(=O)NC(=O)S2)O": [1.8, 101, 369, 2, 17, 0, 5, 11, 0, 1, 4, 0, 1, 0, 0, 0], "C1=CC(=CC=C1C2=CC=NC=C2)C(=O)NC(CO)C3=CC(=CC(=C3)Cl)Cl": [3.9, 62.2, 441, 2, 26, 0, 3, 22, 0, 2, 2, 0, 0, 2, 0, 0], "C1=CC(=CN=C1)CNC(=O)NCCCCCCNC(=O)NCC2=CN=CC=C2": [0.8, 108, 408, 4, 28, 0, 4, 20, 0, 6, 2, 0, 0, 0, 0, 0], "C1=CC=C(C=C1)C2=CC3=C(NC(=O)N3)N=C2": [1.5, 54, 275, 2, 16, 0, 2, 12, 0, 3, 1, 0, 0, 0, 0, 0], "C1CC2=C(C1)NN=C2NC(=O)CC3=CC=C(C=C3)Cl": [2.6, 57.8, 331, 2, 19, 0, 2, 15, 0, 3, 1, 0, 0, 1, 0, 0], "C1=CC=C(C=C1)CN2C=C(N=N2)C3=CC4=C(C=C3)NN=C4NC(=O)C5=CC(=CC=C5)F": [3.8, 88.5, 617, 2, 31, 0, 5, 23, 0, 6, 1, 1, 0, 0, 0, 0], "C1=CN=CC=C1C2=CC(=O)N=C(N2)NCC3=CC(=CC(=C3)F)F": [1.4, 66.4, 492, 2, 23, 0, 5, 16, 0, 4, 1, 2, 0, 0, 0, 0], "C1=CC2=C(C=CN=C2C=C1C(F)(F)F)NC(=O)NC3=NC=CN=C3": [1.8, 79.8, 447, 2, 24, 0, 7, 15, 0, 5, 1, 3, 0, 0, 0, 0], "CC(C)(CN1C=C(C=N1)C2=CN=C(C3=C2SC=C3C4=CC=C(C=C4)NC(=O)NC5=CC=C(C=C5)OC)N)O": [3.5, 156, 789, 4, 38, 0, 7, 28, 0, 6, 3, 0, 1, 0, 0, 0], "CC1=CC(=CC(=C1)NC(=O)NC2=CC(=C(C=C2)C3=C4CNC(=O)C4=CC=C3)C)C": [4.1, 70.2, 599, 3, 29, 0, 2, 24, 0, 3, 2, 0, 0, 0, 0, 0], "CCOC(=O)C1=C(N2C(=C(C1C3=CC=CS3)C(=O)N)SC(=CC4=CC=CS4)C2=O)N": [2.7, 198, 883, 2, 30, 0, 8, 20, 0, 3, 4, 0, 3, 0, 0, 0], "CC(C)CN1C2=C(C(=CC(=C2)C3=C(N=C4N3C=CS4)C5=CC=C(C=C5)F)F)N=C1N": [5.8, 89.4, 604, 1, 30, 0, 6, 22, 0, 5, 0, 2, 1, 0, 0, 0], "CC(C)(C)C1=C2C(C(=C(OC2=NN1)N)C#N)C3=CC=CC=C3F": [3.7, 87.7, 547, 2, 23, 0, 5, 17, 0, 4, 1, 1, 0, 0, 0, 0], "C1OC2=C(O1)C=C(C=C2)CNC3=C4C(=C(C=C3)S(=O)(=O)O)C=CC=C4O": [3.4, 114, 593, 3, 26, 0, 7, 18, 0, 1, 6, 0, 1, 0, 0, 0], "C1CC1C2=C(N=NN2CC3=CC=CC=C3)C4=CC5=C(C=C4)NN=C5N": [2.8, 85.4, 463, 2, 25, 0, 4, 19, 0, 6, 0, 0, 0, 0, 0, 0], "CCN(CC)CCNC(=O)C=CC1=CN=C(C2=C1SC=C2C3=CC=C(C=C3)NC(=O)NC4=CC=CC(=C4)C)N": [4.6, 141, 815, 4, 39, 0, 6, 30, 0, 6, 2, 0, 1, 0, 0, 0], "C1C2=C(C=CC=C2C(=O)N1)C3=CC=C(C=C3)NC4=NC5=CC=CC=C5O4": [4.1, 67.2, 519, 2, 26, 0, 4, 21, 0, 3, 2, 0, 0, 0, 0, 0], "C1=CC(=CC=C1C2=C(N(C=N2)CCCO)C3=CC=NC=C3)F": [2, 50.9, 330, 1, 22, 0, 4, 17, 0, 3, 1, 1, 0, 0, 0, 0], "CC(C1=CC(=CC=C1)OC)NC(=O)C2=CC=C(C=C2)C3=NC=NC=C3": [3, 64.1, 423, 1, 25, 0, 4, 20, 0, 3, 2, 0, 0, 0, 0, 0], "CS(=O)(=O)NC1=CC=C(C=C1)C2=CC3=C(C=C2)NN=C3N": [1.8, 109, 456, 3, 21, 0, 5, 14, 0, 4, 2, 0, 1, 0, 0, 0], "CC(C1=CC(=CC=C1)OC)NC(=O)C2=CC(=C(C=C2)C3=CC=NC=C3)F": [3.7, 51.2, 455, 1, 26, 0, 4, 21, 0, 2, 2, 1, 0, 0, 0, 0], "CC(C)NC(=O)COC1=CC=CC(=C1)C2=NC3=CC=CC=C3C(=N2)NC4=CC5=C(C=C4)NN=C5": [4.8, 105, 678, 3, 34, 0, 6, 26, 0, 6, 2, 0, 0, 0, 0, 0], "CS(=O)(=O)NC1CCC(CC1)NC2=CC(=NC(=N2)C3=CNC4=C3C=CC=N4)Cl": [3, 121, 624, 3, 28, 0, 7, 19, 0, 6, 2, 0, 1, 1, 0, 0], "CCC1C(=O)N(C2=CN=C(N=C2N1C3CCCC3)NC4=C(C=C(C=C4)C(=O)NC5CCCCC5)OC)C": [5, 99.7, 786, 2, 37, 0, 7, 28, 0, 6, 3, 0, 0, 0, 0, 0], "C1CCC(CC1)CNC(=O)C2=CC3=C(NN=C3S2)C4=CC=CC=C4": [5.2, 86, 434, 2, 24, 0, 3, 19, 0, 3, 1, 0, 1, 0, 0, 0], "CNC(=O)NC1CCC(CC1)NC2=NC(=CC(=N2)Cl)C3=CNC4=C3C=CC=N4": [3, 108, 530, 4, 28, 0, 5, 20, 0, 7, 1, 0, 0, 1, 0, 0], "CCOC(=O)C1=CC2=C(C=C1)NC3=C2CCNC3=O": [1.9, 71.2, 385, 2, 19, 0, 3, 14, 0, 2, 3, 0, 0, 0, 0, 0], "CC1=CC(=C(C=C1)F)NC(=O)NC2=CC=C(C=C2)C3=CSC4=C3C(=NC=C4C(=O)NC)N": [3.5, 137, 677, 4, 32, 0, 6, 23, 0, 5, 2, 1, 1, 0, 0, 0], "CS(=O)(=O)NCCNC1=NC(=CC(=C1)C2=CNC3=C2C=CC=N3)Cl": [2.3, 108, 515, 3, 24, 0, 6, 16, 0, 5, 2, 0, 1, 1, 0, 0], "CC1=CC=C(C=C1)NC(=O)NC2=CC=C(C=C2)C3=COC4=NC=NC(=C34)N": [3.1, 106, 503, 3, 27, 0, 5, 20, 0, 5, 2, 0, 0, 0, 0, 0], "CC1=CC(=CC2=C1NC(=C3C(=CC=NC3=O)NCC(C4=CC(=CC=C4)Cl)O)N2)N5CCOCC5": [2.7, 103, 801, 4, 34, 0, 6, 26, 0, 5, 3, 0, 0, 1, 0, 0], "CC(C(C)(C)C)NC1=C(C(=O)C1=O)N(C2=CC=NC=C2)C(=O)C": [2, 79.4, 554, 1, 23, 0, 5, 17, 0, 3, 3, 0, 0, 0, 0, 0], "CCCC(=O)NC1=NNC2=C1C=C(C=C2)C3=C(N(N=N3)CC4=CC=CC=C4)C5=CC=CC=C5": [4.6, 88.5, 634, 2, 33, 0, 4, 26, 0, 6, 1, 0, 0, 0, 0, 0], "CC(C)N(C(C)C)C(=O)NC1=CC2=C(C=C1)N=C(C(=N2)C3=CC=CO3)C4=CC=CO4": [3.5, 84.4, 579, 1, 30, 0, 5, 23, 0, 4, 3, 0, 0, 0, 0, 0], "CC(C1=CC(=CC=C1)OC)NC(=O)C2=C(C=C(C=C2)C3=CC=NC=C3)NCCCN": [3.6, 89.3, 511, 3, 30, 0, 5, 24, 0, 4, 2, 0, 0, 0, 0, 0], "CN1CCN(CC1)CCCNC2=CC=CC(=N2)C3=NC4=C(C=CC=C4N3)C(=O)N": [1.5, 103, 539, 3, 29, 0, 6, 21, 0, 7, 1, 0, 0, 0, 0, 0], "CC1=NC2=C(C=C(C=C2)NS(=O)(=O)C3=CC=C(C=C3)N)N=C1C": [1.9, 106, 499, 2, 23, 0, 6, 16, 0, 4, 2, 0, 1, 0, 0, 0], "C1CCC(CC1)NC2=NC(=CC(=N2)Cl)C3=CNC4=C3C=CC=N4": [4.3, 66.5, 389, 2, 23, 0, 4, 18, 0, 5, 0, 0, 0, 1, 0, 0], "CCCCC(=O)NC1=NC(=CC(=C1)C2=CNC3=C2C=CC=N3)Cl": [3.7, 70.7, 408, 2, 23, 0, 3, 18, 0, 4, 1, 0, 0, 1, 0, 0], "CC(C)CNC1CCC(CC1)NC2=NC(=CC(=N2)Cl)C3=CNC4=C3C=CC=N4": [4.8, 78.5, 484, 3, 28, 0, 5, 22, 0, 6, 0, 0, 0, 1, 0, 0], "C1CC(=O)N(C1)C2=CC(=CC=C2)NC3=NC=CC(=N3)C4=C(N=C5N4C=CS5)C6=CC(=CC=C6)NC(=O)C7=C(C=CC=C7F)F": [5.8, 133, 1020, 2, 44, 0, 9, 32, 0, 7, 2, 2, 1, 0, 0, 0], "CC1=CC2=CC(=CC(=C2N1)F)C3=CSC4=C3C(=NC=C4C=CC(=O)NC)N": [3.5, 112, 590, 3, 27, 0, 5, 20, 0, 4, 1, 1, 1, 0, 0, 0], "CC1=CC=C(C=C1)C(=O)NC2=C(SC3=C2C(=C(C=C3)Cl)Cl)C#N": [6, 81.1, 500, 1, 23, 0, 3, 19, 0, 2, 1, 0, 1, 2, 0, 0], "COC1=C(C=CC(=C1)C2=CC3=C(C=C2)NN=C3C(=O)NC4=CC=CC=C4)O": [4, 87.2, 511, 3, 27, 0, 4, 21, 0, 3, 3, 0, 0, 0, 0, 0], "CCN(CC)CC#CC1=CC2=C(CC3=C2NN=C3C4=CN=C(C=C4)C#N)C=C1": [3.5, 68.6, 650, 1, 28, 0, 4, 23, 0, 5, 0, 0, 0, 0, 0, 0], "CC1=C(NC(=C1CCC(=O)O)C)C=C2C3=CC=CC=C3NC2=O": [2.2, 82.2, 516, 3, 23, 0, 3, 18, 0, 2, 3, 0, 0, 0, 0, 0], "CCCOC1=CC=CC(=C1)C(C)NC(=O)C2=CC=C(C=C2)C3=CC=NC=C3": [4.5, 51.2, 442, 1, 27, 0, 3, 23, 0, 2, 2, 0, 0, 0, 0, 0], "C1=CC2=C(NC=C2C3=CC(=NC(=N3)N)Cl)N=C1": [1.9, 80.5, 277, 2, 17, 0, 4, 12, 0, 5, 0, 0, 0, 1, 0, 0], "C1CCC2=C(C1)C3=C4N=C(NN4C(=O)N=C3S2)C5=CC=CC=C5": [3.9, 88, 483, 1, 23, 0, 4, 17, 0, 4, 1, 0, 1, 0, 0, 0], "CN1C2=C(C(=O)C3=C(N2O)C=CC(=C3)Cl)C(=N1)C(F)(F)F": [2.8, 58.4, 450, 1, 21, 0, 7, 13, 0, 3, 2, 3, 0, 1, 0, 0], "C1=CC=C2C(=C1)N=C(N2CCCO)NC(=O)C3=CC(=CC=C3)[N+](=O)[O-]": [2, 113, 484, 2, 25, 0, 5, 17, 0, 4, 4, 0, 0, 0, 0, 0], "CC1=CC(=CC=C1)NC(=O)NC2=CC=C(C=C2)C3=NOC4=NC=NC(=C34)N": [2.6, 119, 512, 3, 27, 0, 6, 19, 0, 6, 2, 0, 0, 0, 0, 0], "C1CCC(CC1)CNC2=NC=CC(=N2)C3=CNC4=C3C=CC=N4": [3.9, 66.5, 370, 2, 23, 0, 4, 18, 0, 5, 0, 0, 0, 0, 0, 0], "C1=CC(=CC(=C1)NC(=O)NC2=CC=C(C=C2)C3=NOC4=NC=NC(=C34)N)C(F)(F)F": [3.1, 119, 601, 3, 30, 0, 9, 19, 0, 6, 2, 3, 0, 0, 0, 0], "CNC(=O)C1=NC(=CN=C1N)C2=CC(=C(C=C2)Cl)S(=O)(=O)NC3=C(C(=CC=C3)F)F": [2.6, 135, 712, 3, 30, 0, 9, 19, 0, 5, 3, 2, 1, 1, 0, 0], "CC1=C(C=CC=C1F)NS(=O)(=O)C2=C(C=CC(=C2)C3=CN=C(C(=N3)C(=O)NC)N)Cl": [2.9, 135, 709, 3, 30, 0, 8, 20, 0, 5, 3, 1, 1, 1, 0, 0], "CC1=CC(=CC=C1)NC(=O)NC2=CC=C(C=C2)C3=C4C(=CC=C3)NN=C4N": [3.8, 95.8, 507, 4, 27, 0, 3, 21, 0, 5, 1, 0, 0, 0, 0, 0], "CCN1C2=CC(=NC=C2N=C1C3=NON=C3N)OC4=CC=CC(=C4)NC(=O)C5=CC=C(C=C5)OCCN6CCOCC6": [2.2, 156, 860, 2, 42, 0, 11, 29, 0, 8, 5, 0, 0, 0, 0, 0], "C1CNC(=O)C2=C1NC(=C2)C3=CC=NC=C3": [0.6, 57.8, 275, 2, 16, 0, 2, 12, 0, 3, 1, 0, 0, 0, 0, 0], "C1CNC(=O)C2=C1NC(=C2)C3=CC(=NC=C3)C4=CC5=CC=CC=C5N=C4": [2.6, 70.7, 526, 2, 26, 0, 3, 21, 0, 4, 1, 0, 0, 0, 0, 0], "C1CNC(=O)C2=C1NC(=C2)C3=CC(=NC=C3)C4=CC=CC=C4F": [2.4, 57.8, 446, 2, 23, 0, 3, 18, 0, 3, 1, 1, 0, 0, 0, 0], "C1=CC(=CC(=C1)F)NC(=O)NC2=CC=C(C=C2)C3=CSC4=C3C(=NC=C4)N": [3.8, 108, 516, 3, 27, 0, 5, 20, 0, 4, 1, 1, 1, 0, 0, 0], "CC1CCN(CC1N(C)C2=NC=NC3=C2C=CN3)C(=O)CC#N": [1.5, 88.9, 488, 1, 23, 0, 5, 16, 0, 6, 1, 0, 0, 0, 0, 0], "C1CC(CCC1CN)CNC2=NC(=NC=C2[N+](=O)[O-])NCC3=CC=CC=C3Cl": [4.1, 122, 486, 3, 28, 0, 7, 20, 0, 6, 2, 0, 0, 1, 0, 0], "C1COCCN1CCOC2=CC3=C(CC4=C3NN=C4C5=CN=C(C=C5)C#N)C=C2": [2.2, 87.1, 603, 1, 29, 0, 6, 22, 0, 5, 2, 0, 0, 0, 0, 0], "C1CCN(C1)CCCCNC(=O)NC2=C(C(=NS2)OCC3=C(C=C(C=C3F)Br)F)C(=O)N": [3.7, 138, 622, 3, 32, 0, 8, 20, 0, 5, 3, 2, 1, 0, 1, 0], "COC1=NC=CC(=N1)C2=C(N=CN2C3CCC(CC3)O)C4=CC=C(C=C4)F": [2.6, 73.1, 469, 1, 27, 0, 6, 20, 0, 4, 2, 1, 0, 0, 0, 0], "CC1=C(C=C(C=C1)C(=O)NC2=NOC=C2)NC3=NC=NC4=C3C=NN4C5=CC=CC=C5": [3.7, 111, 617, 2, 31, 0, 7, 22, 0, 7, 2, 0, 0, 0, 0, 0], "C1=CC=C(C=C1)C2=C(N=NC3=NNC(=C23)N)C4=CC=CC=C4": [2.7, 80.5, 364, 2, 22, 0, 4, 17, 0, 5, 0, 0, 0, 0, 0, 0], "CC1=CC(=C(C=C1)F)NC(=O)NC2=CC=C(C=C2)C3=NSC4=NC=NC(=C34)N": [3.3, 134, 549, 3, 28, 0, 7, 19, 0, 6, 1, 1, 1, 0, 0, 0], "COC1=C2C(=C(C=C1)C3=CC=C(C=C3)NC(=O)NC4=CC(=CC=C4)Br)C(=NO2)N": [4.2, 102, 560, 3, 29, 0, 5, 21, 0, 4, 3, 0, 0, 0, 1, 0], "COC1=C(C=C(C=C1)NC(=O)NC2=CC=C(C=C2)C3=C4C(=CC=C3)ON=C4N)Cl": [4.1, 102, 560, 3, 29, 0, 5, 22, 0, 4, 3, 0, 0, 1, 0, 0], "C1CNCCC1N2C=NC(=C2C3=NC(=NC=C3)N)C4=CC=C(C=C4)F": [1.4, 81.6, 424, 2, 25, 0, 6, 18, 0, 6, 0, 1, 0, 0, 0, 0], "C1C2=C(C3=CC=CC=C3NC1=O)NC4=C2C=C(C=C4)Br": [3.3, 44.9, 402, 2, 20, 0, 1, 16, 0, 2, 1, 0, 0, 0, 1, 0], "CC1=CC=C(C=C1)C2=NN(C3=C2C(=NC=N3)N)C(C)(C)C": [2.8, 69.6, 358, 1, 21, 0, 4, 16, 0, 5, 0, 0, 0, 0, 0, 0], "C1=CC(=CC=C1C2=C(NC(=N2)C3=CC=C(C=C3)F)C4=CC=NC=C4)F": [4.2, 41.6, 413, 1, 25, 0, 4, 20, 0, 3, 0, 2, 0, 0, 0, 0], "C1=CC2=C(C=C1C3=CC=NC=C3)N(C=C(C2=O)C(=O)N)C4=C(C=C(C=C4)O)Cl": [1.4, 96.5, 649, 2, 28, 0, 5, 22, 0, 3, 3, 0, 0, 1, 0, 0], "CC1=C(C=CC(=C1)O)N2C=C(C(=O)C3=C2C=C(C=C3)C4=CC=NC=C4)C(=O)N": [1.1, 96.5, 643, 2, 28, 0, 5, 22, 0, 3, 3, 0, 0, 0, 0, 0], "CCC1=NC(=C(S1)C2=CC(=NC=C2)NC(=O)C3=CC=CC=C3)C4=CC(=CC=C4)C": [5.6, 83.1, 538, 1, 29, 0, 4, 24, 0, 3, 1, 0, 1, 0, 0, 0], "CC1=CC(=CC(=C1)NC(=O)NC2=CC=C(C=C2)C3=C(SC4=NC=NC(=C34)N)C)C": [4.5, 121, 559, 3, 29, 0, 5, 22, 0, 5, 1, 0, 1, 0, 0, 0], "CCOC1=C(C(=CC(=N1)C(=O)NCC2=CC=CC=C2S(=O)(=O)N)N)C#N": [0.8, 170, 641, 3, 26, 0, 8, 16, 0, 5, 4, 0, 1, 0, 0, 0], "C1CCC(CC1)NC2=NC=CC(=N2)C3=CNC4=C3C=CC=N4": [3.4, 66.5, 357, 2, 22, 0, 4, 17, 0, 5, 0, 0, 0, 0, 0, 0], "CN1CCN(CC1)CC2=CC3=C(C=C2)C4=C(C3=O)C(=NN4)C5=CSC(=C5)C#CCOCCOC": [2.3, 98.9, 777, 1, 34, 0, 7, 26, 0, 4, 3, 0, 1, 0, 0, 0], "CSC1=CC=CC=C1CNC2=NC=C(C(=N2)NCC3CCC(CC3)CN)[N+](=O)[O-]": [4, 147, 500, 3, 29, 0, 8, 20, 0, 6, 2, 0, 1, 0, 0, 0], "CC1=CC(=CC=C1)NC(=O)NC2=CC=C(C=C2)C3=CSC4=C3C(=NC=C4)N": [4.1, 108, 510, 3, 27, 0, 4, 21, 0, 4, 1, 0, 1, 0, 0, 0], "C1=CC(=CC(=C1)Cl)NC(=O)NC2=CC=C(C=C2)C3=CSC4=C3C(=NC=C4)N": [4.3, 108, 516, 3, 27, 0, 4, 21, 0, 4, 1, 0, 1, 1, 0, 0], "C1COCCN1CCCCOC2=CC3=C(CC4=C3NN=C4C5=CN=C(C=C5)C#N)C=C2": [2.9, 87.1, 633, 1, 31, 0, 6, 24, 0, 5, 2, 0, 0, 0, 0, 0], "CN1CCN(CC1)C2=CC=C(C=C2)C(=O)NC3=NNC4=C3CN(C4)C(=O)C(C5=CC=CC=C5)OC": [1.8, 93.8, 731, 2, 35, 0, 6, 26, 0, 6, 3, 0, 0, 0, 0, 0], "CC1=CC(=C(C=C1)F)NC(=O)NC2=CC=C(C=C2)C3=CN=CC4=C3C(=NN4C)N": [2.8, 97.9, 571, 3, 29, 0, 5, 21, 0, 6, 1, 1, 0, 0, 0, 0], "CC1=CC(=CC=C1)NC(=O)NC2=CC=C(C=C2)C3=CN=CC4=C3C(=NN4C)N": [2.7, 97.9, 537, 3, 28, 0, 4, 21, 0, 6, 1, 0, 0, 0, 0, 0], "C1CNC2=C(C(=NC=N2)N)N=C1C3=CC=C(C=C3)NC(=O)NC4=C(C=CC(=C4)C(F)(F)F)F": [2.8, 117, 713, 4, 33, 0, 10, 21, 0, 7, 1, 4, 0, 0, 0, 0], "CC1=CN=C(N1)C2=CN=C(N=C2C3=C(C=C(C=C3)Cl)Cl)NCCNC4=NC=C(C=C4)C#N": [4.3, 115, 645, 3, 32, 0, 7, 24, 0, 8, 0, 0, 0, 2, 0, 0], "CN(C)CCCC(=O)NC1=NNC2=NN=C(C=C21)C3=C(C(=CC=C3)F)F": [1.5, 86.8, 482, 2, 26, 0, 7, 17, 0, 6, 1, 2, 0, 0, 0, 0], "CN1CCC(C(C1)O)C2=C(C=C(C3=C2OC(=CC3=O)C4=CC=CC=C4Cl)O)O": [3.3, 90.2, 628, 3, 28, 0, 6, 22, 0, 1, 5, 0, 0, 1, 0, 0], "CCOC1=C(C(=CC(=N1)C(=O)NCC2=CC=C(C=C2)S(=O)(=O)C)N)C#N": [1.5, 144, 631, 2, 26, 0, 7, 17, 0, 4, 4, 0, 1, 0, 0, 0], "CNC(=O)C1=CC=CC=C1NC2=NC(=NC=C2Cl)NC3=C(C=C(C=C3)N4CCOCC4)OC": [4.1, 101, 625, 3, 33, 0, 8, 24, 0, 6, 3, 0, 0, 1, 0, 0], "CN(C)CC(=O)N1CCC2=CC(=C(C=C21)NC3=NC4=C(C=CN4)C(=N3)NC5=C(C(=CC=C5)F)C(=O)N)OC": [3.4, 142, 851, 4, 38, 0, 9, 26, 0, 8, 3, 1, 0, 0, 0, 0], "CCN1C2=CC(=C(C=C2C(=O)C3=C1NOC3=O)F)Cl": [3, 58.6, 482, 1, 19, 0, 6, 13, 0, 2, 3, 1, 0, 1, 0, 0], "COC1=C(C=C2C(=C1)N=CN2C3=CC(=C(S3)C(=O)O)OCC4=CC=CC=C4C(F)(F)F)OC": [5.3, 111, 687, 1, 33, 0, 10, 22, 0, 2, 5, 3, 1, 0, 0, 0], "C1=CC=C(C(=C1)COC2=C(SC(=C2)N3C=NC4=CC=CC=C43)C(=O)N)C(F)(F)F": [4.7, 98.4, 594, 1, 29, 0, 7, 20, 0, 3, 2, 3, 1, 0, 0, 0], "C1=CC(=CC(=C1)Cl)NC(=O)NC2=NC=C(S2)CCNC3=NC=NC4=C3SC=C4": [4.2, 148, 532, 3, 28, 0, 7, 19, 0, 6, 1, 0, 2, 1, 0, 0], "CC1=C(SC(=N1)N)C2=NC(=NC=C2)NC3=CC=C(C=C3)N4CCOCC4": [2.6, 117, 443, 2, 26, 0, 8, 18, 0, 6, 1, 0, 1, 0, 0, 0], "COC1=C(C(=CC=C1)F)C2=NCC3=CN=C(N=C3C4=C2C=C(C=C4)Cl)NC5=CC(=C(C=C5)C(=O)O)OC": [5, 106, 836, 2, 37, 0, 9, 28, 0, 4, 4, 1, 0, 1, 0, 0], "CCCCN1C2=C(C=C(C=C2)N(C)C(=O)C3CCCCC3)N=C1NC(=O)C4=CC=C(C=C4)C#N": [5, 91, 749, 1, 34, 0, 4, 27, 0, 5, 2, 0, 0, 0, 0, 0], "C1=CC=C(C=C1)NC2=NC(=NC=C2F)NC3=CC=CC=C3": [4.1, 49.8, 303, 2, 21, 0, 5, 16, 0, 4, 0, 1, 0, 0, 0, 0], "C1=CC(=CC=C1OC2=CN=CC3=C2C=C(S3)C4=NC(=O)ON4)I": [3.9, 101, 498, 1, 23, 0, 6, 15, 0, 3, 3, 0, 1, 0, 0, 1], "CC1=CC(=NC2=C1C3=C(S2)C(=NC=N3)N)C": [2.3, 92.9, 275, 1, 16, 0, 5, 11, 0, 4, 0, 0, 1, 0, 0, 0], "CC1=CC(=CC=C1)NC(=O)NC2=CC=C(C=C2)C3=C(N4C(=C(C=N4)C5=CN(N=C5)C)N=C3)N": [2.5, 115, 671, 3, 33, 0, 5, 24, 0, 8, 1, 0, 0, 0, 0, 0], "C1C2=C(C3=CC=CC=C3NC1=O)NC4=C2C=C(C=C4)[N+](=O)[O-]": [2.4, 90.7, 478, 2, 22, 0, 3, 16, 0, 3, 3, 0, 0, 0, 0, 0], "COC1=C(C=C2C(=C1)N=CN2C3=CC(=C(S3)C(=O)N)OCC4=CC=CC=C4C(F)(F)F)OC": [4.6, 117, 688, 1, 33, 0, 9, 22, 0, 3, 4, 3, 1, 0, 0, 0], "CN1C2=C(C=C(C=C2)N(C)C(=O)C3CCCCC3)N=C1NC(=O)C4=CC=C(C=C4)C#N": [3.8, 91, 704, 1, 31, 0, 4, 24, 0, 5, 2, 0, 0, 0, 0, 0], "C1C(C2=C(C=C(N2)C3=NC(=NC=C3)N)C(=O)N1)CCF": [0.2, 96.7, 369, 3, 20, 0, 5, 13, 0, 5, 1, 1, 0, 0, 0, 0], "C1=CC=C(C=C1)C2=CC(=NC(=O)N2)C3=CC4=C(C=C3)NN=C4": [2.5, 70.1, 507, 2, 22, 0, 2, 17, 0, 4, 1, 0, 0, 0, 0, 0], "C1CC(=O)N(C1)CC2=CC3=C(C=C2)N4C=CC=C4C(=O)N3": [0.9, 54.3, 453, 1, 21, 0, 2, 16, 0, 3, 2, 0, 0, 0, 0, 0], "C1=CC2=C(C=CC(=C2)NC(=O)NC3=NC=C(N=C3)C#N)C=C1C(=O)O": [1.5, 128, 560, 3, 25, 0, 6, 17, 0, 5, 3, 0, 0, 0, 0, 0], "CC1(CC2=CN=C(N=C2C3=C1C(=NN3C)C(=O)NC)NC4=CC=C(C=C4)N5CCN(CC5)C)C": [2.8, 91.2, 718, 2, 34, 0, 7, 25, 0, 8, 1, 0, 0, 0, 0, 0], "CN1CCN(CC1)C2=NC3=CC=CC=C3C(=N2)C4=C(C(=O)NC4=O)C5=CNC6=CC=CC=C65": [2.6, 94.2, 822, 2, 33, 0, 6, 25, 0, 6, 2, 0, 0, 0, 0, 0], "C1=CC(=C2C(=C1Cl)C3=C(S2)C(=O)N=CN3)Cl": [3.3, 69.7, 352, 1, 16, 0, 3, 12, 0, 2, 1, 0, 1, 2, 0, 0], "C1=CC=C2C(=C1)C=C(S2)C3=C4C(=CC(=C3)C5=CN(C6=CN=C(N=C65)N)CCCN)C=NN4": [3.3, 140, 652, 3, 32, 0, 6, 24, 0, 7, 0, 0, 1, 0, 0, 0], "CC1(C2=C(CN1C(=O)C(C)(C)C)C(=NN2)NC(=O)C3=CC(=CC(=C3)F)F)C": [2.5, 78.1, 597, 2, 27, 0, 5, 19, 0, 4, 2, 2, 0, 0, 0, 0], "C1=CC=C2C(=C1)C3=NNC4=CC=CC(=C43)C2=O": [2.7, 45.8, 343, 1, 17, 0, 2, 14, 0, 2, 1, 0, 0, 0, 0, 0], "COC1=NC=CC(=N1)C2=C(N=CN2C3CCNCC3)C4=CC=C(C=C4)F": [2.1, 64.9, 442, 1, 26, 0, 6, 19, 0, 5, 1, 1, 0, 0, 0, 0], "C1CCC(C1)N2C3=C(C(=N2)C4=CN=C5C(=C4)C=CN5)C(=NC=N3)N": [2.1, 98.3, 454, 2, 24, 0, 5, 17, 0, 7, 0, 0, 0, 0, 0, 0], "CC(C)N1C2=C(C(=N1)C3=CC(=CC=C3)O)C(=NC=N2)N": [1.8, 89.8, 340, 2, 20, 0, 5, 14, 0, 5, 1, 0, 0, 0, 0, 0], "COC1=C(C=C(C=C1)C2=NN(C3=C2C(=NC=N3)N)C4CCC4)OC": [2.3, 88.1, 435, 1, 24, 0, 6, 17, 0, 5, 2, 0, 0, 0, 0, 0], "CC(C)N1C2=C(C(=N1)C3=CC4=C(C=C3)N=CC=C4)C(=NC=N2)N": [2.5, 82.5, 416, 1, 23, 0, 5, 17, 0, 6, 0, 0, 0, 0, 0, 0], "CN1C2=C(C(=N1)C3=CC4=CC=CC=C4C=C3)C(=NC=N2)N": [2.7, 69.6, 376, 1, 21, 0, 4, 16, 0, 5, 0, 0, 0, 0, 0, 0], "CC(CN)N1C2=C(C(=N1)C3=CC(=C(C=C3)Cl)O)C(=NC=N2)N": [1.2, 116, 388, 3, 22, 0, 6, 15, 0, 6, 1, 0, 0, 1, 0, 0], "CC(C)N1C2=C(C(=N1)C3=CC=C(C=C3)CC#N)C(=NC=N2)N": [1.9, 93.4, 422, 1, 22, 0, 5, 16, 0, 6, 0, 0, 0, 0, 0, 0], "COC1=C(C=C(C=C1)C2=NN(C3=C2C(=NC=N3)N)C4CCCC4)OC": [2.6, 88.1, 447, 1, 25, 0, 6, 18, 0, 5, 2, 0, 0, 0, 0, 0], "CCOC1=C(C=C(C=C1)C2=NN(C3=C2C(=NC=N3)N)C4CCCC4)OC": [3, 88.1, 461, 1, 26, 0, 6, 19, 0, 5, 2, 0, 0, 0, 0, 0], "CN1C2=C(C(=N1)C3=CN=C4C(=C3)C=CN4)C(=NC=N2)N": [0.9, 98.3, 365, 2, 20, 0, 5, 13, 0, 7, 0, 0, 0, 0, 0, 0], "CN1C2=C(C(=N1)C3=CC4=C(C=C3)C=CN4)C(=NC=N2)N": [1.6, 85.4, 364, 2, 20, 0, 4, 14, 0, 6, 0, 0, 0, 0, 0, 0], "CC(C)N1C2=C(C(=C3C=CC(=O)C=C3)N1)C(=NC=N2)N": [1.8, 89.8, 332, 2, 20, 0, 5, 14, 0, 5, 1, 0, 0, 0, 0, 0], "CC1=C(C=C(C=C1)C2=C3C(=NC=NC3=NN2)N)O": [1.5, 101, 302, 3, 18, 0, 5, 12, 0, 5, 1, 0, 0, 0, 0, 0], "CC1=C(C=C(C=C1)C2=NN(C3=C2C(=NC=N3)N)C)O": [1.5, 89.8, 328, 2, 19, 0, 5, 13, 0, 5, 1, 0, 0, 0, 0, 0], "CN1C2=C(C(=N1)C3=CC(=C(C=C3)Br)O)C(=NC=N2)N": [1.8, 89.8, 333, 2, 19, 0, 5, 12, 0, 5, 1, 0, 0, 0, 1, 0], "COC1=C(C=C(C=C1)C2=C3C(=NC=NC3=NN2)N)O": [1.1, 110, 319, 3, 19, 0, 6, 12, 0, 5, 2, 0, 0, 0, 0, 0], "CN1C2=C(C(=N1)C3=CC(=C(C=C3)OC)O)C(=NC=N2)N": [1.1, 99.1, 345, 2, 20, 0, 6, 13, 0, 5, 2, 0, 0, 0, 0, 0], "CC(C)N1C2=C(C(=N1)C3=CN=CC=C3)C(=NC=N2)N": [1.1, 82.5, 310, 1, 19, 0, 5, 13, 0, 6, 0, 0, 0, 0, 0, 0], "CC(C)N1C2=C(C(=N1)C3=CN=CN=C3)C(=NC=N2)N": [0.5, 95.4, 305, 1, 19, 0, 6, 12, 0, 7, 0, 0, 0, 0, 0, 0], "CC(C)N1C2=C(C(=N1)C3=CC(=CO3)C=O)C(=NC=N2)N": [0.8, 99.8, 367, 1, 20, 0, 6, 13, 0, 5, 2, 0, 0, 0, 0, 0], "CC(C)N1C2=C(C(=N1)C3=CC(=C(C=C3)NC(=O)OC(C)(C)C)OC)C(=NC=N2)N": [2.7, 117, 569, 2, 29, 0, 7, 20, 0, 6, 3, 0, 0, 0, 0, 0], "C1=CC=C(C=C1)C2=C(OC=N2)CN3C4=C(C(=N3)C5=CC(=C(C=C5)F)O)C(=NC=N4)N": [3, 116, 582, 2, 30, 0, 8, 21, 0, 6, 2, 1, 0, 0, 0, 0], "CC(C)N1C2=C(C(=N1)C3=CC(=C(C=C3)F)OC)C(=NC=N2)N": [2.3, 78.8, 385, 1, 22, 0, 6, 15, 0, 5, 1, 1, 0, 0, 0, 0], "CC(C)N1C2=C(C(=N1)C3=CC(=C(C=C3)Cl)O)C(=NC=N2)N": [2.5, 89.8, 371, 2, 21, 0, 5, 15, 0, 5, 1, 0, 0, 1, 0, 0], "CC(C)N1C2=C(C(=N1)C3=CC(=C(C=C3)N)OC)C(=NC=N2)N": [1.5, 105, 381, 2, 22, 0, 6, 15, 0, 6, 1, 0, 0, 0, 0, 0], "CC(C)N1C2=C(C(=N1)C3=CC(=C(C=C3)NC(C)CO)OC)C(=NC=N2)N": [1.9, 111, 453, 3, 26, 0, 7, 18, 0, 6, 2, 0, 0, 0, 0, 0], "C1CCC(C1)N2C3=C(C(=N2)C4=CC(=C(C=C4)N)O)C(=NC=N3)N": [1.6, 116, 417, 3, 23, 0, 6, 16, 0, 6, 1, 0, 0, 0, 0, 0], "CC(C)N1C2=C(C(=N1)C3=CC4=C(C=C3)OC=C4)C(=NC=N2)N": [2.6, 82.8, 406, 1, 22, 0, 5, 16, 0, 5, 1, 0, 0, 0, 0, 0], "C1CCC(C1)N2C3=C(C(=N2)C4=CC5=C(C=C4)OC=C5)C(=NC=N3)N": [3.1, 82.8, 457, 1, 24, 0, 5, 18, 0, 5, 1, 0, 0, 0, 0, 0], "CC(C)N1C2=C(C(=N1)C3=CC4=NON=C4C=C3)C(=NC=N2)N": [1.5, 109, 409, 1, 22, 0, 7, 14, 0, 7, 1, 0, 0, 0, 0, 0], "CC(C)N1C2=C(C(=N1)C3=CC(=C(C=C3)Br)O)C(=NC=N2)N": [2.5, 89.8, 371, 2, 21, 0, 5, 14, 0, 5, 1, 0, 0, 0, 1, 0], "C1CC(C1)N2C3=C(C(=N2)C4=CC(=C(C=C4)Cl)O)C(=NC=N3)N": [2.6, 89.8, 409, 2, 22, 0, 5, 16, 0, 5, 1, 0, 0, 1, 0, 0], "COC1=C(C=CC(=C1)C2=NN(C3=C2C(=NC=N3)N)C4CCCC4)N": [2, 105, 431, 2, 24, 0, 6, 17, 0, 6, 1, 0, 0, 0, 0, 0], "CC(C)N1C2=C(C(=N1)C3=CC(=CC=C3)CO)C(=NC=N2)N": [1.3, 89.8, 353, 2, 21, 0, 5, 15, 0, 5, 1, 0, 0, 0, 0, 0], "CC(C)N1C2=C(C(=N1)C3=CC(=CC=C3)CC#N)C(=NC=N2)N": [1.9, 93.4, 430, 1, 22, 0, 5, 16, 0, 6, 0, 0, 0, 0, 0, 0], "CC(C)N1C2=C(C(=N1)C3=CC4=C(C=C3)NC(=O)N4)C(=NC=N2)N": [0.8, 111, 473, 3, 23, 0, 5, 15, 0, 7, 1, 0, 0, 0, 0, 0], "CC(C)N1C2=C(C(=N1)C3=CC4=C(C=C3)OCC4)C(=NC=N2)N": [2.2, 78.8, 406, 1, 22, 0, 5, 16, 0, 5, 1, 0, 0, 0, 0, 0], "CC(C)N1C2=C(C(=N1)C3=CC4=C(C=C3)OCCO4)C(=NC=N2)N": [1.9, 88.1, 423, 1, 23, 0, 6, 16, 0, 5, 2, 0, 0, 0, 0, 0], "C1CCC(C1)N2C3=C(C(=N2)C4=CC5=NC=CN5C=C4)C(=NC=N3)N": [2.5, 86.9, 454, 1, 24, 0, 5, 17, 0, 7, 0, 0, 0, 0, 0, 0], "C1CCC(C1)N2C3=C(C(=N2)C4=CC(=C(C=C4)Cl)O)C(=NC=N3)N": [2.9, 89.8, 421, 2, 23, 0, 5, 17, 0, 5, 1, 0, 0, 1, 0, 0], "C1CNCC1N2C3=C(C(=N2)C4=CC(=C(C=C4)Cl)O)C(=NC=N3)N": [1.4, 102, 429, 3, 23, 0, 6, 16, 0, 6, 1, 0, 0, 1, 0, 0], "C1COCC1N2C3=C(C(=N2)C4=CC(=C(C=C4)Cl)O)C(=NC=N3)N": [1.7, 99.1, 431, 2, 23, 0, 6, 16, 0, 5, 2, 0, 0, 1, 0, 0], "CC(C)N1C2=C(C(=N1)C3=CC=CC(=C3)C#N)C(=NC=N2)N": [1.9, 93.4, 416, 1, 21, 0, 5, 15, 0, 6, 0, 0, 0, 0, 0, 0], "CC(C)N1C2=C(C(=N1)C3=CC(=C(C=C3)F)C#N)C(=NC=N2)N": [2, 93.4, 449, 1, 22, 0, 6, 15, 0, 6, 0, 1, 0, 0, 0, 0], "C1CCC(C1)N2C3=C(C(=N2)C4=CC5=C(C=C4)N=CC=C5)C(=NC=N3)N": [2.9, 82.5, 467, 1, 25, 0, 5, 19, 0, 6, 0, 0, 0, 0, 0, 0], "CC1=NC2=C(C=C1)C=C(C=C2)C3=NN(C4=C3C(=NC=N4)N)C(C)C": [2.9, 82.5, 443, 1, 24, 0, 5, 18, 0, 6, 0, 0, 0, 0, 0, 0], "CC(C)N1C2=C(C(=N1)C3=CC4=C(C=C3)N=C(C=C4)Cl)C(=NC=N2)N": [3.4, 82.5, 449, 1, 24, 0, 5, 18, 0, 6, 0, 0, 0, 1, 0, 0], "CC(C)N1C2=C(C(=N1)C3=CC4=C(S3)C=CC(=C4)C=O)C(=NC=N2)N": [2.7, 115, 478, 1, 24, 0, 6, 17, 0, 5, 1, 0, 1, 0, 0, 0], "CC1=C2C(=CC=C1)N=C(N(C2=O)C3=CC=CC=C3C)CN4C5=C(C(=N4)C6=CC(=CC=C6)O)C(=NC=N5)N": [4.2, 123, 870, 2, 37, 0, 7, 28, 0, 7, 2, 0, 0, 0, 0, 0], "C1CC(NC1)CN2C3=C(C(=N2)C4=CC(=C(C=C4)Cl)O)C(=NC=N3)N": [1.8, 102, 443, 3, 24, 0, 6, 17, 0, 6, 1, 0, 0, 1, 0, 0], "C1CNCC1CN2C3=C(C(=N2)C4=CC(=C(C=C4)Cl)O)C(=NC=N3)N": [1.7, 102, 443, 3, 24, 0, 6, 17, 0, 6, 1, 0, 0, 1, 0, 0], "CC(C)N1C2=C(C(=N1)C3=CC(=C(C=C3)C#N)F)C(=NC=N2)N": [2, 93.4, 449, 1, 22, 0, 6, 15, 0, 6, 0, 1, 0, 0, 0, 0], "CC(C)N1C2=C(C(=N1)C3=CN=C(C=C3)C#N)C(=NC=N2)N": [1.2, 106, 417, 1, 21, 0, 6, 14, 0, 7, 0, 0, 0, 0, 0, 0], "CC(C)N1C2=C(C(=N1)C3=CC=C(C=C3)C(=O)C)C(=NC=N2)N": [1.9, 86.7, 407, 1, 22, 0, 5, 16, 0, 5, 1, 0, 0, 0, 0, 0], "CC(C)N1C2=C(C(=N1)C3=CC4=NC=CN=C4C=C3)C(=NC=N2)N": [1.5, 95.4, 417, 1, 23, 0, 6, 16, 0, 7, 0, 0, 0, 0, 0, 0], "CC(C)N1C2=C(C(=N1)C3=CC4=NC=CN=C4N=C3)C(=NC=N2)N": [0.8, 108, 418, 1, 23, 0, 7, 15, 0, 8, 0, 0, 0, 0, 0, 0], "CC(C)N1C2=C(C(=N1)C3=CC4=C(C=C3)NC=NC4=O)C(=NC=N2)N": [1, 111, 525, 2, 24, 0, 6, 16, 0, 7, 1, 0, 0, 0, 0, 0], "C1CC(CNC1)CN2C3=C(C(=N2)C4=CC(=C(C=C4)Cl)O)C(=NC=N3)N": [2, 102, 457, 3, 25, 0, 6, 18, 0, 6, 1, 0, 0, 1, 0, 0], "C1CNCCC1CN2C3=C(C(=N2)C4=CC(=C(C=C4)Cl)O)C(=NC=N3)N": [2, 102, 451, 3, 25, 0, 6, 18, 0, 6, 1, 0, 0, 1, 0, 0], "CC(C)N1C2=C(C(=N1)C3=CC(=C(C=C3)C=O)F)C(=NC=N2)N": [1.8, 86.7, 409, 1, 22, 0, 6, 15, 0, 5, 1, 1, 0, 0, 0, 0], "CC(C)N1C2=C(C(=N1)C3=CC(=C(C(=C3)F)C=O)F)C(=NC=N2)N": [1.9, 86.7, 428, 1, 23, 0, 7, 15, 0, 5, 1, 2, 0, 0, 0, 0], "CC(C)N1C2=C(C(=N1)C3=CC(=C(C=C3)C(=O)N)Cl)C(=NC=N2)N": [1.7, 113, 450, 2, 23, 0, 5, 16, 0, 6, 1, 0, 0, 1, 0, 0], "CC(C)N1C2=C(C(=N1)C3=CC4=C(C=C3)NC(=O)C=C4)C(=NC=N2)N": [1.6, 98.7, 523, 2, 24, 0, 5, 17, 0, 6, 1, 0, 0, 0, 0, 0], "C1CCC(C1)N2C3=C(C(=N2)C4=CC5=C(C=C4)NC(=O)C=C5)C(=NC=N3)N": [2.1, 98.7, 576, 2, 26, 0, 5, 19, 0, 6, 1, 0, 0, 0, 0, 0], "C1CC(CNC1)CCN2C3=C(C(=N2)C4=CC(=C(C=C4)Cl)O)C(=NC=N3)N": [2.4, 102, 471, 3, 26, 0, 6, 19, 0, 6, 1, 0, 0, 1, 0, 0], "CC(C)N1C2=C(C(=N1)C3=CC(=C(C=C3)C#N)O)C(=NC=N2)N": [2.1, 114, 449, 2, 22, 0, 6, 15, 0, 6, 1, 0, 0, 0, 0, 0], "CC(C)N1C2=C(C(=C3C=CC(=O)C(=C3)F)N1)C(=NC=N2)N": [1.9, 89.8, 371, 2, 21, 0, 6, 14, 0, 5, 1, 1, 0, 0, 0, 0], "CC(C)N1C2=C(C(=N1)C3=CC(=CC=C3)C(=O)C)C(=NC=N2)N": [1.9, 86.7, 415, 1, 22, 0, 5, 16, 0, 5, 1, 0, 0, 0, 0, 0], "CC1=C(SC(=C1)C2=NN(C3=C2C(=NC=N3)N)C(C)C)C=O": [2.1, 115, 396, 1, 21, 0, 6, 14, 0, 5, 1, 0, 1, 0, 0, 0], "CC(C)N1C2=C(C(=N1)C3=CC(=CC=C3)NS(=O)(=O)C)C(=NC=N2)N": [1.2, 124, 537, 2, 24, 0, 7, 15, 0, 6, 2, 0, 1, 0, 0, 0], "CC(C)N1C2=C(C(=N1)C3=CC4=C(C=C3)N=C(C=C4)N)C(=NC=N2)N": [2.1, 109, 445, 2, 24, 0, 6, 17, 0, 7, 0, 0, 0, 0, 0, 0], "CC(C)N1C2=C(C(=N1)C3=CC4=C(C=C3)N=C(C=C4)NN)C(=NC=N2)N": [2, 121, 460, 3, 25, 0, 7, 17, 0, 8, 0, 0, 0, 0, 0, 0], "CC1=CC(=O)C=CC1=C2C3=C(N=CN=C3N)N(N2)C(C)C": [2.2, 89.8, 366, 2, 21, 0, 5, 15, 0, 5, 1, 0, 0, 0, 0, 0], "CC1=C(C=C(C=C1)C2=C3C(=NC=NC3=NN2)N)OCC4=CC=CC=C4": [3.3, 89.7, 430, 2, 25, 0, 5, 19, 0, 5, 1, 0, 0, 0, 0, 0], "CC1=C(C=C(C=C1)C2=NN(C3=C2C(=NC=N3)N)C(C)C)O": [2.2, 89.8, 366, 2, 21, 0, 5, 15, 0, 5, 1, 0, 0, 0, 0, 0], "CC(C)N1C2=C(C(=C3C=C(C(=O)C=C3F)F)N1)C(=NC=N2)N": [2, 89.8, 401, 2, 22, 0, 7, 14, 0, 5, 1, 2, 0, 0, 0, 0], "CC(C)N1C2=C(C(=N1)C3=CC(=CC=C3)OC)C(=NC=N2)N": [2.2, 78.8, 353, 1, 21, 0, 5, 15, 0, 5, 1, 0, 0, 0, 0, 0], "CC(C)N1C2=C(C(=N1)C3=CC=C(C=C3)NS(=O)(=O)C)C(=NC=N2)N": [1.2, 124, 529, 2, 24, 0, 7, 15, 0, 6, 2, 0, 1, 0, 0, 0], "CC(C)N1C2=C(C(=N1)C3=CC(=CC=C3)S(=O)(=O)N)C(=NC=N2)N": [0.8, 138, 522, 2, 23, 0, 7, 14, 0, 6, 2, 0, 1, 0, 0, 0], "CC(C)N1C2=C(C(=N1)C3=CC=C(C=C3)S(=O)(=O)N)C(=NC=N2)N": [0.8, 138, 514, 2, 23, 0, 7, 14, 0, 6, 2, 0, 1, 0, 0, 0], "CC(C)N1C2=C(C(=N1)C3=CC4=C(C=CN=C4C=C3)NC(=O)OC(C)(C)C)C(=NC=N2)N": [3, 121, 640, 2, 31, 0, 7, 22, 0, 7, 2, 0, 0, 0, 0, 0], "CC(C)N1C2=C(C(=N1)C3=CC4=C(C=CN=C4C=C3)N)C(=NC=N2)N": [1.8, 109, 445, 2, 24, 0, 6, 17, 0, 7, 0, 0, 0, 0, 0, 0], "CCC(C)N1C2=C(C(=N1)C3=CC(=C(C=C3)C)O)C(=NC=N2)N": [2.7, 89.8, 382, 2, 22, 0, 5, 16, 0, 5, 1, 0, 0, 0, 0, 0], "CC(C)N1C2=C(C(=N1)C3=C(C(=CC=C3)O)F)C(=NC=N2)N": [1.9, 89.8, 371, 2, 21, 0, 6, 14, 0, 5, 1, 1, 0, 0, 0, 0], "C1CCC(C1)N2C3=C(C(=N2)C4=C(C(=CC=C4)O)F)C(=NC=N3)N": [2.4, 89.8, 421, 2, 23, 0, 6, 16, 0, 5, 1, 1, 0, 0, 0, 0], "CC(C)N1C2=C(C(=C3C=CC(=O)C(=C3)OC)N1)C(=NC=N2)N": [1.8, 99.1, 383, 2, 22, 0, 6, 15, 0, 5, 2, 0, 0, 0, 0, 0], "CCN1C2=C(C(=N1)C3=CC(=C(C=C3)OC)O)C(=NC=N2)N": [1.4, 99.1, 358, 2, 21, 0, 6, 14, 0, 5, 2, 0, 0, 0, 0, 0], "CC(C)N1C2=C(C(=N1)C3=CC(=C(C=C3)OC)O)C(=NC=N2)N": [1.8, 99.1, 383, 2, 22, 0, 6, 15, 0, 5, 2, 0, 0, 0, 0, 0], "CC(C)N1C2=C(C(=N1)C3=CC(=CC=C3)C(=O)NC4=NCCS4)C(=NC=N2)N": [1.9, 136, 586, 2, 27, 0, 7, 18, 0, 7, 1, 0, 1, 0, 0, 0], "CN1C2=C(C(=N1)C3=CC4=C(C=C3)OC=CC4=O)C(=NC=N2)N": [1.1, 95.9, 485, 1, 22, 0, 6, 15, 0, 5, 2, 0, 0, 0, 0, 0], "CC(C)N1C2=C(C(=N1)C3=CC4=C(C=C3)OC=CC4=O)C(=NC=N2)N": [1.8, 95.9, 525, 1, 24, 0, 6, 17, 0, 5, 2, 0, 0, 0, 0, 0], "C1CCC(C1)N2C3=C(C(=N2)C4=CC5=C(C=C4)OC=CC5=O)C(=NC=N3)N": [2.3, 95.9, 578, 1, 26, 0, 6, 19, 0, 5, 2, 0, 0, 0, 0, 0], "CC(C)N1C2=C(C(=N1)C3=CC(=CC(=C3)F)O)C(=NC=N2)N": [1.9, 89.8, 371, 2, 21, 0, 6, 14, 0, 5, 1, 1, 0, 0, 0, 0], "C1CCC(C1)N2C3=C(C(=N2)C4=CC(=CC(=C4)F)O)C(=NC=N3)N": [2.4, 89.8, 421, 2, 23, 0, 6, 16, 0, 5, 1, 1, 0, 0, 0, 0], "CC(C)N1C2=C(C(=N1)C3=CC(=CC(=C3)Br)OC)C(=NC=N2)N": [2.9, 78.8, 385, 1, 22, 0, 5, 15, 0, 5, 1, 0, 0, 0, 1, 0], "COC1=C(C=C(C=C1)C2=NN(C3=C2C(=NC=N3)N)C4CCCC4)O": [2.3, 99.1, 433, 2, 24, 0, 6, 17, 0, 5, 2, 0, 0, 0, 0, 0], "CC1CCC(C1)N2C3=C(C(=N2)C4=CC(=C(C=C4)OC)O)C(=NC=N3)N": [2.7, 99.1, 467, 2, 25, 0, 6, 18, 0, 5, 2, 0, 0, 0, 0, 0], "COC1=C(C=C(C=C1)C2=NN(C3=C2C(=NC=N3)N)C4CNC4)O": [0.4, 111, 423, 3, 23, 0, 7, 15, 0, 6, 2, 0, 0, 0, 0, 0], "CC(C)N1C2=C(C(=N1)C3=CC4=C(C=C3)C=NC=C4)C(=NC=N2)N": [2.4, 82.5, 416, 1, 23, 0, 5, 17, 0, 6, 0, 0, 0, 0, 0, 0], "CC(C)N1C2=C(C(=N1)C3=CC4=C(C=C3)C=CN=C4)C(=NC=N2)N": [2.4, 82.5, 416, 1, 23, 0, 5, 17, 0, 6, 0, 0, 0, 0, 0, 0], "CC1=NC2=C(C=C1)C=CC(=C2)C3=NN(C4=C3C(=NC=N4)N)C(C)C": [2.9, 82.5, 443, 1, 24, 0, 5, 18, 0, 6, 0, 0, 0, 0, 0, 0], "CC(C)N1C2=C(C(=N1)C3=CC(=CC(=C3)Br)O)C(=NC=N2)N": [2.5, 89.8, 371, 2, 21, 0, 5, 14, 0, 5, 1, 0, 0, 0, 1, 0], "CC(C)N1C2=C(C(=N1)C3=CC(=C(C=C3)Br)OCOC)C(=NC=N2)N": [2.8, 88.1, 416, 1, 24, 0, 6, 16, 0, 5, 2, 0, 0, 0, 1, 0], "C1CC(C1)N2C3=C(C(=N2)C4=CC(=C(C=C4)Br)O)C(=NC=N3)N": [2.6, 89.8, 409, 2, 22, 0, 5, 15, 0, 5, 1, 0, 0, 0, 1, 0], "COC1=C(C=C(C=C1)C2=NN(C3=C2C(=NC=N3)N)C4CCNC4)O": [0.8, 111, 441, 3, 24, 0, 7, 16, 0, 6, 2, 0, 0, 0, 0, 0], "CCOC1=C(C=C(C=C1)C2=NN(C3=C2C(=NC=N3)N)C4CCCC4)O": [2.7, 99.1, 447, 2, 25, 0, 6, 18, 0, 5, 2, 0, 0, 0, 0, 0], "CC(C)N1C2=C(C(=N1)C3=CC(=C(C=C3)OC)OC)C(=NC=N2)N": [2.1, 88.1, 397, 1, 23, 0, 6, 16, 0, 5, 2, 0, 0, 0, 0, 0], "CC(C)N1C2=C(C(=N1)C3=CN=C4C(=C3)C=CN4)C(=NC=N2)N": [1.6, 98.3, 403, 2, 22, 0, 5, 15, 0, 7, 0, 0, 0, 0, 0, 0], "CC(C)N1C2=C(C(=N1)C3=CC4=C(C=C3)NC=C4)C(=NC=N2)N": [2.3, 85.4, 402, 2, 22, 0, 4, 16, 0, 6, 0, 0, 0, 0, 0, 0], "C1CCC(C1)N2C3=C(C(=N2)C4=CC5=C(C=C4)NC=C5)C(=NC=N3)N": [2.8, 85.4, 453, 2, 24, 0, 4, 18, 0, 6, 0, 0, 0, 0, 0, 0], "C1CCC(C1)N2C3=C(C(=N2)C4=CC(=C(C=C4)Br)O)C(=NC=N3)N": [3, 89.8, 421, 2, 23, 0, 5, 16, 0, 5, 1, 0, 0, 0, 1, 0], "CC(C)N1C2=C(C(=N1)C3=CC(=C(C=C3)F)O)C(=NC=N2)N": [1.9, 89.8, 371, 2, 21, 0, 6, 14, 0, 5, 1, 1, 0, 0, 0, 0], "CC(CN)N1C2=C(C(=N1)C3=CC(=C(C=C3)F)O)C(=NC=N2)N": [0.6, 116, 388, 3, 22, 0, 7, 14, 0, 6, 1, 1, 0, 0, 0, 0], "CC(C)(C)N1C2=C(C(=N1)C3=CC(=C(C=C3)OC)OC)C(=NC=N2)N": [2.3, 88.1, 430, 1, 24, 0, 6, 17, 0, 5, 2, 0, 0, 0, 0, 0], "CC(CN1C2=C(C(=N1)C3=CC(=C(C=C3)OC)OC)C(=NC=N2)N)CO": [1.5, 108, 429, 2, 25, 0, 7, 17, 0, 5, 3, 0, 0, 0, 0, 0], "CC(C)N1C2=C(C(=N1)C3=CC4=C(C=C3)N(C=C4)C)C(=NC=N2)N": [2.3, 74.6, 429, 1, 23, 0, 4, 17, 0, 6, 0, 0, 0, 0, 0, 0], "CN1C=CC2=C1C=CC(=C2)C3=NN(C4=C3C(=NC=N4)N)C5CCCC5": [2.7, 74.6, 481, 1, 25, 0, 4, 19, 0, 6, 0, 0, 0, 0, 0, 0], "CC(C)N1C2=C(C(=N1)C3=CC4=C(C=C3)NN=C4)C(=NC=N2)N": [1.8, 98.3, 403, 2, 22, 0, 5, 15, 0, 7, 0, 0, 0, 0, 0, 0], "C1=CC(=C(C=C1C2=NN(C3=C2C(=NC=N3)N)CCCC#N)O)F": [1.2, 114, 457, 2, 23, 0, 7, 15, 0, 6, 1, 1, 0, 0, 0, 0], "C1=CC(=C(C=C1C2=NN(C3=C2C(=NC=N3)N)CCCCC#N)O)F": [1.6, 114, 471, 2, 24, 0, 7, 16, 0, 6, 1, 1, 0, 0, 0, 0], "CCOC1=C(C=C(C=C1)C2=C3C(=NC=NC3=NN2)N)OC": [1.8, 98.9, 345, 2, 21, 0, 6, 14, 0, 5, 2, 0, 0, 0, 0, 0], "CCOC1=C(C=C(C=C1)C2=NN(C3=C2C(=NC=N3)N)C(C)C)OC": [2.5, 88.1, 410, 1, 24, 0, 6, 17, 0, 5, 2, 0, 0, 0, 0, 0], "C1CCC(C1)N2C3=C(C(=N2)C4=CC5=C(C=C4)NN=C5)C(=NC=N3)N": [2.3, 98.3, 454, 2, 24, 0, 5, 17, 0, 7, 0, 0, 0, 0, 0, 0], "CC(C)N1C2=C(C(=N1)C3=CC4=C(C=C3)C(=NN4)N)C(=NC=N2)N": [1.5, 124, 432, 3, 23, 0, 6, 15, 0, 8, 0, 0, 0, 0, 0, 0], "CC(C)N1C2=C(C(=N1)C3=CC4=C(C=C3)C=NN4)C(=NC=N2)N": [1.8, 98.3, 403, 2, 22, 0, 5, 15, 0, 7, 0, 0, 0, 0, 0, 0], "C1CC(C1)N2C3=C(C(=N2)C4=CC(=C(C=C4)F)O)C(=NC=N3)N": [2.1, 89.8, 409, 2, 22, 0, 6, 15, 0, 5, 1, 1, 0, 0, 0, 0], "C1C(CN1)N2C3=C(C(=N2)C4=CC(=C(C=C4)F)O)C(=NC=N3)N": [0.6, 102, 411, 3, 22, 0, 7, 14, 0, 6, 1, 1, 0, 0, 0, 0], "C1CCC(C1)N2C3=C(C(=N2)C4=CC(=C(C=C4)F)O)C(=NC=N3)N": [2.4, 89.8, 421, 2, 23, 0, 6, 16, 0, 5, 1, 1, 0, 0, 0, 0], "CCOC1=C(C=C(C=C1)C2=NN(C3=C2C(=NC=N3)N)CC=C)OC": [2.6, 88.1, 424, 1, 24, 0, 6, 17, 0, 5, 2, 0, 0, 0, 0, 0], "C1CCC(C1)N2C3=C(C(=N2)C4=CC5=C(C=C4)C=NN5)C(=NC=N3)N": [2.3, 98.3, 454, 2, 24, 0, 5, 17, 0, 7, 0, 0, 0, 0, 0, 0], "CC(C)N1C2=C(C(=N1)C3=CC4=C(C=NN4)C(=C3)F)C(=NC=N2)N": [1.9, 98.3, 436, 2, 23, 0, 6, 15, 0, 7, 0, 1, 0, 0, 0, 0], "CC(C)N1C2=C(C(=N1)C3=CC4=C(C=C3)C=CN4)C(=NC=N2)N": [2.3, 85.4, 402, 2, 22, 0, 4, 16, 0, 6, 0, 0, 0, 0, 0, 0], "CC1CCC(C1)N2C3=C(C(=N2)C4=CC(=C(C=C4)F)O)C(=NC=N3)N": [2.9, 89.8, 455, 2, 24, 0, 6, 17, 0, 5, 1, 1, 0, 0, 0, 0], "C1CNCC1N2C3=C(C(=N2)C4=CC(=C(C=C4)F)O)C(=NC=N3)N": [0.9, 102, 429, 3, 23, 0, 7, 15, 0, 6, 1, 1, 0, 0, 0, 0], "CCOC1=C(C=C(C=C1)C2=NN(C3=C2C(=NC=N3)N)C4CCCCC4)OC": [3.5, 88.1, 475, 1, 27, 0, 6, 20, 0, 5, 2, 0, 0, 0, 0, 0], "CC(C)N1C2=C(C(=N1)C3=CC(=C(C(=C3)OC)OC)OC)C(=NC=N2)N": [2.1, 97.3, 427, 1, 25, 0, 7, 17, 0, 5, 3, 0, 0, 0, 0, 0], "CCOC1=CC2=C(C=C1)C=C(C=C2)C3=NN(C4=C3C(=NC=N4)N)C": [3.1, 78.8, 436, 1, 24, 0, 5, 18, 0, 5, 1, 0, 0, 0, 0, 0], "CC(C)N1C2=C(C(=C3C=CC4=CC(=O)C=CC4=C3)N1)C(=NC=N2)N": [3.1, 89.8, 447, 2, 24, 0, 5, 18, 0, 5, 1, 0, 0, 0, 0, 0], "CC(C)N1C2=C(C(=N1)C3=CC4=CC=CC=C4N=C3Cl)C(=NC=N2)N": [3.4, 82.5, 449, 1, 24, 0, 5, 18, 0, 6, 0, 0, 0, 1, 0, 0], "C1CCC(C1)N2C3=C(C(=N2)C4=CC5=C(C=C4)C=CN5)C(=NC=N3)N": [2.8, 85.4, 453, 2, 24, 0, 4, 18, 0, 6, 0, 0, 0, 0, 0, 0], "CC(C)N1C2=C(C(=N1)C3=CC4=NC=CN4C=C3)C(=NC=N2)N": [2, 86.9, 403, 1, 22, 0, 5, 15, 0, 7, 0, 0, 0, 0, 0, 0], "CC(C)N1C2=C(C(=N1)C3=CC4=C(C=C3)C(=CN4)C=O)C(=NC=N2)N": [1.8, 103, 474, 2, 24, 0, 5, 17, 0, 6, 1, 0, 0, 0, 0, 0], "C1COCC1N2C3=C(C(=N2)C4=CC(=C(C=C4)F)O)C(=NC=N3)N": [1.2, 99.1, 431, 2, 23, 0, 7, 15, 0, 5, 2, 1, 0, 0, 0, 0], "C1CCCC(CC1)N2C3=C(C(=N2)C4=CC(=C(C=C4)F)O)C(=NC=N3)N": [3.5, 89.8, 447, 2, 25, 0, 6, 18, 0, 5, 1, 1, 0, 0, 0, 0], "CC(C)N1C2=C(C(=N1)C3=C(C(=CC=C3)OC)OC)C(=NC=N2)N": [2.1, 88.1, 397, 1, 23, 0, 6, 16, 0, 5, 2, 0, 0, 0, 0, 0], "CCOC1=C(C=CC(=C1)C2=NN(C3=C2C(=NC=N3)N)C(C)C)OC": [2.5, 88.1, 410, 1, 24, 0, 6, 17, 0, 5, 2, 0, 0, 0, 0, 0], "CCOC1=C(C=CC(=C1)C2=NN(C3=C2C(=NC=N3)N)CCO)OC": [1.1, 108, 402, 2, 24, 0, 7, 16, 0, 5, 3, 0, 0, 0, 0, 0], "CC(C)N1C2=C(C(=N1)C3=CC4=CC=CC=C4N=C3)C(=NC=N2)N": [2.5, 82.5, 416, 1, 23, 0, 5, 17, 0, 6, 0, 0, 0, 0, 0, 0], "C1CCC(C1)N2C3=C(C(=N2)C4=CC5=CC=CC=C5N=C4)C(=NC=N3)N": [2.9, 82.5, 467, 1, 25, 0, 5, 19, 0, 6, 0, 0, 0, 0, 0, 0], "CN1C2=C(C(=N1)C3=CC4=C(C=C3)N=CC=C4)C(=NC=N2)N": [1.8, 82.5, 377, 1, 21, 0, 5, 15, 0, 6, 0, 0, 0, 0, 0, 0], "CC(C)N1C2=C(C(=N1)C3=C4C=CNC4=CC=C3)C(=NC=N2)N": [2.3, 85.4, 402, 2, 22, 0, 4, 16, 0, 6, 0, 0, 0, 0, 0, 0], "C1CCC(C1)N2C3=C(C(=N2)C4=C5C=CNC5=CC=C4)C(=NC=N3)N": [2.8, 85.4, 453, 2, 24, 0, 4, 18, 0, 6, 0, 0, 0, 0, 0, 0], "C1CNCCC1CN2C3=C(C(=N2)C4=CC(=C(C=C4)F)O)C(=NC=N3)N": [1.5, 102, 451, 3, 25, 0, 7, 17, 0, 6, 1, 1, 0, 0, 0, 0], "CC1=NN(N=C1CN2C3=C(C(=N2)C4=CC(=C(C=C4)F)O)C(=NC=N3)N)C5=CC=CC=C5": [3.3, 121, 610, 2, 31, 0, 8, 21, 0, 8, 1, 1, 0, 0, 0, 0], "CC(C)N1C2=C(C(=N1)C3=CN=C(N=C3OC)OC)C(=NC=N2)N": [1.1, 114, 399, 1, 23, 0, 8, 14, 0, 7, 2, 0, 0, 0, 0, 0], "CC(C)N1C2=C(C(=N1)C3=CC=C(C=C3)OC)C(=NC=N2)N": [2.2, 78.8, 345, 1, 21, 0, 5, 15, 0, 5, 1, 0, 0, 0, 0, 0], "CC(C)N1C2=C(C(=N1)C3=CC(=C(C=C3)N)O)C(=NC=N2)N": [1.2, 116, 367, 3, 21, 0, 6, 14, 0, 6, 1, 0, 0, 0, 0, 0], "CC(C)N1C2=C(C(=N1)C3=CC4=C(C=C3)N(C=C4)C(=O)OC(C)(C)C)C(=NC=N2)N": [3.5, 101, 609, 1, 29, 0, 6, 21, 0, 6, 2, 0, 0, 0, 0, 0], "CC(C)(C)OC(=O)N1C=CC2=C1C=CC(=C2)C3=NN(C4=C3C(=NC=N4)N)C5CCCC5": [4, 101, 663, 1, 31, 0, 6, 23, 0, 6, 2, 0, 0, 0, 0, 0], "CCN1CCN(CC1)C2=CC=C(C=C2)NC3=CC(=NC=N3)N(C)C(=O)NC4=C(C(=CC(=C4Cl)OC)OC)Cl": [4.7, 95.1, 724, 2, 38, 0, 8, 28, 0, 7, 3, 0, 0, 2, 0, 0], "CC(C)(C#N)C1=CC=C(C=C1)N2C3=C4C=C(C=CC4=NC=C3N(C2=O)C)C5=CC6=CC=CC=C6N=C5": [5.2, 73.1, 872, 0, 36, 0, 4, 30, 0, 5, 1, 0, 0, 0, 0, 0], "CN1C2=C(C=CC(=C2Cl)Cl)C3=C1C(=O)NC4(C3C#N)CCNCC4": [2.3, 69.8, 584, 2, 24, 0, 3, 19, 0, 4, 1, 0, 0, 2, 0, 0], "CC1=CC(=NO1)NC(=O)CCNC(=O)NC2=NC(=C(S2)C3=CC=C(C=C3)N4C=CC=N4)C": [2.3, 155, 649, 3, 32, 0, 7, 21, 0, 7, 3, 0, 1, 0, 0, 0], "CC(C)(C)NS(=O)(=O)C1=CN=CC(=C1)C2=CC3=NC(=NN3C=C2)N": [0.9, 124, 543, 2, 24, 0, 7, 15, 0, 6, 2, 0, 1, 0, 0, 0], "CC(=O)OC1CC2(C(CCC2O)C3=C1C4(C(OC(=O)C(=CN(C)CCCN(C)C)C4=C(C3=O)O)COC)C)C": [1.1, 126, 1140, 2, 39, 0, 10, 29, 0, 2, 8, 0, 0, 0, 0, 0], "C1COCCN1C2=CC(=O)C3=C(O2)C(=CC=C3)C4=CC=CC=C4": [3.1, 38.8, 463, 0, 23, 0, 4, 19, 0, 1, 3, 0, 0, 0, 0, 0], "C1=CC(=CC(=C1)F)C(=O)NC2=CC3=C(C=C2)NN=C3": [2.5, 57.8, 339, 2, 19, 0, 3, 14, 0, 3, 1, 1, 0, 0, 0, 0], "C1=CC=C2C(=C1)C(=O)NC3=CC=CC=C3N2": [2.4, 41.1, 279, 2, 16, 0, 2, 13, 0, 2, 1, 0, 0, 0, 0, 0], "CC(C1=CC=CC=C1)NC2=C(C(=O)C2=O)NC3=CC=NC=C3": [2.3, 71.1, 474, 2, 22, 0, 5, 17, 0, 3, 2, 0, 0, 0, 0, 0], "C1CNCC1OC2=CN=CC(=C2)C=CC3=CC=NC=C3": [1.8, 47, 315, 1, 20, 0, 4, 16, 0, 3, 1, 0, 0, 0, 0, 0], "C1=CC=C(C=C1)CSC2=NNC(=N2)C3=CC=NC=C3": [2.9, 79.8, 264, 1, 19, 0, 4, 14, 0, 4, 0, 0, 1, 0, 0, 0], "C1=CC=C(C=C1)CC(CO)NC(=O)C2=C(C=C(C=C2)C3=CC=NC=C3)F": [3.2, 62.2, 436, 2, 26, 0, 4, 21, 0, 2, 2, 1, 0, 0, 0, 0], "CCCOC1=C(C(=CC(=N1)NC(=O)C)N)C#N": [1.1, 101, 312, 2, 17, 0, 5, 11, 0, 4, 2, 0, 0, 0, 0, 0], "C1CCC2=C(C1)C3=C4N=C(NN4C(=O)N=C3S2)C5=CN=CC=C5": [2.8, 101, 491, 1, 23, 0, 5, 16, 0, 5, 1, 0, 1, 0, 0, 0], "CC1=CC=CC(=C1)C2=C(N=C(N(C2=O)C)NCC(CC3=CC=CC=C3)N)C4=CC=NC=C4": [2.9, 83.6, 705, 2, 32, 0, 4, 26, 0, 5, 1, 0, 0, 0, 0, 0], "CCCCNC1=NS(=O)N=C1NC2=CC=C(C=C2)F": [2.3, 85.1, 391, 2, 19, 0, 5, 12, 0, 4, 1, 1, 1, 0, 0, 0], "C1=CN=CC=C1C=CC2=CC(=CN=C2)OCCCN": [1.4, 61, 264, 1, 19, 0, 4, 15, 0, 3, 1, 0, 0, 0, 0, 0], "CCN(CC)CCCNC1=CC=CC(=N1)C2=NC3=C(C=CC=C3N2)C(=O)N": [2.4, 99.9, 471, 3, 27, 0, 5, 20, 0, 6, 1, 0, 0, 0, 0, 0], "C1=CC(=CC=C1C(=O)NC2=CC3=C(C=C2)C=NN3)Cl": [3.7, 57.8, 331, 2, 19, 0, 2, 15, 0, 3, 1, 0, 0, 1, 0, 0], "C1=CC=C(C=C1)CNC(=O)C(=CC2=CC(=C(C=C2)O)O)C#N": [2.4, 93.4, 460, 3, 22, 0, 4, 17, 0, 2, 3, 0, 0, 0, 0, 0], "C1=CC(=C(C=C1Cl)C2=C(C(=O)NC3=CC(=CC(=C32)Cl)Cl)O)O": [3.9, 69.6, 498, 3, 22, 0, 3, 18, 0, 1, 3, 0, 0, 3, 0, 0], "CC(C)C1=NN=C2N1N=C(C=C2)C3=C(N=C4N3CCC4)C5=C(C=C(C=C5)F)F": [2.9, 60.9, 565, 0, 28, 0, 6, 20, 0, 6, 0, 2, 0, 0, 0, 0], "CC1=C2C(C(=C(OC2=NN1)N)C#N)C3=CC=CC=C3I": [3, 87.7, 471, 2, 20, 0, 4, 14, 0, 4, 1, 0, 0, 0, 0, 1], "CC12C(C(CC(O1)N3C4=CC=CC=C4C5=C6C(=C7C8=CC=CC=C8N2C7=C53)CNC6=O)NC)OC": [3.2, 69.4, 901, 2, 35, 0, 4, 28, 0, 4, 3, 0, 0, 0, 0, 0], "C1=CC(=CC(=C1)O)NC2=C3C(=CSC3=NC=N2)Cl": [3.7, 86.3, 297, 2, 18, 0, 5, 13, 0, 3, 1, 0, 1, 1, 0, 0], "CC1=C(C=C(C=C1)CNC2=C(C(=O)C2=O)NC3=CC=NC=C3)C": [2.7, 71.1, 508, 2, 23, 0, 5, 18, 0, 3, 2, 0, 0, 0, 0, 0], "CC1=C(C(=NN1C)C)C2=CC=CC3=C2NC(=C3CCCOC4=CC=CC5=CC=CC=C54)C(=O)O": [6.2, 80.1, 704, 2, 34, 0, 4, 28, 0, 3, 3, 0, 0, 0, 0, 0], "C1=CC=C(C(=C1)CC(=O)NC2=CC3=C(C=C2)C=NN3)Cl": [3, 57.8, 352, 2, 20, 0, 2, 16, 0, 3, 1, 0, 0, 1, 0, 0], "CC(C)C1=NN=C2N1N=C(C=C2)C3=C(N=C4N3C=CO4)C5=C(C=C(C=C5)F)F": [3.8, 73.5, 571, 0, 28, 0, 7, 19, 0, 6, 1, 2, 0, 0, 0, 0], "CC1CSC2=C(C(=O)C3=CC(=C(C=C3N12)N4CCC(C4)N)F)C(=O)O": [0.1, 112, 643, 2, 25, 0, 8, 17, 0, 3, 3, 1, 1, 0, 0, 0], "CN1C=C(C(=N1)C2=CC=C(C=C2)F)C3=NC=NC=C3": [1.9, 43.6, 293, 0, 19, 0, 4, 14, 0, 4, 0, 1, 0, 0, 0, 0], "C1=CN=CC=C1C=CC2=CC(=CN=C2)OCCN": [1.1, 61, 251, 1, 18, 0, 4, 14, 0, 3, 1, 0, 0, 0, 0, 0], "C1=CC=C2C(=C1)C=C3C(=N2)NN=C3NC(=O)C4=CC=NC=C4": [2, 83.6, 411, 2, 22, 0, 4, 16, 0, 5, 1, 0, 0, 0, 0, 0], "COC1=CC=CC(=C1)C2=CN3C4=CC=CC=C4NC(=O)C3=C2": [3.2, 43.3, 427, 1, 22, 0, 2, 18, 0, 2, 2, 0, 0, 0, 0, 0], "COC1=C(C=C(C=C1)C=C2C(=NOC2=O)C3=CC=C(C=C3)Br)OC": [4.5, 57.1, 525, 0, 24, 0, 5, 18, 0, 1, 4, 0, 0, 0, 1, 0], "C1=CC=C2C(=C1)NC(=N2)SC3=CC=C(O3)C=NNC(=O)C4=CC(=CC=C4)[N+](=O)[O-]": [4.4, 154, 630, 2, 29, 0, 7, 19, 0, 5, 4, 0, 1, 0, 0, 0], "CC1=CC=C(C=C1)CNC2=C(C(=O)C2=O)NC3=CC=NC=C3": [2.3, 71.1, 472, 2, 22, 0, 5, 17, 0, 3, 2, 0, 0, 0, 0, 0], "C1C2=C(C=C(C=C2)Br)C3=C1C=NN3": [2.6, 28.7, 209, 1, 13, 0, 1, 10, 0, 2, 0, 0, 0, 0, 1, 0], "CCOC(=O)C1=C2C(=CC=C1)NC(=N2)C3=CC=C(C=C3)N4CCC(C4)N": [2.7, 84.2, 494, 2, 26, 0, 5, 20, 0, 4, 2, 0, 0, 0, 0, 0], "C1=C(C(=CC2=NNN=C21)Cl)Cl": [2.3, 41.6, 139, 1, 11, 0, 2, 8, 0, 3, 0, 0, 0, 2, 0, 0], "C1CC(CNC1)C2=CC(=C(C=C2)C3=NC4=C(C=CC=C4N3)C(=O)N)F": [2.2, 83.8, 490, 3, 25, 0, 4, 19, 0, 4, 1, 1, 0, 0, 0, 0], "CC1=C(C2=NC3=CC=CC=C3N2C(=O)C1=CC4=C(NN(C4=O)C5=CC(=C(C=C5)Cl)Cl)C)C#N": [4.5, 91, 1040, 1, 33, 0, 5, 26, 0, 5, 2, 0, 0, 2, 0, 0], "C1COCCN1C(=O)C2=CC=CC(=C2)C3=CN=C4C(=C3)C=CN4": [2, 58.2, 425, 1, 23, 0, 3, 18, 0, 3, 2, 0, 0, 0, 0, 0], "CC1=C2C=C(SC2=NN1)C(=O)NCCC3=CC=C(C=C3)Cl": [4.2, 86, 376, 2, 21, 0, 3, 16, 0, 3, 1, 0, 1, 1, 0, 0], "C1=CC=C(C=C1)C2=CNC3=NC=C(C=C23)NC(=O)C4=CC=C(C=C4)Cl": [4.4, 57.8, 460, 2, 25, 0, 2, 21, 0, 3, 1, 0, 0, 1, 0, 0], "CC1=CC=CC(=C1)C2(CC2C(=O)NC3=CC=NC=C3)C4=CC(=CC=C4)C": [4.3, 42, 476, 1, 26, 0, 2, 23, 0, 2, 1, 0, 0, 0, 0, 0], "C1=CC=C(C=C1)C2=C(N(C=N2)CCCO)C3=CC=NC=C3": [1.9, 50.9, 300, 1, 21, 0, 3, 17, 0, 3, 1, 0, 0, 0, 0, 0], "CSC1=NN(C(=C1C(=O)N)N)C2=CC=CC=N2": [1.1, 125, 290, 2, 17, 0, 5, 10, 0, 5, 1, 0, 1, 0, 0, 0], "C1=CC=C(C=C1)C2=C(N=NN2C3=NON=C3N)C(=O)NN=CC4=CC=CS4": [2.1, 165, 547, 2, 27, 0, 9, 16, 0, 8, 2, 0, 1, 0, 0, 0], "CC1=C(C2=NC3=CC=CC=C3N2C(=O)C1=CC4=C(NN(C4=O)C5=CC(=CC=C5)Br)C)C#N": [3.9, 91, 1010, 1, 32, 0, 5, 24, 0, 5, 2, 0, 0, 0, 1, 0], "COC1=CC=CC2=C1NC3=C(C=CC(=C3)NC4=CC=NC=C4)C(=O)N2": [2.8, 75.3, 468, 3, 25, 0, 5, 19, 0, 4, 2, 0, 0, 0, 0, 0], "C1CC2=C(C(=O)C1)C(=O)C3=C(O2)C=C(C=C3)C(F)(F)F": [2.7, 43.4, 492, 0, 20, 0, 6, 14, 0, 0, 3, 3, 0, 0, 0, 0], "C1=CC(=CC=C1NC2=C3C(=CSC3=NC=N2)Cl)O": [3.7, 86.3, 289, 2, 18, 0, 5, 13, 0, 3, 1, 0, 1, 1, 0, 0], "CC1=C(C2=NC3=CC=CC=C3N2C(=O)C1=CC4=C(NN(C4=O)C5=CC=C(C=C5)C(=O)O)C)C#N": [2.8, 128, 1090, 2, 34, 0, 7, 25, 0, 5, 4, 0, 0, 0, 0, 0], "CC(C)(CNC1=NC=CC(=N1)C2=C(N=C3N2C=CN=C3NC)C4=CC=C(C=C4)F)CO": [4.1, 100, 574, 3, 31, 0, 8, 22, 0, 7, 1, 1, 0, 0, 0, 0], "CC1=NN(C2=C1C(=O)C3=C(N2O)C=CC(=C3)Cl)C4=CC=CC=C4": [4, 58.4, 471, 1, 23, 0, 4, 18, 0, 3, 2, 0, 0, 1, 0, 0], "COC1=CC=C(C=C1)C2=CN3C(=C(C=N3)Br)N=C2": [2.6, 39.4, 283, 0, 18, 0, 3, 13, 0, 3, 1, 0, 0, 0, 1, 0], "C1=CC=C(C=C1)C2=C(C(=O)NC3=C2C=C(C=C3)Cl)N": [2.7, 55.1, 401, 2, 19, 0, 2, 16, 0, 2, 1, 0, 0, 1, 0, 0], "CCC(CO)NC1=NC2=C(C(=N1)NCC3=CC=CC=C3)N=CN2C(C)C": [3.2, 87.9, 417, 3, 26, 0, 6, 19, 0, 6, 1, 0, 0, 0, 0, 0], "C1=CC=C2C(=C1)C(=CNNC3=NC4=CC=CC=C4N3)C=N2": [3.6, 68.9, 385, 3, 21, 0, 3, 16, 0, 5, 0, 0, 0, 0, 0, 0], "CNC(=O)C1=NN(C2=C1CCC3=CN=C(N=C32)NC4CCN(CC4)C(=O)C5CCN(CC5)S(=O)(=O)C)C": [0.2, 151, 945, 2, 37, 0, 9, 24, 0, 8, 4, 0, 1, 0, 0, 0], "CC(=O)N1CCC(CC1)NC2=NC=C3CCC4=C(C3=N2)N(N=C4C(=O)N)C": [0.1, 119, 580, 2, 27, 0, 6, 18, 0, 7, 2, 0, 0, 0, 0, 0], "CN1C2=C(CCC3=CN=C(N=C32)NC4CCN(CC4)C(=O)C5=CC=CC=C5)C(=N1)C(=O)N": [1.7, 119, 692, 2, 32, 0, 6, 23, 0, 7, 2, 0, 0, 0, 0, 0], "CN1C=C(C2=C1C=CC(=C2)F)C3=C(C(=O)NC3=O)C4=CC(=CC=C4)NCC(CO)O": [2, 104, 715, 4, 30, 0, 6, 22, 0, 3, 4, 1, 0, 0, 0, 0], "CN1C=NC=C1C(C2=CC=C(C=C2)C#N)OCC3=C(C=C(C(=O)N3C)C#N)C4=CC=C(C=C4)OC(F)(F)F": [3.4, 104, 1040, 0, 38, 0, 9, 27, 0, 5, 3, 3, 0, 0, 0, 0], "COC1=CC2=NC(=C3C4=C(C=CC=N4)NN3)C=C2C=C1": [2.4, 66.6, 353, 2, 20, 0, 3, 15, 0, 4, 1, 0, 0, 0, 0, 0], "C1=CC=C(C=C1)C2=NN=C3N2N=C(C=C3)NCC4=CC=C(C=C4)Cl": [3.8, 55.1, 395, 1, 24, 0, 4, 19, 0, 5, 0, 0, 0, 1, 0, 0], "C1=CC=C(C=C1)C2=C(N=NN2C3=NON=C3N)C(=O)NN=CC4=CC=NC=C4": [1, 150, 551, 2, 28, 0, 9, 17, 0, 9, 2, 0, 0, 0, 0, 0], "C1=CC=C(C=C1)NC(=O)NC2=CC=CC=N2": [2, 54, 226, 2, 16, 0, 2, 12, 0, 3, 1, 0, 0, 0, 0, 0], "CCCCCCCCCCCCCCCCN1C=C[N+](=C1C)CC2=CC=CC=C2": [9.8, 8.8, 364, 0, 29, 1, 0, 27, 0, 2, 0, 0, 0, 0, 0, 0], "C1=CC=C(C=C1)CN2C=C(N=N2)C3=CC4=C(C=C3)NN=C4": [2.6, 59.4, 344, 1, 21, 0, 3, 16, 0, 5, 0, 0, 0, 0, 0, 0], "C1=CC=C(C=C1)CC2=NOC(=C2)C3=CC4=C(C=C3)NN=C4": [3.6, 54.7, 345, 1, 21, 0, 3, 17, 0, 3, 1, 0, 0, 0, 0, 0], "CC(C)N1C2=C(C(=O)CCC2)C3=C1C4=CC=CC=C4C3=O": [2.7, 39.1, 472, 0, 21, 0, 2, 18, 0, 1, 2, 0, 0, 0, 0, 0], "CC1=CC(=CC=C1)NC(=O)CC2=CC=C(C=C2)C3=C4C(=CC=C3)NN=C4N": [4, 83.8, 505, 3, 27, 0, 3, 22, 0, 4, 1, 0, 0, 0, 0, 0], "CC(C(C)(C)C)NC1=C(C(=O)C1=O)NC2=NC(=NC=C2)NC3=CC(=C(C=C3)OC)OC": [4.1, 115, 705, 3, 31, 0, 9, 22, 0, 5, 4, 0, 0, 0, 0, 0], "CC1=C2C(=C(C=NC2=NN1)C#N)C3=CC=CC=C3": [2.6, 65.4, 341, 1, 18, 0, 3, 14, 0, 4, 0, 0, 0, 0, 0, 0], "C1CCN(C1)C2CCC(CC2)N3C=C(C4=C3N=CN=C4N)C5=CC(=CC=C5)OCC6=CC=CC=C6": [5.1, 69.2, 658, 1, 35, 0, 5, 29, 0, 5, 1, 0, 0, 0, 0, 0], "CN(C)CCCOC1=CC2=C(CNC2=O)C(=C1)C3=CC=C(C=C3)NC4=NC5=CC=CC=C5O4": [4.5, 79.6, 653, 2, 33, 0, 6, 26, 0, 4, 3, 0, 0, 0, 0, 0], "C1=CC=C2C(=C1)C(=CN2)CC(COC3=CN=CC(=C3)C4=CC5=C(S4)C=NC=C5)N": [3.6, 105, 537, 2, 29, 0, 5, 23, 0, 4, 1, 0, 1, 0, 0, 0], "CC1=NN(C2=C1C3=C(S2)C(=O)N=CN3)C": [1.1, 87.5, 334, 1, 15, 0, 4, 9, 0, 4, 1, 0, 1, 0, 0, 0], "C1=CC(=C2C(=C1)NC(=O)C3=CC(=NN=C3N2)Cl)C(=O)N": [0.5, 110, 421, 3, 20, 0, 5, 13, 0, 5, 2, 0, 0, 1, 0, 0], "C1=CC=C2C(=C1)C(=CN2)CC(COC3=C(N=CC(=C3)C=CC4=CC=NC=C4)Cl)N": [4.2, 76.8, 527, 2, 29, 0, 4, 24, 0, 4, 1, 0, 0, 1, 0, 0], "C1=CC=C2C(=C1)NC3=NN=C(C=C3C(=O)N2)Cl": [1.6, 66.9, 314, 2, 17, 0, 4, 12, 0, 4, 1, 0, 0, 1, 0, 0], "CC1=CC(=CC=C1)NC(=O)NC2=CC=C(C=C2)C3=CSC4=C3C(=NC=C4C5=CNN=C5)N": [4, 137, 644, 4, 32, 0, 5, 24, 0, 6, 1, 0, 1, 0, 0, 0], "C1=CC=C(C=C1)C2=NC=C3N2C(=NC=C3)N": [2.5, 56.2, 239, 1, 16, 0, 3, 12, 0, 4, 0, 0, 0, 0, 0, 0], "CC(C)(C)NC(=O)C1=CC2=C(C=C1)N=C3C(=N2)C4=CC=CC=C4N3": [3.4, 70.7, 488, 2, 24, 0, 3, 19, 0, 4, 1, 0, 0, 0, 0, 0], "C1=CC=C(C=C1)CNC2=NC(=CC(=C2)C3=CNC4=C3C=CC=N4)Cl": [4.6, 53.6, 401, 2, 24, 0, 3, 20, 0, 4, 0, 0, 0, 1, 0, 0], "C1=CC(=CC=C1C2=CSC3=C2C(=NC=C3C4=CC=NC=C4)N)NC(=O)NC5=C(C=CC(=C5)C(F)(F)F)F": [5.3, 121, 777, 3, 37, 0, 9, 26, 0, 5, 1, 4, 1, 0, 0, 0], "CN1C=C(C=N1)C2=CN=C(C3=C2SC=C3C4=CC=C(C=C4)NC(=O)NC5=CC(=CC=C5)F)N": [3.7, 126, 679, 3, 33, 0, 6, 24, 0, 6, 1, 1, 1, 0, 0, 0], "C1CC(CN(C1)C(=O)C2=NOC(=C2)C3=CC4=C(C=C3)NN=C4)C(=O)N": [0.8, 118, 530, 2, 25, 0, 5, 17, 0, 5, 3, 0, 0, 0, 0, 0], "CC1=CC2=C(C=C1)NC3=CC=CC=C3NC2=O": [2.5, 41.1, 305, 2, 17, 0, 2, 14, 0, 2, 1, 0, 0, 0, 0, 0], "CC(=O)N1CCN(CC1)C2CCC(CC2)N3C4=C(C(=N3)C5=CC(=C(C=C5)NC(=O)C6=CC7=CC=CC=C7N6C)OC)C(=NC=N4)N": [3.3, 136, 1070, 2, 46, 0, 8, 34, 0, 9, 3, 0, 0, 0, 0, 0], "C1=CC(=CC(=C1)F)C2=CN=CC3=C2C=C(S3)C(=O)N": [2.8, 84.2, 354, 1, 19, 0, 4, 14, 0, 2, 1, 1, 1, 0, 0, 0], "C1=CC=C2C(=C1)NC3=C(C=CN=N3)C(=O)N2": [0.6, 66.9, 283, 2, 16, 0, 4, 11, 0, 4, 1, 0, 0, 0, 0, 0], "CC1=CC(=CC=C1)NC(=O)NC2=CC=C(C=C2)C3=CSC4=C3C(=NC=C4C#CC5=CN=CC=C5)N": [5, 121, 787, 3, 35, 0, 5, 28, 0, 5, 1, 0, 1, 0, 0, 0], "C1C2=C(CS1)N=C3C=C(NN3C2=O)C4=CC=CO4": [0.4, 83.1, 523, 1, 18, 0, 5, 12, 0, 3, 2, 0, 1, 0, 0, 0], "CN1CCCC1COC2=CN=CC(=C2)CCC3=CC=CC=C3": [3.6, 25.4, 317, 0, 22, 0, 3, 19, 0, 2, 1, 0, 0, 0, 0, 0], "COC1=CC2=C(CC3=C2NN=C3C4=CN=C(C=C4)C#N)C=C1C#C": [2.7, 74.6, 574, 1, 24, 0, 4, 19, 0, 4, 1, 0, 0, 0, 0, 0], "C1=CC=C(C=C1)C2=CN3C=NC(=CC3=N2)N": [2.4, 56.2, 239, 1, 16, 0, 3, 12, 0, 4, 0, 0, 0, 0, 0, 0], "COC1=CN=CC(=C1)C=CC2=CC=NC=C2": [2, 35, 224, 0, 16, 0, 3, 13, 0, 2, 1, 0, 0, 0, 0, 0], "C1=CC=C2C(=C1)C(=O)N(C2=O)C3=CC(=C(C=C3)C(=O)O)O": [2.1, 94.9, 453, 2, 21, 0, 5, 15, 0, 1, 5, 0, 0, 0, 0, 0], "C1=CC=C2C(=C1)C(=CN2)CC(COC3=CN=CC(=C3)C4=CC5=C(S4)C=CN=C5)N": [3.6, 105, 537, 2, 29, 0, 5, 23, 0, 4, 1, 0, 1, 0, 0, 0], "C1=CC2=C(C=C1Cl)C3=C(C(=O)NC(=O)C3=C(O2)N)C#N": [1.1, 106, 628, 3, 20, 0, 5, 14, 0, 3, 3, 0, 0, 1, 0, 0], "C1=CC(=CC(=C1)F)C2=CN=CC3=C2C=C(S3)C(=O)O": [3.5, 78.4, 354, 1, 19, 0, 5, 14, 0, 1, 2, 1, 1, 0, 0, 0], "CC1=C2C(=O)C(=CNC2=NC(=C1F)N3CCC(C3)NC(=O)C)C(=O)O": [1.5, 112, 625, 3, 25, 0, 8, 16, 0, 4, 4, 1, 0, 0, 0, 0], "C1=CC(=C(C=C1F)F)C2=CN=CC3=C2C=C(S3)C(=O)N": [2.9, 84.2, 384, 1, 20, 0, 5, 14, 0, 2, 1, 2, 1, 0, 0, 0], "CC1=CC(=CC(=C1)NC(=O)NC2=CC=C(C=C2)C3=C4C(=CC=C3)SN=C4N)C": [4.9, 108, 529, 3, 28, 0, 4, 22, 0, 4, 1, 0, 1, 0, 0, 0], "CC(=O)NC1=NN2C=CC=CC2=C1": [0.6, 46.4, 207, 1, 13, 0, 2, 9, 0, 3, 1, 0, 0, 0, 0, 0], "CC1=C(C(=C2N1N=CN=C2N)C3=CC=C(C=C3)NC(=O)NC4=CC=CC=C4)C(=O)OC": [2.5, 124, 635, 3, 31, 0, 6, 22, 0, 6, 3, 0, 0, 0, 0, 0], "C1=CSC(=C1)C2=CC(=NC3=CC=NN32)C(=O)O": [1.6, 95.7, 315, 1, 17, 0, 5, 11, 0, 3, 2, 0, 1, 0, 0, 0], "CC1=NN(C2=C1C(=O)C3=C(N2OCC(C)C)C=CC(=C3)Cl)C": [4.2, 47.4, 434, 0, 22, 0, 4, 17, 0, 3, 2, 0, 0, 1, 0, 0], "CC1=C(N(C2=C1C=C(C=C2)C(=O)NC3=NC=NN3)CC4=CC=CC=C4)C": [3.6, 75.6, 495, 2, 26, 0, 3, 20, 0, 5, 1, 0, 0, 0, 0, 0], "CC(C)(C)C1=NN(C(=C1)NC(=O)NC2=CC=CC3=CC=CC=C32)C4=CC=CC(=C4)C(=O)NCC#N": [4.8, 112, 801, 3, 35, 0, 4, 27, 0, 6, 2, 0, 0, 0, 0, 0], "C1=CC2=C(C(=C1)Cl)NN=C2N": [1.8, 54.7, 153, 2, 11, 0, 2, 8, 0, 3, 0, 0, 0, 1, 0, 0], "CCCCCCCCCCCCOC1=C(C=C(C=C1)N=C(N)N)N=C(N)N": [4.4, 138, 432, 4, 27, 0, 3, 20, 0, 6, 1, 0, 0, 0, 0, 0], "C1C(C(COC2=NC(=CN=C2C#N)NC(=O)NC3=C(O1)C=CC(=C3)Cl)O)O": [0.2, 150, 575, 4, 27, 0, 8, 17, 0, 5, 5, 0, 0, 1, 0, 0], "COC1=C(C=CC(=C1)C2=CC3=C(C=C2)C(=O)NC4=C(N3)C=CC(=C4)CCOC5=CC=C(C=C5)N6CCOCC6)OCC(CO)O": [4.3, 122, 914, 4, 45, 0, 9, 35, 0, 3, 7, 0, 0, 0, 0, 0], "COC1=CC(=C(C=C1)OC)NC(=O)C2=C3N=CC=C(N3N=C2)C4=CC=CC=C4": [2.8, 77.8, 528, 1, 28, 0, 5, 21, 0, 4, 3, 0, 0, 0, 0, 0], "CNC(=O)C1=CN=C(C2=C1SC=C2C3=CC=C(C=C3)NC(=O)NC4=CC(=CC=C4)Cl)N": [3.6, 137, 647, 4, 31, 0, 5, 23, 0, 5, 2, 0, 1, 1, 0, 0], "COC1=C(C=C(C(=C1)C(=O)O)Cl)NC(=O)NC2=NC=C(N=C2)C#N": [0.9, 137, 525, 3, 24, 0, 7, 15, 0, 5, 4, 0, 0, 1, 0, 0], "CCOC1=C(C(=CC(=N1)C(=O)NCC2=CC=NC=C2)N)C#N": [1.1, 114, 415, 2, 22, 0, 6, 15, 0, 5, 2, 0, 0, 0, 0, 0], "CC1=CC(=C(C=C1)CN2C=C(N=N2)C3=CC4=C(C=C3)NN=C4)C": [3.3, 59.4, 403, 1, 23, 0, 3, 18, 0, 5, 0, 0, 0, 0, 0, 0], "C1CC(CNC1)C2=CC(=C(C=C2)C3=NC4=C(N3)C=C(C=C4C(=O)N)Cl)F": [2.9, 83.8, 524, 3, 26, 0, 4, 20, 0, 4, 1, 1, 0, 1, 0, 0], "C1=CC(=C2C(=C1)NN=C2N)C3=CC=C(C=C3)NC(=O)NC4=C(C=CC(=C4)CO)F": [2.6, 116, 559, 5, 29, 0, 5, 21, 0, 5, 2, 1, 0, 0, 0, 0], "COC1=C(C=CC(=C1)C2=CC3=C(C=C2)C(=O)NC4=C(N3)C=CC(=C4)CCOC5=CC=C(C=C5)N6CCOCC6)CC#N": [5.3, 95.8, 926, 2, 42, 0, 7, 34, 0, 4, 4, 0, 0, 0, 0, 0], "C1=CC=C2C(=C1)C=CC=C2CC(C(=O)NC3=CN=CC(=C3)C=CC4=CC=NC=C4)N": [3.6, 80.9, 574, 2, 30, 0, 4, 25, 0, 4, 1, 0, 0, 0, 0, 0], "CC1=NN(C2=C1C=C(S2)C(=O)N)C": [1.2, 89.2, 235, 1, 13, 0, 3, 8, 0, 3, 1, 0, 1, 0, 0, 0], "CC1=CC2=C(C(=C1)Cl)OC(=N2)NC3=CC=C(C=C3)C4=NN(C5=C4C(=NC=N5)N)C6CCC(CC6)OCCOC": [5.2, 126, 784, 2, 39, 0, 9, 29, 0, 7, 3, 0, 0, 1, 0, 0], "C1=CC=C(C=C1)C2=CN3C(=NN=C3N)C=C2": [2.5, 56.2, 239, 1, 16, 0, 3, 12, 0, 4, 0, 0, 0, 0, 0, 0], "C1=CC2=C(C=CN=C2)C(=C1)S(=O)(=O)NCCNCC=CC3=CC=C(C=C3)Br": [3.5, 79.5, 570, 2, 27, 0, 5, 20, 0, 3, 2, 0, 1, 0, 1, 0], "C1CCN(C1)CC2CC(C2)N3C=C(C4=C3N=CN=C4N)C5=CC(=CC=C5)OCC6=CC=CC=C6": [4.6, 69.2, 645, 1, 34, 0, 5, 28, 0, 5, 1, 0, 0, 0, 0, 0], "C1C2=CC=CC=C2C3=C1C=NN3": [1.9, 28.7, 181, 1, 12, 0, 1, 10, 0, 2, 0, 0, 0, 0, 0, 0], "C1=CC=C(C=C1)C2=C3C(=CC=C2)NNC3=O": [2.8, 41.1, 273, 2, 16, 0, 2, 13, 0, 2, 1, 0, 0, 0, 0, 0], "CC1=C(C(=O)N2C3=CC=CC=C3NC2=C1C#N)C=O": [1.6, 78.9, 540, 1, 19, 0, 4, 14, 0, 3, 2, 0, 0, 0, 0, 0], "C1=CC(=C2C(=C1)NN=C2N)C3=CC=C(C=C3)Br": [3.5, 54.7, 265, 2, 17, 0, 2, 13, 0, 3, 0, 0, 0, 0, 1, 0], "C1=CC(=CC(=C1)F)NC(=O)NC2=CC=C(C=C2)NC(=O)C3=C4C(=NC=NN4C=C3)N": [1.6, 126, 616, 4, 30, 0, 6, 20, 0, 7, 2, 1, 0, 0, 0, 0], "CC1=CC=C(C=C1)N2C3=C(C(=N2)C)C(=O)C4=C(N3O)C=CC(=C4)Cl": [4.3, 58.4, 497, 1, 24, 0, 4, 19, 0, 3, 2, 0, 0, 1, 0, 0], "CC(=C1C=CC(=O)C=C1O)NNC(=O)C2=C(N=NN2C3=NON=C3N)COC": [-0.4, 187, 581, 4, 28, 0, 11, 15, 0, 8, 5, 0, 0, 0, 0, 0], "CC(C1CCCCC1)NC2=C(C(=O)C2=O)NC3=CC=NC=C3": [3.2, 71.1, 474, 2, 22, 0, 5, 17, 0, 3, 2, 0, 0, 0, 0, 0], "C1CC1N2C3=C(C(=C(C=C3C(=O)C4=C2SNC4=O)F)NCC5=CC=CC=C5)F": [3.7, 86.7, 708, 2, 28, 0, 7, 20, 0, 3, 2, 2, 1, 0, 0, 0], "CC(=NN=C(N)N)C1=CC(=CC(=C1)NC(=O)NCCCCCCNC(=O)NC2=CC(=CC(=C2)C(=NN=C(N)N)C)C(=NN=C(N)N)C)C(=NN=C(N)N)C": [-1.8, 389, 1290, 12, 54, 0, 10, 32, 0, 20, 2, 0, 0, 0, 0, 0], "C1=CC=C(C=C1)CC(COC2=CN=CC(=C2)C=CC3=CC=NC=C3)N": [3.1, 61, 389, 1, 25, 0, 4, 21, 0, 3, 1, 0, 0, 0, 0, 0], "C1=CC(=CC=C1C2=CC=C(C=C2)F)C(=O)NS(=O)(=O)C3=CC(=C(C=C3)NCCSC4=CC=C(C=C4)O)[N+](=O)[O-]": [6.3, 175, 906, 3, 39, 0, 9, 27, 0, 3, 6, 1, 2, 0, 0, 0], "CCOC1=CC=CC=C1C=NNC(=O)C2=C(N(N=N2)C3=NON=C3N)N4CCCC4": [1.7, 150, 604, 2, 30, 0, 10, 18, 0, 9, 3, 0, 0, 0, 0, 0], "C1C(NNC1=C2C(=C3C=C(C=CC3=NC2=O)Cl)C4=CC=CC=C4)C5=CC=CC=C5": [4.8, 53.5, 690, 2, 29, 0, 3, 25, 0, 3, 1, 0, 0, 1, 0, 0], "CC(=NN=C(N)N)C1=CC(=CC(=C1)NC(=O)NCCCN(C)CCCNC(=O)NC2=CC(=CC(=C2)C(=NN=C(N)N)C)C(=NN=C(N)N)C)C(=NN=C(N)N)C": [-2.5, 393, 1340, 12, 56, 0, 11, 33, 0, 21, 2, 0, 0, 0, 0, 0], "CC1=C(C=CC(=C1)O)N2C3=C(C=CC(=C3)Cl)C(=O)C4=C2N=C(N=C4N)N": [3.8, 118, 552, 3, 26, 0, 7, 19, 0, 5, 2, 0, 0, 1, 0, 0], "CN1CCC1COC2=CN=CC(=C2)CCC3=CC=NC=C3": [2.2, 38.2, 306, 0, 21, 0, 4, 17, 0, 3, 1, 0, 0, 0, 0, 0], "C1COCCN1C2=CC(=NC(=N2)OCCC3=CC=CC=N3)NN": [1.1, 98.4, 342, 2, 23, 0, 8, 15, 0, 6, 2, 0, 0, 0, 0, 0], "C1=CC=C(C=C1)C2=CN=CC3=C2C=C(S3)C(=O)O": [3.4, 78.4, 317, 1, 18, 0, 4, 14, 0, 1, 2, 0, 1, 0, 0, 0], "C1=CC=C2C(=C1)C(=CN2)CC(COC3=CN=CC(=C3)C4=CC=C(C=C4)F)N": [3.8, 63.9, 457, 2, 27, 0, 4, 22, 0, 3, 1, 1, 0, 0, 0, 0], "CCOC(=O)C1=CN(C2=C(C1=O)C=CC(=C2)C3=CC=NC=C3)C4=C(C=C(C=C4)O)C": [4.2, 79.7, 672, 1, 30, 0, 6, 24, 0, 2, 4, 0, 0, 0, 0, 0], "CC1=NN(C2=C1C(=C(S2)C(=O)N)N)C": [1.1, 115, 262, 2, 14, 0, 4, 8, 0, 4, 1, 0, 1, 0, 0, 0], "CC(C)OC1=C(C=C(C=C1)C2=NOC(=N2)C3=CC=C(C=C3)NC4CCC(C4)C(=O)O)Cl": [5.3, 97.5, 601, 2, 31, 0, 7, 24, 0, 3, 4, 0, 0, 1, 0, 0], "C1=CC(=CC(=C1)NC(=O)NC2=CC=C(C=C2)C3=CC4=C(C=C3)C(=NN4)N)C(F)(F)F": [4.3, 95.8, 596, 4, 30, 0, 6, 21, 0, 5, 1, 3, 0, 0, 0, 0], "COC1=CC=CC(=C1)NC(=O)C2=C3N=CC=C(N3N=C2)C4=CC=CC=C4": [2.8, 68.5, 482, 1, 26, 0, 4, 20, 0, 4, 2, 0, 0, 0, 0, 0], "C1=CC=C(C=C1)C2=CN=CC3=C2C=C(S3)C(=O)N": [2.7, 84.2, 317, 1, 18, 0, 3, 14, 0, 2, 1, 0, 1, 0, 0, 0], "COC1=C(C=CC(=C1)NC2=NC=NC3=C2C=C(C=C3)C4=CC=C(C=C4)CN5CC6C(C5)C6CO)OC7=CC=CC=C7": [6, 79.7, 821, 2, 41, 0, 7, 34, 0, 4, 3, 0, 0, 0, 0, 0], "CC1=C2C(=O)C(=CNC2=NC(=C1Cl)N3CCC(C3)CN)C(=O)O": [-0.3, 109, 541, 3, 23, 0, 7, 16, 0, 4, 3, 0, 0, 1, 0, 0], "C1=CC(=C(C(=C1C2=CN=CC3=C2C=C(S3)C(=O)N)F)F)Br": [3.6, 84.2, 416, 1, 21, 0, 5, 14, 0, 2, 1, 2, 1, 0, 1, 0], "CCS(=O)(=O)C1=CC=C(C=C1)C2=CN=CC3=C2C=C(S3)C(=O)N": [2.3, 127, 538, 1, 23, 0, 5, 16, 0, 2, 3, 0, 2, 0, 0, 0], "CC1=C2C=C(C=CC2=NN1)C3=CC(=CN=C3)OCC(CC4=CC=CC=C4)CN": [3.8, 76.8, 470, 2, 28, 0, 4, 23, 0, 4, 1, 0, 0, 0, 0, 0], "CC(=NN=C(N)N)C1=CC(=CC(=C1)NC(=O)C2=CC(=CC=C2)C(=O)NC3=CC(=CC(=C3)C(=NN=C(N)N)C)C(=NN=C(N)N)C)C(=NN=C(N)N)C": [-1.3, 365, 1320, 10, 52, 0, 10, 32, 0, 18, 2, 0, 0, 0, 0, 0], "C1CC2=C(C=CS2)C3=C1C=NN3": [1.9, 56.9, 185, 1, 12, 0, 2, 9, 0, 2, 0, 0, 1, 0, 0, 0], "C1COCCN1C2=CC=C(C=C2)OCCC3=CC4=C(C=C3)NC5=C(C=CC(=C5)C6=CN(C7=C6C=CN=C7)CC8=CC(=C(C(=C8)F)F)F)C(=O)N4": [6.6, 80.6, 1110, 2, 50, 0, 9, 39, 0, 5, 3, 3, 0, 0, 0, 0], "CNC(=O)N1CCN(CC1)CCCOC2=CC3=C(CC4=C3NN=C4C5=CN=C(C=C5)C#N)C=C2": [2, 110, 749, 2, 34, 0, 6, 25, 0, 7, 2, 0, 0, 0, 0, 0], "C1=C(C=C(C=C1C(F)(F)F)C(F)(F)F)C2=CN=CC3=C2C=C(S3)C(=O)N": [4.5, 84.2, 518, 1, 26, 0, 9, 16, 0, 2, 1, 6, 1, 0, 0, 0], "CC1=CC(=C(C=C1)F)C2=CN3C(=NN=C3N)C=C2": [2.9, 56.2, 301, 1, 18, 0, 4, 13, 0, 4, 0, 1, 0, 0, 0, 0], "COC1=CC(=CC(=C2C(=C(NN2)N)C#N)C#N)C=CC1=O": [1.6, 132, 502, 3, 21, 0, 6, 14, 0, 5, 2, 0, 0, 0, 0, 0], "CCC1=NC2=C(C3=CC(=C(C=C31)OC)OC)C(=O)NC2=O": [2, 77.5, 441, 1, 21, 0, 5, 15, 0, 2, 4, 0, 0, 0, 0, 0], "CC(C)S(=O)(=O)N1C2=C(C=CC(=C2)C3=C(N=C4N3C=CS4)C5=CC=C(C=C5)F)N=C1N": [5.5, 132, 757, 1, 31, 0, 7, 21, 0, 5, 2, 1, 2, 0, 0, 0], "CCOC1=C(C(=CC(=N1)C(=O)NCC2=CC=C(C=C2)S(=O)(=O)N)N)C#N": [0.8, 170, 633, 3, 26, 0, 8, 16, 0, 5, 4, 0, 1, 0, 0, 0], "C1=CC(=CC(=C1)NC(=O)NC2=CC=C(C=C2)C3=C(C4=NC=CN=C4C=C3)N)C(F)(F)F": [3.6, 92.9, 610, 3, 31, 0, 7, 22, 0, 5, 1, 3, 0, 0, 0, 0], "C1=CC(=NC(=C1)NC(=O)NC2=C3C=CC(=C(C3=NC=C2)Cl)Cl)C(F)(F)F": [4.2, 66.9, 510, 2, 26, 0, 6, 18, 0, 4, 1, 3, 0, 2, 0, 0], "CC(=O)NC1=NC(=C(C(=C1)N)C#N)C2=CSC=C2": [1.3, 120, 366, 2, 18, 0, 5, 12, 0, 4, 1, 0, 1, 0, 0, 0], "CCOC1=C(C(=CC(=N1)C(=O)NCC2=CC=CC=C2S(=O)(=O)N)N)Cl": [1.1, 146, 556, 3, 25, 0, 7, 16, 0, 4, 4, 0, 1, 1, 0, 0], "CSC1=CNC2=C(C1=O)C=CC3=C2C=CN=C3": [2.5, 67.3, 355, 1, 17, 0, 4, 13, 0, 2, 1, 0, 1, 0, 0, 0], "CC1=C(C2=C(N1C3CCC(CC3)N4CCCC4)N=CN=C2N)C5=CC(=CC=C5)OCC6=CC=CC=C6": [5.5, 69.2, 687, 1, 36, 0, 5, 30, 0, 5, 1, 0, 0, 0, 0, 0], "COC1=CC(=CC(=C1OC)OC)C2=C(C(=O)NC2=O)C3=CNC4=CC=CC=C43": [2.6, 89.6, 649, 2, 28, 0, 5, 21, 0, 2, 5, 0, 0, 0, 0, 0], "COC1=C(C=C(C(=C1)C=O)Cl)NC(=O)NC2=NC=C(N=C2)C#N": [0.8, 117, 482, 2, 23, 0, 6, 15, 0, 5, 3, 0, 0, 1, 0, 0], "CCOC1=C(C(=CC(=N1)C(=O)NCC2=CN=CC=C2)N)C#N": [1.1, 114, 421, 2, 22, 0, 6, 15, 0, 5, 2, 0, 0, 0, 0, 0], "C1=CC=C(C=C1)NC(=O)NC2=CC=C(C=C2)C3=C4C(=CC=C3)NN=C4N": [3.4, 95.8, 473, 4, 26, 0, 3, 20, 0, 5, 1, 0, 0, 0, 0, 0], "C1CCOC2=CC(=C(C=C2NC(=O)NC3=CN=C(C(=N3)OCC1)C#N)Cl)OCC(CO)O": [1.1, 159, 651, 4, 32, 0, 9, 21, 0, 5, 6, 0, 0, 1, 0, 0], "C1=CC=C(C(=C1)C(=O)O)NC2=NC(=NC=C2)NC3=CC(=CC=C3)O": [4, 107, 423, 4, 24, 0, 7, 17, 0, 4, 3, 0, 0, 0, 0, 0], "C1=CC=C(C(=C1)C(=O)O)NC2=NC(=NC=C2)NC3=CC4=C(C=C3)C=NN4": [3.7, 116, 492, 4, 26, 0, 7, 18, 0, 6, 2, 0, 0, 0, 0, 0], "COC1=CC=C(C=C1)CNC(=O)NC2=NC=C(S2)[N+](=O)[O-]": [2.6, 137, 371, 2, 21, 0, 6, 12, 0, 4, 4, 0, 1, 0, 0, 0], "C1CNC2=C(C(=NC=N2)N)N=C1C3=CC=C(C=C3)NC(=O)NC4=CC=CC(=C4)C(F)(F)F": [2.7, 117, 681, 4, 32, 0, 9, 21, 0, 7, 1, 3, 0, 0, 0, 0], "C1=CC=C(C=C1)NC2=NC=NC3=CC=CC=C32": [4, 37.8, 238, 1, 17, 0, 3, 14, 0, 3, 0, 0, 0, 0, 0, 0], "CN1C2=CC=CC=C2C3=C4C(=C5C6=CC=CC=C6N(C5=C31)CCC#N)CNC4=O": [3.2, 62.8, 730, 1, 29, 0, 2, 24, 0, 4, 1, 0, 0, 0, 0, 0], "C1C(CC(=O)C2=C1NC3=C(C2=O)C=CC(=C3)Cl)C4=C(C=C(C=C4)Cl)Cl": [5.2, 46.2, 620, 1, 25, 0, 3, 22, 0, 1, 2, 0, 0, 3, 0, 0], "C1C2=C(C3=C(C=CC=N3)NC1=O)NC4=C2C=C(C=C4)Br": [2.2, 57.8, 405, 2, 20, 0, 2, 15, 0, 3, 1, 0, 0, 0, 1, 0], "C1=CC=C(C=C1)NC(=O)NC2=CC=CC=C2": [3, 41.1, 196, 2, 16, 0, 1, 13, 0, 2, 1, 0, 0, 0, 0, 0], "CC1=CC(=CC=C1)NC(=O)NC2=CC=C(C=C2)C3=C4C=NNC4=CC=C3": [4.1, 69.8, 477, 3, 26, 0, 2, 21, 0, 4, 1, 0, 0, 0, 0, 0], "C1CNCCN(C1)S(=O)(=O)C2=CC=CC3=C2C=CN=C3": [1, 70.7, 421, 1, 20, 0, 5, 14, 0, 3, 2, 0, 1, 0, 0, 0], "C1=CC=C(C(=C1)C(=O)O)NC2=NC(=NC=C2)NC3=CC4=C(C=C3)NN=C4": [3.7, 116, 492, 4, 26, 0, 7, 18, 0, 6, 2, 0, 0, 0, 0, 0], "CC1=CC(=O)C(C12C3=CC(=CC(=C3C(=O)O2)O)OC)O": [0.8, 93.1, 498, 2, 20, 0, 6, 14, 0, 0, 6, 0, 0, 0, 0, 0], "C1CCOC2=CC(=C(C=C2NC(=O)NC3=CN=C(C(=N3)OCC1)C#N)Cl)OCCO": [1.8, 139, 605, 3, 30, 0, 8, 20, 0, 5, 5, 0, 0, 1, 0, 0], "CCCN1C(=NC(=C1C2=NC(=NC=C2)NC3CCCCC3)C4=CC(=C(C=C4)Cl)Cl)C5CCNCC5": [6, 67.7, 643, 2, 35, 0, 5, 29, 0, 6, 0, 0, 0, 2, 0, 0], "C1=CC2=C(C(=C1)C(=O)N)NN=C2": [0.4, 71.8, 195, 2, 12, 0, 2, 8, 0, 3, 1, 0, 0, 0, 0, 0], "CC1=C(C=C2C(=C1)C(=O)C3=CC(=CC(=C3C2=O)O)OC)O": [3, 83.8, 448, 2, 21, 0, 5, 16, 0, 0, 5, 0, 0, 0, 0, 0], "CC1=CC(=CC2=C1C3=CC(=CC(=C3C(=O)O2)O)OS(=O)(=O)O)O": [2.3, 139, 570, 3, 23, 0, 8, 14, 0, 0, 8, 0, 1, 0, 0, 0], "CC1=CC(=CC2=C1C3=CC(=CC(=C3C(=O)O2)O)OC)O": [3.2, 76, 385, 2, 20, 0, 5, 15, 0, 0, 5, 0, 0, 0, 0, 0], "CC1=CC(=C(C=C1C2=CC(=CC(=C2C(=O)O)O)OC)O)O": [2.9, 107, 373, 4, 21, 0, 6, 15, 0, 0, 6, 0, 0, 0, 0, 0], "CC1=CC(=C(C=C1C2=CC(=CC(=C2C(=O)O)O)O)O)O": [2.6, 118, 360, 5, 20, 0, 6, 14, 0, 0, 6, 0, 0, 0, 0, 0], "CN(C1=CC2=C(C=C1)N(C(=N2)NC(=O)C3=CC=C(C=C3)C#N)CCC(=O)N)C(=O)C4CCCCC4": [2.5, 134, 826, 2, 35, 0, 5, 26, 0, 6, 3, 0, 0, 0, 0, 0], "CC(C)(C)OCN1C=C(C2=CC=CC=C21)C3=C(C(=O)NC3)C4=CC(=C(C(=C4)OC)OC)OC": [3.3, 71, 719, 1, 33, 0, 5, 26, 0, 2, 5, 0, 0, 0, 0, 0], "COC1=CC(=CC(=C1OC)OC)C2=C(CNC2=O)C3=CN(C4=CC=CC=C43)COC5=CC=CC=C5": [4.1, 71, 752, 1, 35, 0, 5, 28, 0, 2, 5, 0, 0, 0, 0, 0], "C1=CC(=C(C=C1CCNC(=O)C(=NO)CC2=CC(=C(C(=C2)C3=CC(=CC(=C3O)Br)CC(=NO)C(=O)NCCC4=CC(=C(C=C4)O)Br)O)Br)Br)O": [8.6, 204, 1100, 8, 50, 0, 10, 34, 0, 4, 8, 0, 0, 0, 4, 0], "COC1=CC(=C2C(=C1)C3=CC(=C(C=C3COC2=O)O)O)O": [2.4, 96.2, 400, 3, 21, 0, 6, 15, 0, 0, 6, 0, 0, 0, 0, 0], "CC1=CC(=CC=C1)NC(=O)NC2=CC=C(C=C2)C3=C(C4=NC=CN=C4C=C3)N": [3.1, 92.9, 521, 3, 28, 0, 4, 22, 0, 5, 1, 0, 0, 0, 0, 0], "CN1C=C(C2=CC=CC=C21)C3=C(CNC3=O)C4=CC(=C(C(=C4)OC)OC)OC": [2.4, 61.7, 608, 1, 28, 0, 4, 22, 0, 2, 4, 0, 0, 0, 0, 0], "CC1(C(C(C2=C(C1O)C(=O)C3=CC(=CC(=C3C2=O)O)OC)O)O)O": [-1.3, 145, 613, 5, 24, 0, 8, 16, 0, 0, 8, 0, 0, 0, 0, 0], "CC1=C(N2C=CC=CC2=N1)C3=CSC(=N3)NC4=CC=C(C=C4)O": [4.4, 90.7, 404, 2, 23, 0, 5, 17, 0, 4, 1, 0, 1, 0, 0, 0], "CC1=C(C(=O)C(C1)O)C2=CC(=CC(=C2C(=O)O)O)OC": [1.2, 104, 455, 3, 20, 0, 6, 14, 0, 0, 6, 0, 0, 0, 0, 0], "CC1=CC(=CC2=C1C3=CC(=CC(=C3C(=O)O2)O)O)O": [2.9, 87, 371, 3, 19, 0, 5, 14, 0, 0, 5, 0, 0, 0, 0, 0], "CC1=CC(=C(C2=C1C3=CC(=CC(=C3C(=O)O2)O)OC)O)O": [2.9, 96.2, 413, 3, 21, 0, 6, 15, 0, 0, 6, 0, 0, 0, 0, 0], "C1CC2(C3C(CC(=O)C4=C(C=CC(=C34)C5=C2C(=C(C=C5)O)C1=O)O)O)O": [1.4, 115, 648, 4, 26, 0, 6, 20, 0, 0, 6, 0, 0, 0, 0, 0], "COC1=CC(=CC(=C1OC)OC)C2=C(CNC2=O)C3=CNC4=CC=CC=C43": [2.5, 72.6, 579, 2, 27, 0, 4, 21, 0, 2, 4, 0, 0, 0, 0, 0], "CC1=C(C=C2C(=C1)C(=O)C3=CC(=C(C(=C3C2=O)O)C4=C5C(=C(C=C4OC)O)C(=O)C6=C(C5=O)C(C(C(C6O)O)(C)O)O)OC)O": [1.4, 228, 1310, 7, 45, 0, 13, 32, 0, 0, 13, 0, 0, 0, 0, 0], "CC1=C(C(=C2C(=C1)C(=O)C3=CC(=CC(=C3C2=O)O)OC)O)O": [2.7, 104, 477, 3, 22, 0, 6, 16, 0, 0, 6, 0, 0, 0, 0, 0], "C1=CC2=C(C=C1Br)C(=O)N=CN2": [1.4, 41.5, 229, 1, 12, 0, 2, 8, 0, 2, 1, 0, 0, 0, 1, 0], "C1=C2C3=C(C(=C1O)O)OC(=O)C4=CC(=C(C(=C43)OC2=O)O)O": [1.1, 134, 475, 4, 22, 0, 8, 14, 0, 0, 8, 0, 0, 0, 0, 0], "CN(C)CC(COC1=CC=C(C=C1)NC2=NC=CC(=N2)NC3=C(C=CC(=C3)Cl)Cl)O": [4.6, 82.5, 496, 3, 30, 0, 7, 23, 0, 5, 2, 0, 0, 2, 0, 0], "CC1=C(C=CC2=C1C=CN2)NC3=C(C=NC=C3C#N)C=CC4=CC(=CC=C4)S(=O)(=O)N5CCN(CC5)C": [4.4, 114, 950, 2, 37, 0, 7, 28, 0, 6, 2, 0, 1, 0, 0, 0], "CC1=C(C=CC2=C1C=CN2)NC3=C(C(=NC=C3C#N)C)C=CC4=CC(=CC=C4)S(=O)(=O)N5CCN(CC5)C": [4.8, 114, 981, 2, 38, 0, 7, 29, 0, 6, 2, 0, 1, 0, 0, 0], "CN1CC2CC1CN2C3=CC=C(C=C3)C4=CC=NC5=C(C(=NN45)C6=CC=NC=C6)C7=CC(=CC=C7)O": [4, 69.8, 754, 1, 36, 0, 6, 29, 0, 6, 1, 0, 0, 0, 0, 0], "C1=CC(=CC(=C1)NC(=O)C2=CC(=CC=C2)C(F)(F)F)C3=CC=NC4=CC(=NN34)C5=CC=NC=C5": [4.3, 72.2, 701, 1, 34, 0, 7, 25, 0, 5, 1, 3, 0, 0, 0, 0], "CC(C)N1CCN(CC1)C(=O)C2=CC=C(C=C2)NC(=O)NC3=CC=C(C=C3)C4=NC(=NC(=N4)N5C6CCC5COC6)C7CCOCC7": [3.4, 125, 1020, 2, 47, 0, 9, 35, 0, 8, 4, 0, 0, 0, 0, 0], "COC(=O)N1CCC(CC1)N2C3=C(C=N2)C(=NC(=N3)C4=CC=C(C=C4)N)N5CCOCC5": [1.6, 112, 633, 1, 32, 0, 8, 22, 0, 7, 3, 0, 0, 0, 0, 0], "CC(C)(C)OC(=O)N1CCC(CC1)N2C3=C(C=N2)C(=NC(=N3)C4=CC=C(C=C4)N)N5CCOCC5": [2.6, 112, 712, 1, 35, 0, 8, 25, 0, 7, 3, 0, 0, 0, 0, 0], "CN1CCN(CC1)C2=NC=C(C=C2)C3=CC4=C(NCCN4CC5=C(C=CC(=C5)Cl)C(F)(F)F)N=C3": [4.9, 47.5, 691, 1, 35, 0, 9, 26, 0, 6, 0, 3, 0, 1, 0, 0], "CNCC1=CC=C(C=C1)C2=C3CCNC(=O)C4=CC(=CC(=C34)N2)F": [2.5, 56.9, 466, 3, 24, 0, 3, 19, 0, 3, 1, 1, 0, 0, 0, 0], "C1C2=CC=CC=C2C3=C1SC(=N3)N": [2.3, 67.2, 209, 1, 13, 0, 3, 10, 0, 2, 0, 0, 1, 0, 0, 0], "CC1CN(CC(O1)C)C(C)C2=NSC(=C2)NC3=NC(=CN4C3=NC=C4C5=CNN=C5)C": [3.1, 125, 606, 2, 31, 0, 8, 21, 0, 8, 1, 0, 1, 0, 0, 0], "CC1=NSC(=C1)NC2=NC(=CN3C2=NC=C3C4=CNN=C4)SC": [3.2, 137, 415, 2, 23, 0, 7, 14, 0, 7, 0, 0, 2, 0, 0, 0], "C1=CC=C2C(=C1)N=C(S2)NC(=O)CC3=CC=CS3": [3.2, 98.5, 313, 1, 18, 0, 4, 13, 0, 2, 1, 0, 2, 0, 0, 0], "CC(C)OCC1=CC2=C(C=C1)N(C3=C4CC5=CC=CC=C5C4=C6C(=C23)CNC6=O)CCCO": [3.9, 63.5, 728, 2, 33, 0, 3, 28, 0, 2, 3, 0, 0, 0, 0, 0], "CCN(CC1=NSC(=C1)NC2=NC(=CN3C2=NC=C3C4=CNN=C4)C)C(C)(C)CO.Cl": [0, 136, 569, 4, 31, 0, 8, 21, 0, 8, 1, 0, 1, 1, 0, 0], "CC1=CN2C(=CN=C2C(=N1)NC3=CC(=NS3)CN4CCC(C4)(F)F)C5=CNN=C5": [3, 115, 586, 2, 29, 0, 9, 18, 0, 8, 0, 2, 1, 0, 0, 0], "CC1=CN2C(=CN=C2C(=N1)NC3=CC(=NS3)CN4CCC(C4)(F)F)C5=CNN=C5.Cl": [0, 115, 586, 3, 30, 0, 9, 19, 0, 8, 0, 2, 1, 1, 0, 0], "CCCC1=NOC(=C1)C2=CC3=C(C=C2)NN=C3": [2.9, 54.7, 261, 1, 17, 0, 3, 13, 0, 3, 1, 0, 0, 0, 0, 0], "C1CCN(CC1)CC2=NOC(=C2)C3=CC4=C(C=C3)NN=C4": [2.4, 58, 347, 1, 21, 0, 4, 16, 0, 4, 1, 0, 0, 0, 0, 0], "C1CN2C=C(C3=C2C(=CC=C3)CN1C(=O)N4CCOCC4)C5=C(C(=O)NC5=O)C6=CN=C7N6C=CC=C7": [1.2, 101, 995, 1, 37, 0, 5, 27, 0, 6, 4, 0, 0, 0, 0, 0], "CC(=NNC(=O)C1=C(N(N=N1)C2=NON=C2N)C3=CC=CC=C3)C4=CC=CO4": [1.7, 150, 585, 2, 28, 0, 9, 17, 0, 8, 3, 0, 0, 0, 0, 0], "CC1=C(C(=O)N(C2=NC(=NC=C12)NC3=NC=C(C=C3)N4CCNCC4)C5CCCC5)C(=O)C": [1.8, 103, 775, 2, 33, 0, 8, 24, 0, 7, 2, 0, 0, 0, 0, 0], "C1=CC(=C(C(=C1)Cl)C2=[N+](C=CC3=C(C=CN=C32)C4=C(C=C(C=C4)F)Cl)[O-])Cl": [5.4, 38.4, 506, 0, 27, 0, 3, 23, 0, 2, 1, 1, 0, 3, 0, 0], "C1CC(CNC1)N2CCC3(C2)CN(C4=CC=CC=C34)C(=O)C5=CC6=C(N5)C=CC(=C6)F": [3.6, 51.4, 690, 2, 31, 0, 4, 25, 0, 4, 1, 1, 0, 0, 0, 0], "C1CNCC1N2CCC3(C2)CN(C4=CC=CC=C34)C(=O)C5=CC6=C(N5)C=C(C=C6)F": [3.3, 51.4, 676, 2, 30, 0, 4, 24, 0, 4, 1, 1, 0, 0, 0, 0], "CC1CCC(CN1)N2CCC3(C2)CN(C4=CC=CC=C34)C(=O)C5=CC6=CC=CC=C6N5": [4, 51.4, 684, 2, 31, 0, 3, 26, 0, 4, 1, 0, 0, 0, 0, 0], "C1CN(CCN1)C2=CC=C(C=C2)NC(=O)C3=CC=C(O3)C4=CC=C(C=C4)Cl": [3.9, 57.5, 484, 2, 27, 0, 4, 22, 0, 3, 2, 0, 0, 1, 0, 0], "CC(C)(C1=CC(=C(C(=C1)I)O)Br)C2=CC(=C(C(=C2)I)O)Br": [6.7, 40.5, 338, 2, 21, 0, 2, 15, 0, 0, 2, 0, 0, 0, 2, 2], "CC1=CC(=CC=C1)NC(=O)NC2=CC=C(C=C2)C3=CSC4=C3C(=NC=C4C#CCNC)N": [3.8, 120, 697, 4, 32, 0, 5, 25, 0, 5, 1, 0, 1, 0, 0, 0], "CC1=CN2CC(=O)NN=C2C=C1": [-0.3, 44.7, 314, 1, 12, 0, 2, 8, 0, 3, 1, 0, 0, 0, 0, 0], "CC(C)(C)C1=NN(C(=C1)NC(=O)C(=O)C2=CC=CC3=CC=CC=C32)C4=CC(=CC=C4)OCC(=O)O": [5.5, 111, 781, 2, 35, 0, 6, 27, 0, 3, 5, 0, 0, 0, 0, 0], "CC1=CC(=O)NN=C1C2=CC=C(C=C2)NC(=O)NC3=C(C=CC(=C3)C(F)(F)F)F": [3.2, 82.6, 699, 3, 29, 0, 7, 19, 0, 4, 2, 4, 0, 0, 0, 0], "CC1=CC=C(C=C1)C2=CC3=NC(=CN=C3N2)Br": [3.4, 41.6, 265, 1, 17, 0, 2, 13, 0, 3, 0, 0, 0, 0, 1, 0], "COC1=CC=C(C=C1)NC(=O)NC2=CC=C(C=C2)C3=CSC4=C3C(=NC=C4C5=CN(N=C5)CC(CO)O)N": [2.3, 176, 766, 5, 38, 0, 8, 27, 0, 6, 4, 0, 1, 0, 0, 0], "CC1=CC=CC(=C1)C=NNC2=NC(=NC(=C2)N3CCOCC3)OCCC4=CC=CC=N4": [3.8, 84.8, 544, 1, 31, 0, 8, 23, 0, 6, 2, 0, 0, 0, 0, 0], "C1=CN(C=C1)CCCOC2=C3C(=C(C=C2)C4=CC=C(C=C4)NC(=O)NC5=CC(=CC=C5)Cl)C(=NN3)N": [4.7, 110, 702, 4, 36, 0, 4, 28, 0, 6, 2, 0, 0, 1, 0, 0], "C1=CC=C2C(=C1)N=NN2CC3=CN(N=N3)C4=CC5=C(C=C4)NN=C5": [1.8, 90.1, 448, 1, 24, 0, 5, 16, 0, 8, 0, 0, 0, 0, 0, 0], "CC1=C2C=C(C=CC2=NN1)C3=CN=CC=C3": [2.5, 41.6, 243, 1, 16, 0, 2, 13, 0, 3, 0, 0, 0, 0, 0, 0], "C1=CC2=C(C=C1Cl)C(=O)NS2(=O)=O": [1.5, 71.6, 334, 1, 13, 0, 3, 8, 0, 1, 3, 0, 1, 1, 0, 0], "C1=CC=C(C=C1)CNC2=C(C=CC(=C2)C3=CC=NC=C3)C#N": [4.2, 48.7, 373, 1, 22, 0, 3, 19, 0, 3, 0, 0, 0, 0, 0, 0], "C1=C(N2C(=NN=C2N)C=N1)Cl": [0.7, 69.1, 154, 1, 11, 0, 4, 6, 0, 5, 0, 0, 0, 1, 0, 0], "C1=CC(=CC(=C1)F)NC(=O)NC2=CC=C(C=C2)C3=CC4=C(C=C3)C=NN4": [3.8, 69.8, 482, 3, 26, 0, 3, 20, 0, 4, 1, 1, 0, 0, 0, 0], "CN(C1=CC=CC=C1CNC2=NC(=NC3=C2C=CN3)N)S(=O)(=O)C": [1.3, 125, 525, 3, 24, 0, 7, 15, 0, 6, 2, 0, 1, 0, 0, 0], "CCOC(=O)C1=C(N(C2=C1C=C(C3=CC=CC=C32)O)C4=CC=C(C=C4)I)C": [5.8, 51.5, 536, 1, 27, 0, 3, 22, 0, 1, 3, 0, 0, 0, 0, 1], "C1=CC(=CC=C1C2=CC=C(C=C2)S(=O)(=O)CC(C3=CC=C(C=C3)O)N(C=O)O)C(F)(F)F": [3.9, 103, 702, 2, 32, 0, 8, 22, 0, 1, 5, 3, 1, 0, 0, 0], "CCOC1=CC(=C(C=C1)C=C2C(=O)N=C(S2)N)O": [1.9, 110, 395, 2, 18, 0, 4, 12, 0, 2, 3, 0, 1, 0, 0, 0], "C1=CN=CC2=C1C=C(S2)C(=O)N": [1.1, 84.2, 198, 1, 12, 0, 3, 8, 0, 2, 1, 0, 1, 0, 0, 0], "C1=CC(=CC=C1C2=CSC3=C2C(=NC=C3C4=CN(N=C4)CCO)N)NC(=O)NC5=CC=C(C=C5)OC(F)F": [3.8, 156, 771, 4, 38, 0, 9, 26, 0, 6, 3, 2, 1, 0, 0, 0], "CC1=CC(=O)C2=C(C(=C3NC4=CC=CC=C4N3)C(=O)C=C2O1)OC": [2.8, 84.4, 537, 2, 24, 0, 5, 18, 0, 2, 4, 0, 0, 0, 0, 0], "CS(=O)(=O)C1=CC=C(C=C1)C2=CN=CC3=C2C=C(S3)C(=O)N": [1.9, 127, 523, 1, 22, 0, 5, 15, 0, 2, 3, 0, 2, 0, 0, 0], "CC(=O)N1C2=C(C=C(C=C2)N)C=N1": [0.8, 60.9, 219, 1, 13, 0, 3, 9, 0, 3, 1, 0, 0, 0, 0, 0], "CCCCC#CC1=CC=C(C=C1)CN2CC(C2)C(=O)O": [1.1, 40.5, 378, 1, 20, 0, 3, 17, 0, 1, 2, 0, 0, 0, 0, 0], "C1=CSC2=NC=NC(=C21)N": [0.8, 80, 130, 1, 10, 0, 4, 6, 0, 3, 0, 0, 1, 0, 0, 0], "CC1=CN=C(S1)NC2=NC(=NC=C2Br)NC(C)C": [3.7, 91, 268, 2, 18, 0, 6, 11, 0, 5, 0, 0, 1, 0, 1, 0], "CS(=O)(=O)C1=CC=CC(=C1)C(=O)NC2=NC3=CC=CC=C3N2CCCO": [1.5, 110, 592, 2, 26, 0, 5, 18, 0, 3, 4, 0, 1, 0, 0, 0], "CC1=C(C=CC=C1NC(=O)C2=CC=C(C=C2)C(C)(C)C)C3=CN(C(=O)C(=C3)NC4=NC=C(C=C4)C(=O)N5CCOCC5)C": [4.5, 104, 1080, 2, 43, 0, 6, 34, 0, 5, 4, 0, 0, 0, 0, 0], "C1=CC2=NC(=CN2C=C1C(=O)N)C3=CC=C(O3)[N+](=O)[O-]": [1.6, 119, 413, 1, 20, 0, 5, 12, 0, 4, 4, 0, 0, 0, 0, 0], "COC1=CC=CC(=C1)NC(=O)N2CCC(CC2)C3=NC4=C(C=CC=C4N3)C(=O)N": [1.8, 113, 595, 3, 29, 0, 4, 21, 0, 5, 3, 0, 0, 0, 0, 0], "C1CNC2=C(C1=O)SC=C2C(=O)N": [0.3, 100, 257, 2, 13, 0, 4, 8, 0, 2, 2, 0, 1, 0, 0, 0], "C1=CC=C2C(=C1)C3=C(C2=NO)C=C(C=C3)NS(=O)(=O)C4=CC(=CC=C4)Br": [4.5, 87.1, 648, 2, 26, 0, 5, 19, 0, 2, 3, 0, 1, 0, 1, 0], "C1=CC2=NC=C(C=C2C=C1C3=CC=NC=C3)O": [2.4, 46, 253, 1, 17, 0, 3, 14, 0, 2, 1, 0, 0, 0, 0, 0], "C1=CC=C(C=C1)N2C(=C3C=CC(=CC3=N2)N)C(=O)O": [2.4, 81.1, 344, 2, 19, 0, 4, 14, 0, 3, 2, 0, 0, 0, 0, 0], "C1=CC2=C(C=C1C3=CC(=NO3)CO)C=NN2": [0.8, 74.9, 251, 2, 16, 0, 4, 11, 0, 3, 2, 0, 0, 0, 0, 0], "C1CNC(=O)C2=C(N1)C(=CS2)C(=O)O": [0.5, 107, 271, 3, 14, 0, 5, 8, 0, 2, 3, 0, 1, 0, 0, 0], "CC(C)(C)OC(=O)N1C=C(C2=CC=CC=C21)C3=CN=CN3C4CCCCC4": [4.7, 49, 526, 0, 27, 0, 3, 22, 0, 3, 2, 0, 0, 0, 0, 0], "C1CC1C2=C(N=NN2CC3=CC=CC=C3)C4=CC5=C(C=C4)NN=C5": [3.2, 59.4, 434, 1, 24, 0, 3, 19, 0, 5, 0, 0, 0, 0, 0, 0], "C1=CN2C(=NNC2=O)C(=C1)C3=CC=C(C=C3)N": [1, 70.7, 430, 2, 17, 0, 3, 12, 0, 4, 1, 0, 0, 0, 0, 0], "COC1=CC=CC=C1C2=NC(=NC=C2)NC3=CC(=CC=C3)S(=O)(=O)C": [2.9, 89.6, 522, 1, 25, 0, 6, 18, 0, 3, 3, 0, 1, 0, 0, 0], "CC(CCC(=O)O)(C1=CC(=C(C=C1)O)N)C2=CC(=C(C=C2)O)N": [2, 130, 391, 5, 23, 0, 6, 17, 0, 2, 4, 0, 0, 0, 0, 0], "CC(C)(C1=NC(=CC=C1)N2C3=NC(=NC=C3C(=O)N2CC=C)NC4=CC=C(C=C4)N5CCN(CC5)C)O": [3.1, 101, 795, 2, 37, 0, 9, 27, 0, 8, 2, 0, 0, 0, 0, 0], "C1=CC2=C(C(=C1)Br)C(=O)N3C4=C(C=C(C=C4)[N+](=O)[O-])C(=O)C3=N2": [2.6, 95.6, 616, 0, 23, 0, 5, 15, 0, 3, 4, 0, 0, 0, 1, 0], "C1CN(CC2=C1NC3=C(C=C(C=C23)Cl)Cl)C(=O)NC4=CC=C(C=C4)[N+](=O)[O-]": [3.9, 94, 581, 2, 27, 0, 3, 20, 0, 4, 3, 0, 0, 2, 0, 0], "C1COCC1N2C=C(C3=C2N=CN=C3N)C4=CC=C(C=C4)OC5=CC=C(C=C5)CO": [2.5, 95.4, 551, 2, 30, 0, 6, 23, 0, 4, 3, 0, 0, 0, 0, 0], "C1OC2=C(O1)C=C(C=C2)C3=C4N=CC(=C(N4N=C3)N)C5=CC=C(C=C5)NC(=O)NC6=CC=CC(=C6)C(F)(F)F": [4.5, 116, 859, 3, 39, 0, 9, 27, 0, 6, 3, 3, 0, 0, 0, 0], "CC(C1=CC=CC=C1F)NC2=NC(=CN=C2)N3C=NC4=C3C=C(C=C4)C#N": [3.3, 79.4, 550, 1, 27, 0, 6, 20, 0, 6, 0, 1, 0, 0, 0, 0], "CC(C)(C)C1=NN(C(=C1)NC(=O)C(=O)C2=CC=CC3=CC=CC=C32)C4=CC=C(C=C4)OCC(=O)N": [4.8, 116, 774, 2, 35, 0, 5, 27, 0, 4, 4, 0, 0, 0, 0, 0], "C1=CC2=C(C=NN2)C(=C1)NC(=O)NCC3=CC=C(C=C3)Cl": [2.7, 69.8, 360, 3, 21, 0, 2, 16, 0, 4, 1, 0, 0, 1, 0, 0], "C=CCC1=CC=CC2=C1OC(=CC2=NO)C3=CC=CC=C3": [4.5, 41.8, 435, 1, 21, 0, 3, 18, 0, 1, 2, 0, 0, 0, 0, 0], "CC1=CC(=CC=C1)NC(=O)NC2=CC=C(C=C2)C3=CSC4=C3C(=NC=C4C#CCCCCCCCCN)N": [6.7, 134, 788, 4, 38, 0, 5, 31, 0, 5, 1, 0, 1, 0, 0, 0], "CN1C=C(C2=CC=CC=C21)C3=CC4=NC(=CN=C4N3)Br": [3.1, 46.5, 366, 1, 20, 0, 2, 15, 0, 4, 0, 0, 0, 0, 1, 0], "C1=CC(=CC=C1C2=CN=CC3=C2C=C(S3)C(=O)N)Br": [3.4, 84.2, 346, 1, 19, 0, 3, 14, 0, 2, 1, 0, 1, 0, 1, 0], "C1C(C(C(=O)C(=C1C2=CC=CC=C2)C#N)C(=O)C3=CC=CC=C3)C4=CC=C(C=C4)Cl": [5.6, 57.9, 727, 0, 30, 0, 3, 27, 0, 1, 2, 0, 0, 1, 0, 0], "CN1C=C(C2=C1C=CC(=C2)C#N)C3=CC4=NC(=CN=C4N3)Br": [2.8, 70.3, 476, 1, 22, 0, 3, 16, 0, 5, 0, 0, 0, 0, 1, 0], "CC1=C(SC(=N1)C2=CC=NC=C2)C(=O)NC(C)C3=CC(=CC=C3)OC": [3.4, 92.4, 444, 1, 25, 0, 5, 19, 0, 3, 2, 0, 1, 0, 0, 0], "CC1=C(C=CC=C1O)NC(=O)C2=C3N=CC=C(N3N=C2)C4=CC=CC=C4": [2.8, 79.5, 496, 2, 26, 0, 4, 20, 0, 4, 2, 0, 0, 0, 0, 0], "CN1CCN(CC1)C2=CC=C(C=C2)NC3=NC=C(C(=N3)NC4=CC5=C(C=C4)NN=C5)Cl": [4.1, 85, 566, 3, 31, 0, 7, 23, 0, 8, 0, 0, 0, 1, 0, 0], "CN(C)C1=CC=C(C=C1)C2=CC(=NC(=N2)NS(=O)(=O)C3=CC=C(C=C3)N)C4=CC=C(C=C4)[N+](=O)[O-]": [2.8, 155, 792, 2, 35, 0, 9, 24, 0, 6, 4, 0, 1, 0, 0, 0], "C1=CC=C(C=C1)C2=NC(=NC=N2)NC3=CC(=C(C=C3)O)CN": [2.6, 97, 337, 3, 22, 0, 6, 16, 0, 5, 1, 0, 0, 0, 0, 0], "C1=CNC(=C1)C=C2C3=C(C=C(C=C3)C4=CC=C(C=C4)O)NC2=O": [3, 65.1, 482, 3, 23, 0, 2, 19, 0, 2, 2, 0, 0, 0, 0, 0], "CC1=CC=CC(=C1)C2=C3C(=CC=C2)ON=C3N": [3.3, 52, 271, 1, 17, 0, 3, 14, 0, 2, 1, 0, 0, 0, 0, 0], "C1=CC=C(C=C1)CC(COC2=CN=CC(=C2)C3=CC4=C(C=C3)NC(=O)C4=CC5=CC=CN5)N": [3.3, 93, 692, 3, 33, 0, 4, 27, 0, 4, 2, 0, 0, 0, 0, 0], "CC(C)CC1=C2C=CNC2=NC(=N1)NC3=CC(=C(C=C3)N4CCOCC4)Cl": [4.5, 66.1, 475, 2, 27, 0, 5, 21, 0, 5, 1, 0, 0, 1, 0, 0], "CN1C2=C(C=N1)C(=O)CCC2": [0.4, 34.9, 181, 0, 11, 0, 2, 8, 0, 2, 1, 0, 0, 0, 0, 0], "C1=CC(=NC(=C1)NC(=O)NC2=C3C=CC(=CC3=NC=C2)OC(F)F)C(F)(F)F": [3.9, 76.1, 536, 2, 28, 0, 9, 17, 0, 4, 2, 5, 0, 0, 0, 0], "CCOC(=O)CC1=NC2=C(N1)C=CC=C2N": [1, 81, 260, 2, 16, 0, 4, 11, 0, 3, 2, 0, 0, 0, 0, 0], "CN(CC1=CC(=C(C2=C1C=CC=N2)O)Cl)C3CCCCC3": [4.1, 36.4, 335, 1, 21, 0, 3, 18, 0, 2, 1, 0, 0, 1, 0, 0], "CC(C)OC1=C(C(=CC(=N1)C(=O)NCC2=C(C=CC(=C2)OC)OC)N)C#N": [2.6, 120, 535, 2, 27, 0, 7, 19, 0, 4, 4, 0, 0, 0, 0, 0], "CCCCNC(=O)C1=CN(C(=O)C2=CC(=C(C=C21)OC)OC)C(CC)CC": [3.6, 67.9, 544, 1, 27, 0, 4, 21, 0, 2, 4, 0, 0, 0, 0, 0], "COC1=CC(=C(C=C1)OC)NC2=NN3C(=NN=C3C4=CC=CC=C4)C=C2": [3.2, 73.6, 448, 1, 26, 0, 6, 19, 0, 5, 2, 0, 0, 0, 0, 0], "CC(=C(C)C1=CC=CC2=C1NC(=C2CCCOC3=C(C(=CC=C3)Cl)Cl)C(=O)O)C": [7.7, 62.3, 607, 2, 29, 0, 3, 25, 0, 1, 3, 0, 0, 2, 0, 0], "COC1=CC(=C(C=C1)C(=O)NC2=NC3=C(S2)C=C(C=C3)Cl)OC": [4.1, 88.7, 428, 1, 23, 0, 5, 17, 0, 2, 3, 0, 1, 1, 0, 0], "CCCCN(CCC#N)C(=O)C1=CC2=NC(=C3C4=CC=CC=C4NN3)N=C2C=C1": [3.2, 102, 618, 2, 29, 0, 4, 22, 0, 6, 1, 0, 0, 0, 0, 0], "C1=CC(=CC(=C1)NC(=O)NC2=CC(=CC=C2)F)C3=CC4=C(C=C3)C=NN4": [3.8, 69.8, 490, 3, 26, 0, 3, 20, 0, 4, 1, 1, 0, 0, 0, 0], "C1=CC=C(C=C1)NC(=O)NNC=C2C=C(C(=O)C(=C2)Br)Br": [3.6, 73.7, 363, 3, 21, 0, 3, 14, 0, 3, 2, 0, 0, 0, 2, 0], "C1C2=C(NC1=O)N=CC(=C2)C3=CC=CC=C3": [1.7, 42, 273, 1, 16, 0, 2, 13, 0, 2, 1, 0, 0, 0, 0, 0], "CC1=CC(=C(C=C1)F)NC(=O)NC2=CC=C(C=C2)C3=COC4=C3C(=NC=C4C#CCN5CCOCC5)N": [3.4, 106, 834, 3, 37, 0, 7, 28, 0, 5, 3, 1, 0, 0, 0, 0], "CCNC1=NC(=C(S1)C2=NC(=NC=C2)NC3=CC=C(C=C3)N4CCN(CC4)C(=O)C)C": [3.3, 115, 580, 2, 31, 0, 8, 22, 0, 7, 1, 0, 1, 0, 0, 0], "C1CN(CC2=C(C=CC=C21)C(=O)NC3=NC4=CC=CC=C4S3)C5=NC(=C(S5)C6=CC=C(C=C6)CO)C(=O)O": [5.2, 172, 859, 3, 38, 0, 9, 28, 0, 4, 4, 0, 2, 0, 0, 0], "CCN(CC)CCOC1=CC=C(C=C1)C2=NC3=C(C=CC=C3N2)C(=O)N": [2.8, 84.2, 449, 2, 26, 0, 4, 20, 0, 4, 2, 0, 0, 0, 0, 0], "CN(C)C1=CC=C(C=C1)NC2=NNC(=C2)C3=CSC(=C3)Br": [4.6, 72.2, 336, 2, 21, 0, 4, 15, 0, 4, 0, 0, 1, 0, 1, 0], "C1=CC=C(C=C1)C2=C(C(=O)N(N2)C3=CC=CC=C3)NNC4=CC=CC5=C4C(=O)N=NC5=O": [3.6, 115, 828, 3, 32, 0, 6, 23, 0, 6, 3, 0, 0, 0, 0, 0], "CC1=CC(=C(C=C1)C)NC(=O)C2=CC(=NC3=CC=CC=C32)C4=CC=CO4": [4.5, 55.1, 497, 1, 26, 0, 3, 22, 0, 2, 2, 0, 0, 0, 0, 0], "C1C2=C(C=CC=C2Br)C(=O)N1": [1.5, 29.1, 183, 1, 11, 0, 1, 8, 0, 1, 1, 0, 0, 0, 1, 0], "C1=CC2=CN=C(C=C2C=C1Br)NC3=NC=NC=C3": [3.3, 50.7, 276, 1, 18, 0, 4, 13, 0, 4, 0, 0, 0, 0, 1, 0], "CCCNC(=O)C1=CC=C(C=C1)NC2=NC(=C3C=CNC3=N2)CCC(F)(F)F": [4.5, 82.7, 510, 3, 28, 0, 7, 19, 0, 5, 1, 3, 0, 0, 0, 0], "CC(C)COC1=NC=CN2C1=NC(=C2C3=NC(=NC=C3)NCC(C)(C)CO)C4=CC=C(C=C4)F": [5.4, 97.5, 633, 2, 34, 0, 8, 25, 0, 6, 2, 1, 0, 0, 0, 0], "COCC#CC1=C2CC3=C(NN=C3C2=CC=C1)C4=CC=CS4": [3.3, 66.2, 470, 1, 22, 0, 3, 18, 0, 2, 1, 0, 1, 0, 0, 0], "CC1=CC(=NC=C1)NC2=NC(=NC(=C2)C)C3=CC=CC=C3": [3.8, 50.7, 316, 1, 21, 0, 4, 17, 0, 4, 0, 0, 0, 0, 0, 0], "C1CC(C2=C(C1)N=C(C=C2)C3C4=C(C=CC(=C4)C#N)NC3=O)O": [1.1, 86, 528, 2, 23, 0, 4, 18, 0, 3, 2, 0, 0, 0, 0, 0], "C1=CC=C(C=C1)C(CCO)NC(=O)C2=CC=C(C=C2)C3=CC=NC=C3": [3, 62.2, 395, 2, 25, 0, 3, 21, 0, 2, 2, 0, 0, 0, 0, 0], "C1=CC(=CC(=C1)Cl)NC(=O)NC2=NC(=CS2)CCNC3=NC=NC4=C3SC=C4": [4.2, 148, 532, 3, 28, 0, 7, 19, 0, 6, 1, 0, 2, 1, 0, 0], "C1C(CN1CC2=C(C=C(C=C2)OCC3=CC(=CC=C3)C(F)(F)F)Cl)C(=O)O": [1.8, 49.8, 513, 1, 27, 0, 7, 20, 0, 1, 3, 3, 0, 1, 0, 0], "C1=CC2=C(C=C1Cl)N=NC3=NN=NN23": [0.7, 68.9, 226, 0, 14, 0, 5, 8, 0, 6, 0, 0, 0, 1, 0, 0], "C1=CC=C2C(=C1)C(=CN2)C=C3C4=CC=CC=C4NC3=O": [3, 44.9, 431, 2, 20, 0, 1, 17, 0, 2, 1, 0, 0, 0, 0, 0], "CC1=CC=C(C=C1)NCC2=CN=C(C=C2)C3=CC=C(C=C3)F": [4.5, 24.9, 319, 1, 22, 0, 3, 19, 0, 2, 0, 1, 0, 0, 0, 0], "CCCC1=CC2=C(C=CN=C2C=C1)NC(=O)NC3=CC=CC(=N3)C(F)(F)F": [4.3, 66.9, 502, 2, 27, 0, 6, 19, 0, 4, 1, 3, 0, 0, 0, 0], "C1CN(CC=C1C2=CNC3=C2C=CC=N3)C(=O)NCCC4=CC=CS4": [2.5, 89.3, 512, 2, 25, 0, 3, 19, 0, 4, 1, 0, 1, 0, 0, 0], "CC1=NC=CN2C1=NC(=C2C3=NC(=NC=C3)NCC(C)(C)CO)C4=CC=C(C=C4)F": [4.2, 88.2, 558, 2, 30, 0, 7, 22, 0, 6, 1, 1, 0, 0, 0, 0], "C1CNCC=C1C2=CNC3=C2C=C(C=C3)C4=CC=C(C=C4)OC(F)(F)F": [4.6, 37, 514, 2, 26, 0, 5, 20, 0, 2, 1, 3, 0, 0, 0, 0], "C1C(CN1CC2=C(C=C(C=C2)OCC3=CC=CC=C3)Cl)C(=O)O": [0.9, 49.8, 394, 1, 23, 0, 4, 19, 0, 1, 3, 0, 0, 1, 0, 0], "CCC(=O)NC1=CC(=C(C=C1)C(=O)N2CCNCC2)O": [1.4, 81.7, 356, 3, 20, 0, 4, 14, 0, 3, 3, 0, 0, 0, 0, 0], "CC1=CC(=O)N2C=CC(=C(C2=N1)O)CN(C)C": [-0.3, 56.1, 484, 1, 17, 0, 4, 12, 0, 3, 2, 0, 0, 0, 0, 0], "CC(C)NC1=C(C(=O)NN1)C=C2C=C3C=CC=CC3=N2": [2.2, 65.5, 645, 3, 20, 0, 4, 15, 0, 4, 1, 0, 0, 0, 0, 0], "C1=CC2=C(C=C1C#N)N(C(=N2)N)C3=NC=CS3": [2.3, 109, 340, 1, 17, 0, 5, 11, 0, 5, 0, 0, 1, 0, 0, 0], "CS(=O)(=O)NC1=CC=C(C=C1)NC2=CC3=C(C=C2)NN=C3N": [1.7, 121, 472, 4, 22, 0, 6, 14, 0, 5, 2, 0, 1, 0, 0, 0], "CN1CCN(CC1)C2=CC=C(C=C2)NC3=NC(=C(S3)C(=O)C4=C(C=CC=C4Cl)Cl)N": [5.9, 103, 576, 2, 30, 0, 7, 23, 0, 5, 1, 0, 1, 2, 0, 0], "CN1C2=CC=CC=C2C=C1C(=O)NC3=C(C=C(C=C3)C4=CSC5=C4C(=NC=C5C=CC(=O)NCCN(C)C)N)OC": [4.1, 143, 936, 3, 41, 0, 7, 31, 0, 6, 3, 0, 1, 0, 0, 0], "CC1=C2C(=O)C3=C(C=C(C=C3)C(C)C)NC2=NC=C1": [3.7, 42, 355, 1, 19, 0, 3, 16, 0, 2, 1, 0, 0, 0, 0, 0], "C1=CC=C(C=C1)C2=CC3=CC(=NC=C3C=C2)NCCO": [3.4, 45.2, 291, 2, 20, 0, 3, 17, 0, 2, 1, 0, 0, 0, 0, 0], "COC1=CC(=C(C=C1NC2=NN3C(=NN=C3C4=CC=CC=C4)C=C2)Cl)OC": [3.8, 73.6, 481, 1, 27, 0, 6, 20, 0, 5, 2, 0, 0, 1, 0, 0], "CC1=C(C=CC(=C1)OCC2=CC(=C(C=C2)Cl)Cl)CN3CC(C3)C(=O)O": [1.9, 49.8, 458, 1, 25, 0, 4, 21, 0, 1, 3, 0, 0, 2, 0, 0], "CN1C2=C(C=C(C=C2)N)C(C3=C1C=CC(=C3)N)C4=CC=CC=C4": [3.7, 55.3, 378, 2, 23, 0, 3, 20, 0, 3, 0, 0, 0, 0, 0, 0], "C1C2=C(C=CC=C2C(=O)N1)C3=CC=CS3": [2.1, 57.3, 268, 1, 15, 0, 2, 12, 0, 1, 1, 0, 1, 0, 0, 0], "CCN1C2=C(C=CC(=C2)N)C3=C(C1(C4=CC=CC=C4)O)C=C(C=C3)N": [3.2, 75.5, 466, 3, 25, 0, 4, 21, 0, 3, 1, 0, 0, 0, 0, 0], "C1C=CC2C1C(NC3=C2C4=CC=CC=C4C=C3)C5=CC(=CC=C5)NC(=O)C6=CC=C(C=C6)F": [6.6, 41.1, 731, 2, 33, 0, 3, 29, 0, 2, 1, 1, 0, 0, 0, 0], "C1=CC(=NC(=O)NC2=CNC=CN2)C3=CC=CC(=O)C3=C1": [1.6, 87.1, 366, 3, 21, 0, 4, 15, 0, 4, 2, 0, 0, 0, 0, 0], "C1=CC(=CN=C1)C2=CC=C(C=C2)CC(=O)NC3=CC=C(C=C3)SC(F)F": [4.7, 67.3, 436, 1, 26, 0, 5, 20, 0, 2, 1, 2, 1, 0, 0, 0], "C1CNC(=O)C2=C(N1)N=CN=C2N": [-0.2, 92.9, 209, 3, 13, 0, 5, 7, 0, 5, 1, 0, 0, 0, 0, 0], "C1=CC=C(C=C1)C2=C(C=NN2)C3=CC=NC=C3": [2.4, 41.6, 232, 1, 17, 0, 2, 14, 0, 3, 0, 0, 0, 0, 0, 0], "C1=CC2=NC(=O)N3C(=C2C=C1Cl)N=CN3": [1.6, 59.8, 287, 1, 15, 0, 3, 10, 0, 4, 1, 0, 0, 1, 0, 0], "C1=CC=C(C=C1)C2=CC=CC3=NC=CN32": [3.4, 17.3, 211, 0, 15, 0, 1, 13, 0, 2, 0, 0, 0, 0, 0, 0], "CN1C=C(C2=C1C=CC(=C2)F)C3=CC4=NC(=CN=C4N3)Br": [3.2, 46.5, 398, 1, 21, 0, 3, 15, 0, 4, 0, 1, 0, 0, 1, 0], "CC(C)C(C)NC1=NC=C(C(=N1)NC2=NC=CS2)Cl": [4.2, 91, 281, 2, 19, 0, 6, 13, 0, 5, 0, 0, 1, 1, 0, 0], "C#CC1=CN(C2=C1C(=NC=N2)N)C3CCCC3": [1.7, 56.7, 328, 1, 17, 0, 3, 13, 0, 4, 0, 0, 0, 0, 0, 0], "C1=CC=C2C(=C1)N=C(O2)NC3=CC=C(C=C3)C4=CN=C(C5=C4C=C(S5)C(=O)N)N": [4.1, 148, 602, 3, 29, 0, 7, 21, 0, 5, 2, 0, 1, 0, 0, 0], "C1=CC=C2C(=C1)C(=CNNC(=O)CCC(=O)NC3=C(C=CC(=C3)C(F)(F)F)Cl)C=N2": [3.6, 86.4, 646, 3, 30, 0, 6, 21, 0, 4, 2, 3, 0, 1, 0, 0], "C1=CC=C2C(=C1)C(=CN2)CC(COC3=CN=CC(=C3)C4=CC(=C(C=C4)N)C(=O)C5=CC=CC=C5F)N": [5, 107, 725, 3, 36, 0, 6, 29, 0, 4, 2, 1, 0, 0, 0, 0], "CCC1=C(NC2=NC=CN=C12)C3=CC=C(C=C3)C(=O)C": [2.5, 58.6, 352, 1, 20, 0, 3, 16, 0, 3, 1, 0, 0, 0, 0, 0], "CC(C1=CC(=CC=C1)OC)NC(=O)C2=CC=C(S2)C3=CC=NC=C3": [3.7, 79.5, 414, 1, 24, 0, 4, 19, 0, 2, 2, 0, 1, 0, 0, 0], "CC1=NC(=C(N=N1)C2=CC=CC=C2)C#N": [1.3, 62.5, 251, 0, 15, 0, 4, 11, 0, 4, 0, 0, 0, 0, 0, 0], "CC(C)NC1=NNC2=C1C=C(C=C2)N": [2, 66.7, 195, 3, 14, 0, 3, 10, 0, 4, 0, 0, 0, 0, 0, 0], "C1=CC(=CC(=C1)OCCN)NC2=NC(=NC=C2)N": [0.8, 99.1, 241, 3, 18, 0, 6, 12, 0, 5, 1, 0, 0, 0, 0, 0], "C1=CC=NC(=C1)N2C(=CC(=O)N2)N": [0.2, 71.2, 251, 2, 13, 0, 4, 8, 0, 4, 1, 0, 0, 0, 0, 0], "CNC(=O)C1=CC(=NN1)C2=CC=CC=C2": [1.5, 57.8, 226, 2, 15, 0, 2, 11, 0, 3, 1, 0, 0, 0, 0, 0], "CCNC1=NC2=CC(=C(C=C2N=C1NCC)Cl)OC": [3.2, 59.1, 281, 2, 19, 0, 5, 14, 0, 4, 1, 0, 0, 1, 0, 0], "C1=CC=C2C(=C1)C(=CC3=CC=CN3)C(=O)N2": [1.7, 44.9, 324, 2, 16, 0, 1, 13, 0, 2, 1, 0, 0, 0, 0, 0], "C1CCC2=C(C1)N=C(S2)N3C4=C(C=CC(=C4)C#N)N=C3N": [2.9, 109, 449, 1, 21, 0, 5, 15, 0, 5, 0, 0, 1, 0, 0, 0], "C1CNC2(CCN(CC2)C(=O)CC3=CC=C(C=C3)OC(F)(F)F)C4=C1C5=CC=CC=C5N4": [4.1, 57.4, 672, 2, 32, 0, 6, 24, 0, 3, 2, 3, 0, 0, 0, 0], "COC1=C(C(=CC=C1)OC)CNC2=NC(=NC3=C2C=C(C=C3)Cl)NC4CCCCC4": [6.1, 68.3, 509, 2, 30, 0, 6, 24, 0, 4, 2, 0, 0, 1, 0, 0], "CN(C)CCCNC(=O)C1=CC2=C(C=C1)NC3=C(C=CC(=C3)C4=CC(=C(C=C4)O)OC)C(=O)N2": [3.3, 103, 704, 4, 34, 0, 6, 26, 0, 4, 4, 0, 0, 0, 0, 0], "C1CCC(CC1)NC2=C(C=C(C=C2)S(=O)(=O)NC(=O)C3=CC=C(C=C3)C4=CC=C(C=C4)F)N": [5.2, 110, 737, 3, 33, 0, 6, 25, 0, 3, 3, 1, 1, 0, 0, 0], "CCCNC(=O)C1=CC=C(C=C1)NC2=NC(=C3C=CNC3=N2)CC": [3.5, 82.7, 410, 3, 24, 0, 4, 18, 0, 5, 1, 0, 0, 0, 0, 0], "CC1=CC=C(S1)C2=C(C(=O)NC(=C2)C3=C(C=CC(=C3)Br)O)C#N": [3.4, 101, 621, 2, 23, 0, 4, 17, 0, 2, 2, 0, 1, 0, 1, 0], "COC1=CC=CC=C1CN=C(N)NC2=NC=CC(=N2)C3=CC=CS3": [2.3, 114, 422, 2, 24, 0, 5, 17, 0, 5, 1, 0, 1, 0, 0, 0], "COC1=C2C=CC=C3C2=C(C=C1)C(=NN3)C4=CC(=C(C=C4)OC)OC": [4.5, 52.1, 497, 1, 25, 0, 5, 20, 0, 2, 3, 0, 0, 0, 0, 0], "CCOC(=O)C1=C(N2C3=CC(=C(C=C3NC(=O)C2=N1)[N+](=O)[O-])NC(=O)C)C": [1.4, 148, 652, 2, 27, 0, 7, 16, 0, 5, 6, 0, 0, 0, 0, 0], "CC1=CC(=O)NN=C1C2=CC(=C(C=C2)NC(=O)NC3=C(C=CC(=C3)C(F)(F)F)F)Cl": [3.8, 82.6, 743, 3, 30, 0, 7, 20, 0, 4, 2, 4, 0, 1, 0, 0], "CN(C)C1=CC=C(C2=CC=CC=C21)N": [2.8, 29.3, 191, 1, 14, 0, 2, 12, 0, 2, 0, 0, 0, 0, 0, 0], "C1=CC2=CN=C(C=C2C=C1C3=CC=NC=C3)NCCO": [2.3, 58, 293, 2, 20, 0, 4, 16, 0, 3, 1, 0, 0, 0, 0, 0], "CC(C)(C1=NN=C2N1N=C(C=C2)C3=C(N=C4N3CCC4)C5=C(C=C(C=C5)F)F)O": [1.5, 81.1, 612, 1, 29, 0, 7, 20, 0, 6, 1, 2, 0, 0, 0, 0], "CC(C)(C)C1=NN(C(=C1)NC(=O)C(=O)C2=CC=CC3=CC=CC=C32)C4=CC(=CC=C4)OCC(=O)NCCO": [4.5, 123, 830, 3, 38, 0, 6, 29, 0, 4, 5, 0, 0, 0, 0, 0], "CC(C)C1=CC(=O)NC2=C1C(=O)NN2": [0, 70.2, 380, 3, 14, 0, 3, 9, 0, 3, 2, 0, 0, 0, 0, 0], "CC1=C(C2=NC3=CC=CC=C3N2C(=O)C1=CC4=C(NN(C4=O)C5=CC=CC=C5)C)C#N": [3.2, 91, 962, 1, 31, 0, 5, 24, 0, 5, 2, 0, 0, 0, 0, 0], "CC1=C(SC(=N1)NC)C2=NC(=NC=C2)NC3=CC=C(C=C3)N4CCNCC4": [3, 106, 453, 3, 27, 0, 8, 19, 0, 7, 0, 0, 1, 0, 0, 0], "CCNNC1=CC(=C(C2=NC3=CC=CC=C3N12)C#N)C": [3.7, 65.2, 389, 2, 20, 0, 4, 15, 0, 5, 0, 0, 0, 0, 0, 0], "C1=CC2=C(C=CC(=C2)CN3C4=NC(=CN=C4N=N3)C5=CN(N=C5)CCO)N=C1": [0.7, 107, 524, 1, 28, 0, 7, 19, 0, 8, 1, 0, 0, 0, 0, 0], "C1=CC(=CC=C1C2=NC3=C(N2)C=C(C=C3)O)SC4=CC=C(C=C4)C5=NC6=C(N5)C=C(C=C6)O": [5.7, 123, 600, 4, 33, 0, 5, 26, 0, 4, 2, 0, 1, 0, 0, 0], "CC(C)(C)C1=CC=C(C=C1)C(=O)NC2=CC=CC(=C2CO)C3=CN(C(=O)C(=C3)NC4=NC=C(C=C4)C(=O)N5CCOCC5)C": [3.8, 124, 1100, 3, 44, 0, 7, 34, 0, 5, 5, 0, 0, 0, 0, 0], "C1=CC2=C(C=C1Br)C(=O)NN2": [1.8, 41.1, 185, 2, 11, 0, 2, 7, 0, 2, 1, 0, 0, 0, 1, 0], "CC(C)(C1=CN(N=N1)C2=CC3=C(C=C2)NN=C3)O": [0.7, 79.6, 311, 2, 18, 0, 4, 12, 0, 5, 1, 0, 0, 0, 0, 0], "C1=CC=C(C=C1)C2=CN3C(=C(C=NC3=O)I)N2": [1.8, 46.9, 352, 1, 17, 0, 2, 12, 0, 3, 1, 0, 0, 0, 0, 1], "C1=C(C=NC2=NNC(=C21)N)Br": [1.2, 67.6, 154, 2, 11, 0, 3, 6, 0, 4, 0, 0, 0, 0, 1, 0], "CC(=O)NC1=NC(=C(C(=C1)N)C#N)C2=CC3=CC=CC=C3C=C2": [2.9, 91.8, 485, 2, 23, 0, 4, 18, 0, 4, 1, 0, 0, 0, 0, 0], "COC1=C2C(=C(C=C1)C3=CC=C(C=C3)N)C=NO2": [2.6, 61.3, 279, 1, 18, 0, 4, 14, 0, 2, 2, 0, 0, 0, 0, 0], "CC1=C2C(=O)C(=CN=C2SN1)C(=O)O": [1.6, 108, 329, 2, 14, 0, 6, 8, 0, 2, 3, 0, 1, 0, 0, 0], "C1CC1NC2=NC(=NC3=C2SC=C3)NC4=CC(=C(C=C4)N5CCOCC5)Cl": [4.4, 90.6, 507, 2, 27, 0, 7, 20, 0, 5, 1, 0, 1, 1, 0, 0], "CC1=C(C(=CC=C1)Cl)C2=CC=CC3=C2NC(=C3CCCOC4=CC=CC5=CC=CC=C54)C(=O)NCCOCCOCCN": [6.6, 98.6, 835, 3, 43, 0, 5, 36, 0, 3, 4, 0, 0, 1, 0, 0], "C1=CC=C(C=C1)C2=CC=CC=C2NC(=O)NC3=NC4=C(C=CC=C4S3)O": [4.5, 103, 486, 3, 26, 0, 4, 20, 0, 3, 2, 0, 1, 0, 0, 0], "CC(=O)NC1=CC=C(C=C1)N2N=C3C=CC(=NC3=N2)N": [1.4, 98.7, 357, 2, 20, 0, 5, 13, 0, 6, 1, 0, 0, 0, 0, 0], "CC(C1=CC(=CC=C1)OC)NC(=O)C2=CN=C(N=C2)C3=CC=NC=C3": [1.9, 77, 420, 1, 25, 0, 5, 19, 0, 4, 2, 0, 0, 0, 0, 0], "CC(C)(C)C1=NN(C(=C1)NC(=O)C(=O)C2=CC=CC3=CC=CC=C32)C4=CC=C(C=C4)OCCC(=O)O": [5.4, 111, 789, 2, 36, 0, 6, 28, 0, 3, 5, 0, 0, 0, 0, 0], "COC1=CC(=C(C=C1)CNC2=C(C(=O)C2=O)NC3=CC=NC=C3)OC": [1.9, 89.6, 542, 2, 25, 0, 7, 18, 0, 3, 4, 0, 0, 0, 0, 0], "COCOC1=C(C(=CC=C1)OCOC)C2=C(C=C(C=C2)NS(=O)(=O)C)C(=O)OC": [2.2, 118, 592, 1, 29, 0, 9, 19, 0, 1, 8, 0, 1, 0, 0, 0], "C1=CC2=C(C(=O)NN2C=C1)Br": [1.7, 32.3, 304, 1, 11, 0, 2, 7, 0, 2, 1, 0, 0, 0, 1, 0], "COC(=O)C1=CC2=C(S1)C=NC=C2C3=CC(=CC=C3)F": [3.8, 67.4, 368, 0, 20, 0, 5, 15, 0, 1, 2, 1, 1, 0, 0, 0], "CCC1=C2C=CNC2=NC(=N1)NC3=CC(=C(C=C3)N4CCOCC4)Cl": [3.7, 66.1, 436, 2, 25, 0, 5, 19, 0, 5, 1, 0, 0, 1, 0, 0], "COC1=CC=CC(=C1)CNC(=O)C2=CN=C(N=C2)C3=CC=NC=C3": [1.5, 77, 393, 1, 24, 0, 5, 18, 0, 4, 2, 0, 0, 0, 0, 0], "COC(=O)C1=CC=CC=C1C2=CC3=C(C=C2)C(=O)NC4=CC=CC=C4N3": [3.9, 67.4, 537, 2, 26, 0, 4, 21, 0, 2, 3, 0, 0, 0, 0, 0], "C1OC2=C(O1)C=C(C=C2)C3=C4C=CNC4=NC=N3": [2.1, 60, 315, 1, 18, 0, 4, 13, 0, 3, 2, 0, 0, 0, 0, 0], "CC1=C2C(=O)C(=CNC2=NC(=C1Br)N3CCC(C3)NC)C(=O)O": [0.1, 94.6, 541, 3, 23, 0, 7, 15, 0, 4, 3, 0, 0, 0, 1, 0], "CC1=CC(=NN1)NC2=NC(=CC(=N2)Cl)NCC3=CC=CC=C3": [3.9, 78.5, 338, 3, 22, 0, 5, 16, 0, 6, 0, 0, 0, 1, 0, 0], "CN1C=C(C2=C1C=CC(=C2)OC)C3=CC4=NC(=CN=C4N3)Br": [3.1, 55.7, 412, 1, 22, 0, 3, 16, 0, 4, 1, 0, 0, 0, 1, 0], "CC(C)(C)OC(=O)N1C2=C(C=C(C=C2)NC3=C(C(=O)C3=O)NCC4=C(C=C(C=C4)Cl)Cl)C=N1": [5.2, 102, 843, 2, 33, 0, 7, 25, 0, 4, 4, 0, 0, 2, 0, 0], "CC(C)(C)C1=NN(C(=C1)NC(=O)C(=O)C2=CC=CC3=CC=CC=C32)C4=CC=C(C=C4)OCC(=O)O": [5.5, 111, 773, 2, 35, 0, 6, 27, 0, 3, 5, 0, 0, 0, 0, 0], "CC(C)(CNC1=NC=CC(=N1)C2=C(N=C3N2C=CN=C3OC)C4=CC=C(C=C4)F)CO": [4.1, 97.5, 576, 2, 31, 0, 8, 22, 0, 6, 2, 1, 0, 0, 0, 0], "COC1=CC=CC(=C1)CNC(=O)C2=CC=C(C=C2)C3=CC=NC=C3": [3.2, 51.2, 387, 1, 24, 0, 3, 20, 0, 2, 2, 0, 0, 0, 0, 0], "C1CCN(CC1)C(=O)C2=NOC(=C2)C3=CC4=C(C=C3)NN=C4": [2.3, 75, 413, 1, 22, 0, 4, 16, 0, 4, 2, 0, 0, 0, 0, 0], "CN(C)S(=O)(=O)C1=CC=CC=C1C2=CC3=C(C=C2)C(=O)NC4=CC=CC=C4N3": [3.2, 86.9, 675, 2, 28, 0, 5, 21, 0, 3, 3, 0, 1, 0, 0, 0], "CCC1=C2N=C(C=C(N2N=C1)NCC3=C[N+](=CC=C3)[O-])N4CCCCC4CCO": [1.9, 91.2, 512, 2, 29, 0, 6, 21, 0, 6, 2, 0, 0, 0, 0, 0], "CCCNC(=O)C1=CC=C(C=C1)NC2=NC3=C(C=CN3)C(=N2)NCC(F)(F)F": [4.1, 94.7, 512, 4, 28, 0, 8, 18, 0, 6, 1, 3, 0, 0, 0, 0], "C1=CSC2=NC(=O)NC(=C21)N": [-0.1, 92.8, 316, 2, 11, 0, 3, 6, 0, 3, 1, 0, 1, 0, 0, 0], "C1=CC(=CC(=C1)NC(=O)NC2=CC=C(C=C2)C3=NNC(=O)C=C3)C(F)(F)F": [2.7, 82.6, 625, 3, 27, 0, 6, 18, 0, 4, 2, 3, 0, 0, 0, 0], "C1=CC=C(C=C1)NC2=C(C(=O)NC2=O)Cl": [1.9, 58.2, 332, 2, 15, 0, 3, 11, 0, 2, 2, 0, 0, 1, 0, 0], "CC1=CC(=C(C=C1)F)NC(=O)NC2=CC=C(C=C2)C3=C4C(=C(C=C3)OCCCN5C=CC=C5)NN=C4N": [4.6, 110, 732, 4, 37, 0, 5, 28, 0, 6, 2, 1, 0, 0, 0, 0], "CCCCNC1=NC(=C(S1)C(=O)C2=CC=CC=C2)N": [4.4, 96.2, 294, 2, 19, 0, 5, 14, 0, 3, 1, 0, 1, 0, 0, 0], "CCCNC(=O)C1=CC=C(C=C1)NC2=NC3=C(C(=N2)NCC(F)(F)F)SC=C3": [4.8, 107, 516, 3, 28, 0, 9, 18, 0, 5, 1, 3, 1, 0, 0, 0], "CSC1=CC=CC=C1NC2=NC(=NC3=C2N=CN=C3NCC4CC4)N5CCNCC5": [3.2, 116, 543, 3, 30, 0, 9, 21, 0, 8, 0, 0, 1, 0, 0, 0], "COC1=C(C=C(C(=C1)CN2CCCCC2)Cl)NC(=O)NC3=NC=C(N=C3)C#N": [2, 103, 564, 2, 28, 0, 6, 20, 0, 6, 2, 0, 0, 1, 0, 0], "COC1=C(C=C2C(=C1)C(=NC=N2)NC3=CC=C(C=C3)NC(=O)C4=CC=CC=C4)OCCCN5CCOCC5": [4.2, 97.8, 709, 2, 38, 0, 8, 29, 0, 5, 4, 0, 0, 0, 0, 0], "CSC1=CC=CC=C1NC2=NC(=NC3=C2N=CN=C3NCC4CC4)N5CCN(CC5)C6CCNCC6": [3.8, 119, 682, 3, 36, 0, 10, 26, 0, 9, 0, 0, 1, 0, 0, 0], "CCCON1C2=C(C=C(C=C2)Cl)C(=O)C3=C1N(N=C3C)C": [3.7, 47.4, 408, 0, 21, 0, 4, 16, 0, 3, 2, 0, 0, 1, 0, 0], "CC(C)(C)C1=NC2=C(N1)C3=C(C=C(C=C3)F)C4=C2C=CNC4=O": [4, 57.8, 529, 2, 23, 0, 3, 18, 0, 3, 1, 1, 0, 0, 0, 0], "C1=CC=C(C=C1)C2=CC3=C(C4=C(N3)C=CC(=C4)O)C5=C2C(=O)NC5=O": [3.5, 82.2, 573, 3, 25, 0, 3, 20, 0, 2, 3, 0, 0, 0, 0, 0], "CC(C)(C#N)OC1=CC=CC(=C1Cl)C(=O)NC2=C(C=CC(=C2)N(C)C3=NC4=C(C=C3)N=C(S4)NC(=O)C5CC5)F": [5.5, 149, 994, 2, 40, 0, 9, 29, 0, 6, 3, 1, 1, 1, 0, 0], "CN1CCC(CC1)NC(=O)C2=CN=C(N=C2NC3CCCC3)NCC4=CC=CC=C4OC": [4, 91.4, 579, 3, 32, 0, 7, 24, 0, 6, 2, 0, 0, 0, 0, 0], "CN1CCC(CC1)NC(=O)C2=CN=C(N=C2NC3CCCC3)NCC4=C(C=CC(=C4)Cl)Cl": [5.3, 82.2, 599, 3, 32, 0, 6, 25, 0, 6, 1, 0, 0, 2, 0, 0], "CN1CCC(CC1)NC(=O)C2=CN=C(N=C2NC3CCC(CC3)N(C)C)NC4=CC(=CC(=C4)Cl)Cl": [5.4, 85.4, 660, 3, 35, 0, 7, 27, 0, 7, 1, 0, 0, 2, 0, 0], "CN1CCC(CC1)NC(=O)C2=CN=C(N=C2NC3COCC3O)NC4=CC(=CC(=C4)Cl)Cl": [3.1, 112, 616, 4, 32, 0, 8, 23, 0, 6, 3, 0, 0, 2, 0, 0], "CC1=NOC(=C1)C2=CN=C(N=C2NC3CCC(CC3)N(C)C)NC4=CC(=CC(=C4)Cl)Cl": [5.5, 79.1, 554, 2, 31, 0, 7, 24, 0, 6, 1, 0, 0, 2, 0, 0], "C1=CC(=CC=C1NC(=O)NC2=CC(=C(C=C2)Cl)C(F)(F)F)OC3=NC=NC4=C3C=NN4": [4.1, 105, 622, 3, 31, 0, 8, 20, 0, 6, 2, 3, 0, 1, 0, 0], "C1=CC=C(C(=C1)C(=O)N)NC2=NC(=NC=C2)NC3=CC(=CC=C3)O": [3, 113, 422, 4, 24, 0, 6, 17, 0, 5, 2, 0, 0, 0, 0, 0], "C1=CC=C(C(=C1)C(=O)O)NC2=NC(=NC=C2)NC3=CC=C(C=C3)[N+](=O)[O-]": [3.9, 133, 492, 3, 26, 0, 8, 17, 0, 5, 4, 0, 0, 0, 0, 0], "C1CNC2=C(C(=NC=N2)N)N=C1C3=CC=CC=C3": [1.3, 76.2, 311, 2, 18, 0, 5, 13, 0, 5, 0, 0, 0, 0, 0, 0], "CN(C)CC1CCN2C=C(C3=CC=CC=C32)C4=C(C5=CN(CCO1)C6=CC=CC=C65)C(=O)NC4=O": [2.7, 68.5, 872, 1, 35, 0, 4, 28, 0, 4, 3, 0, 0, 0, 0, 0], "C1CNC(=O)C2=C(C1=C3C(=O)N=C(N3)N)C=C(N2)Br": [-0.7, 112, 515, 4, 19, 0, 3, 11, 0, 5, 2, 0, 0, 0, 1, 0], "C1CCN(CC1)C(=O)N2CCN3C=C(C4=CC(=CC(=C43)C2)F)C5=C(C(=O)NC5=O)C6=CN=C7N6C=CC=C7": [2.5, 92, 1030, 1, 38, 0, 5, 28, 0, 6, 3, 1, 0, 0, 0, 0], "C1=CC=C(C(=C1)C2=CC3=C(C4=C(N3)C=CC(=C4)O)C5=C2C(=O)NC5=O)Cl": [4.1, 82.2, 614, 3, 26, 0, 3, 21, 0, 2, 3, 0, 0, 1, 0, 0], "C1=CC=C2C(=C1)C(=CN2)CC(COC3=CN=CC(=C3)C4=CC5=C(C=C4)C=NC=C5)N": [3.8, 76.8, 545, 2, 30, 0, 4, 25, 0, 4, 1, 0, 0, 0, 0, 0], "C1=CC=C2C(=C1)C(=CN2)CC(COC3=CN=CC(=C3)C=CC4=CC=NC=C4)N": [3.2, 76.8, 493, 2, 28, 0, 4, 23, 0, 4, 1, 0, 0, 0, 0, 0], "CC(C)(C)N1C2=C(C(=N1)C3=CC=C(C=C3)Cl)C(=NC=N2)N": [3, 69.6, 364, 1, 21, 0, 4, 16, 0, 5, 0, 0, 0, 1, 0, 0], "CN(C)C1=NC=NC2=C1NC=N2": [0.7, 57.7, 160, 1, 12, 0, 4, 7, 0, 5, 0, 0, 0, 0, 0, 0], "CCN(CCCOC1=CC2=C(C=C1)C(=NC=N2)NC3=NNC(=C3)CC(=O)NC4=CC(=CC=C4)F)CCOP(=O)(O)O": [-0.4, 175, 859, 5, 41, 0, 12, 26, 0, 7, 6, 1, 0, 0, 0, 0], "CS(=O)(=O)C1=CC=CC(=C1)NC2=NC=CC(=N2)NC3=C(C=CC4=C3OCO4)Cl": [3.6, 111, 634, 2, 28, 0, 8, 19, 0, 4, 4, 0, 1, 1, 0, 0], "C1CC1NC2=NN3C(=NN=C3C4=CC=C(C=C4)C(F)(F)F)C=C2": [3.2, 55.1, 420, 1, 23, 0, 7, 15, 0, 5, 0, 3, 0, 0, 0, 0], "COC1=CC2=C(C=C1)C3=C4C(=C5C6=CC=CC=C6N(C5=C3CC2)CCO)CNC4=O": [3.3, 63.5, 671, 2, 30, 0, 3, 25, 0, 2, 3, 0, 0, 0, 0, 0], "CC(C)OC1=CC2=C(C=C1)C3=C4C(=C5C6=CC=CC=C6N(C5=C3CC2)CCO)CNC4=O": [4.1, 63.5, 713, 2, 32, 0, 3, 27, 0, 2, 3, 0, 0, 0, 0, 0], "C1=CC(=CC(=C1)C(F)(F)F)C(=O)NC2=CC(=C(C=C2)Cl)C(=O)NC3=CC(=C(N=C3)N)Cl": [4.3, 97.1, 654, 3, 31, 0, 7, 22, 0, 4, 2, 3, 0, 2, 0, 0], "CC1=C(C=CC2=C1C=CN2)NC3=C4C=C(SC4=NC=C3C#N)C=CC(=O)N5CCCC5": [4.9, 113, 744, 2, 31, 0, 5, 24, 0, 5, 1, 0, 1, 0, 0, 0], "CCN1C2=CC(=C(C=C2C(=O)C3=C1NOC3=O)O)Cl": [2.6, 78.9, 478, 2, 19, 0, 6, 13, 0, 2, 4, 0, 0, 1, 0, 0], "C1=CC(=C(C=C1Cl)C(=O)NC2=CC(=CC(=C2)C(F)(F)F)C(F)(F)F)O": [6.2, 49.3, 462, 2, 25, 0, 8, 16, 0, 1, 2, 6, 0, 1, 0, 0], "C1=CC=C2C(=C1)NC(=C(C3=NC4=CC=CC=C4N3)N=O)N2": [3.3, 90, 381, 3, 21, 0, 4, 15, 0, 5, 1, 0, 0, 0, 0, 0], "COC1=C(C=CC(=C1)C2=CC3=C(C=C2)C(=O)NC4=C(N3)C(=CC=C4)O)O": [3.3, 90.8, 516, 4, 26, 0, 5, 20, 0, 2, 4, 0, 0, 0, 0, 0], "COC(=O)NC1=CC=C(C=C1)C2=NC3=C(C=NN3C4CCN(CC4)C(=O)OC)C(=N2)N5CCOCC5": [1.9, 124, 753, 1, 36, 0, 9, 24, 0, 7, 5, 0, 0, 0, 0, 0], "CC1=CC=C(O1)C2=CC3=C(C=C2)OC=C3C4=CC=C(C=C4)S(=O)C": [4.2, 62.6, 460, 0, 24, 0, 4, 20, 0, 0, 3, 0, 1, 0, 0, 0], "CCS(=O)C1=CC=C(C=C1)C2=COC3=C2C=C(C=C3)C4=CC=C(O4)C": [4.5, 62.6, 474, 0, 25, 0, 4, 21, 0, 0, 3, 0, 1, 0, 0, 0], "CC12C(C(CC(O1)N3C4=CC=CC=C4C5=C6C(=C7C8=CC=CC=C8N2C7=C53)C(NC6=O)O)NC)OC": [2.7, 89.7, 935, 3, 36, 0, 5, 28, 0, 4, 4, 0, 0, 0, 0, 0], "CCN(CC)CCNC1=CC=C(C2=CC=CC=C21)O": [3.6, 35.5, 255, 2, 19, 0, 3, 16, 0, 2, 1, 0, 0, 0, 0, 0], "C1=CC=C(C=C1)NC2=NC(=NC=C2)NC3=CC=CC=C3": [4, 49.8, 272, 2, 20, 0, 4, 16, 0, 4, 0, 0, 0, 0, 0, 0], "CC1=C(C=CC2=C1C=CN2)NC3=C(C=NC=C3C#N)C=CCCN4CCCC(C4)N": [3.7, 93.8, 626, 3, 30, 0, 5, 24, 0, 6, 0, 0, 0, 0, 0, 0], "CN(C)CC1=CC=C(C=C1)C2=C3N=CC=C(N3N=C2)C4=CC(=CC=C4)NC(=O)C5=CC(=CC=C5)C(F)(F)F": [5.2, 62.5, 787, 1, 38, 0, 7, 29, 0, 5, 1, 3, 0, 0, 0, 0], "C1=CC(=CC(=C1)NC(=O)C2=CC(=CC=C2)C(F)(F)F)C3=C4C=C(SC4=NC=N3)C5=CC=NC=C5": [5.5, 96, 704, 1, 34, 0, 8, 25, 0, 4, 1, 3, 1, 0, 0, 0], "CC(CNC1=NC=CC(=C1)C2=C(C3=C(N2)C=CC=N3)C4=CC=C(C=C4)F)O": [3.5, 73.8, 473, 3, 27, 0, 5, 21, 0, 4, 1, 1, 0, 0, 0, 0], "CC(C)(CC(=O)NCCN1C=CC2=C1C(=NC=N2)NC3=CC(=C(C=C3)OC4=CC=CC(=C4)C(F)(F)F)Cl)O": [4.4, 101, 792, 3, 38, 0, 9, 27, 0, 5, 3, 3, 0, 1, 0, 0], "CC1=C(C=C(C=C1)C(=O)NCCO)N2C=NC(=C(C2=O)Cl)OCC3=C(C=C(C=C3)F)F": [2.7, 91.2, 735, 2, 31, 0, 7, 22, 0, 3, 4, 2, 0, 1, 0, 0], "CC1=C(C=C(C=C1)C(=O)NC2CC2)NC3=NC=NN4C3=C(C(=C4)C(=O)C5=CC=CC=C5)C": [4.2, 88.4, 692, 2, 32, 0, 5, 25, 0, 5, 2, 0, 0, 0, 0, 0], "CC1CN(CCN1)C2=NC3=C(C=C2)N=C(C4=CN=CN43)NC5=C(C=CC=C5Cl)C": [4.6, 70.4, 565, 2, 29, 0, 6, 22, 0, 7, 0, 0, 0, 1, 0, 0], "CCN1C2=C(C=NC=C2C(=O)N3CCC(C3)N)N=C1C4=NON=C4N": [-1.4, 142, 508, 2, 25, 0, 8, 15, 0, 8, 2, 0, 0, 0, 0, 0], "COC1=CC=C(C=C1)C2=C(N=CO2)C(=O)NCC3=CC=NC=C3": [2, 77.2, 379, 1, 23, 0, 5, 17, 0, 3, 3, 0, 0, 0, 0, 0], "C1C(=CC2=CC=CC=N2)C(=O)C(=CC3=CC=CC=N3)CS1": [2.2, 68.2, 406, 0, 21, 0, 4, 17, 0, 2, 1, 0, 1, 0, 0, 0], "CC(C)(C(=O)NCCN1C=CC2=C1C(=NC=N2)NC3=CC(=C(C=C3)OC4=C5C=NSC5=CC=C4)Cl)N": [3.7, 148, 764, 3, 36, 0, 8, 26, 0, 7, 2, 0, 1, 1, 0, 0], "CC1=C(C=C(C(=C1)OC)C(=O)N2CCN(CC2)C(=O)C)SC3=CN=C(S3)NC(=O)C4=CC=C(C=C4)CNC(C)C(C)(C)C": [5.1, 157, 949, 2, 43, 0, 8, 32, 0, 5, 4, 0, 2, 0, 0, 0], "CC1=CC=C(C=C1)S(=O)(=O)O.CC(C)(C(=O)NCCN1C=CC2=C1C(=NC=N2)NC3=CC(=C(C=C3)OC4=CC(=CC=C4)Cl)Cl)S(=O)(=O)C": [0, 186, 1100, 3, 48, 0, 10, 34, 0, 5, 7, 0, 2, 2, 0, 0], "C1CC(NC1)C(=O)NC2=CC=C(C=C2)C3=NC(=NC=C3)NC4=CC=C(C=C4)N5CCOCC5": [2.8, 91.4, 614, 3, 33, 0, 7, 25, 0, 6, 2, 0, 0, 0, 0, 0], "CC1=C(C=C(C=C1)C(=O)NOC)NC2=NC(=NC(=N2)N3CCCN(CC3)C)N(C)CC(C)(C)C": [4.3, 98.8, 645, 2, 34, 0, 9, 24, 0, 8, 2, 0, 0, 0, 0, 0], "CC1=C(SC(=N1)NC)C2=NC(=NC=C2C#N)NC3=CC=CC(=C3)N4CCCNCC4": [3.1, 130, 597, 3, 30, 0, 9, 21, 0, 8, 0, 0, 1, 0, 0, 0], "CN1CC(=CC2=CC=CC=N2)C(=O)C(=CC3=CC=CC=N3)C1": [1.6, 46.1, 429, 0, 22, 0, 4, 18, 0, 3, 1, 0, 0, 0, 0, 0], "CN1CC(C(=O)C(=CC2=CC=CC=N2)C1)CC3=CC=CC=N3": [1.6, 46.1, 421, 0, 22, 0, 4, 18, 0, 3, 1, 0, 0, 0, 0, 0], "C1CNC2=C(C=C1C(=O)NCCO)C(=NC=N2)NC3=CC(=C(C=C3)OC4=C5C=CSC5=CC=C4)Cl": [4.7, 137, 761, 4, 35, 0, 8, 26, 0, 5, 3, 0, 1, 1, 0, 0], "CC(=O)OC1CC2(C(CCC2O)C3=C1C4(C(OC(=O)C(=CN(CCO)C(C)(C)C)C4=C(C3=O)O)COC)C)C": [1, 143, 1160, 3, 39, 0, 10, 29, 0, 1, 9, 0, 0, 0, 0, 0], "C1=CC=C2C(=C1)C3=C(N2)C=NC=C3": [3.2, 28.7, 193, 1, 13, 0, 1, 11, 0, 2, 0, 0, 0, 0, 0, 0], "CN1CCN(CC1)CC2=CN=C(C=C2)C3=CC4=NC=C(C(=C4S3)NC5=CC(=C(C=C5Cl)Cl)OC)C#N": [5.3, 106, 779, 1, 36, 0, 8, 28, 0, 6, 1, 0, 1, 2, 0, 0], "COC1=C(C=C2C(=C1)N=CN2C3=CC(=C(S3)C#N)OCC4=CC=CC=C4S(=O)(=O)C)OC": [3.8, 140, 797, 0, 32, 0, 8, 22, 0, 3, 5, 0, 2, 0, 0, 0], "C1C(=CC2=CC=CC=C2F)C(=O)C(=CC3=CC=CC=C3F)CN1": [3.4, 29.1, 458, 1, 23, 0, 4, 19, 0, 1, 1, 2, 0, 0, 0, 0], "CC1=C(C=C(C=C1)C(=O)NC2=NOC=C2)NC3=C(C(=NC=N3)NC4CCCC4)C#N": [3.9, 129, 632, 3, 30, 0, 8, 21, 0, 7, 2, 0, 0, 0, 0, 0], "C1CN(C1)CC2CC(C2)C3=NC(=C4N3C=CN=C4N)C5=CC6=C(C=C5)C=CC(=N6)C7=CC=CC=C7": [5, 72.3, 716, 1, 35, 0, 5, 29, 0, 6, 0, 0, 0, 0, 0, 0], "C1=CC(=C(C=C1NC2=C(C=NC3=C(C=C(C=C32)NCC4=CN=CN4)Cl)C#N)Cl)F": [5, 89.4, 603, 3, 29, 0, 6, 22, 0, 6, 0, 1, 0, 2, 0, 0], "C1=CC=C(C=C1)C2=C3C=CNC3=NC=C2": [2.9, 28.7, 211, 1, 15, 0, 1, 13, 0, 2, 0, 0, 0, 0, 0, 0], "C1CNCCC1OC2=C(C=C3C=CN=CC3=C2)C4=CC=C(C=C4)CN": [2.7, 60.2, 404, 2, 25, 0, 4, 21, 0, 3, 1, 0, 0, 0, 0, 0], "C1CNCCC1OC2=C(C=C3C=CN=CC3=C2)C4=CC=CC=C4": [3.8, 34.2, 363, 1, 23, 0, 3, 20, 0, 2, 1, 0, 0, 0, 0, 0], "CCN1CCN(CC1)CCC=CC2=CC3=NC=C(C(=C3C=C2)NC4=CC(=C(C=C4)SC5=NC=CN5C)Cl)C#N": [6.2, 98.3, 842, 1, 39, 0, 7, 31, 0, 7, 0, 0, 1, 1, 0, 0], "C1=CC(=C(C=C1CNC=C2C3=C(C=CC(=C3)I)C(=O)NC2=O)O)C4=COC=C4": [3.1, 95.1, 652, 3, 28, 0, 5, 21, 0, 2, 4, 0, 0, 0, 0, 1], "C1CCC(C1)NC2=NC=CC(=N2)C3=C(NN=C3)C4CCC(CC4)O": [2.4, 86.7, 395, 3, 24, 0, 5, 18, 0, 5, 1, 0, 0, 0, 0, 0], "COC1=CC=C(C=C1)N2C=NC3=C2C=C(C=C3)C4=NN=C(O4)SCC5=CC=CC(=C5)C#N": [4.6, 115, 666, 0, 32, 0, 7, 24, 0, 5, 2, 0, 1, 0, 0, 0], "C1CNCCC1OC2=C(C=C3C=CN=CC3=C2)C4=CC=C(C=C4)S(=O)(=O)N": [2.4, 103, 580, 2, 27, 0, 6, 20, 0, 3, 3, 0, 1, 0, 0, 0], "CCCC1=CC(=NC2=C1C(=C(S2)C(=O)N)N)N3CCNCC3": [2.4, 126, 403, 3, 22, 0, 6, 15, 0, 5, 1, 0, 1, 0, 0, 0], "C1C(=CC2=CC=CC=N2)C(=O)C(=CC3=CC=CC=N3)CN1": [1.1, 54.9, 403, 1, 21, 0, 4, 17, 0, 3, 1, 0, 0, 0, 0, 0], "CCCC1=CC(=NC2=C1C(=C(S2)C(=O)N)N)N3CCC(CC3)O": [2.9, 134, 430, 3, 23, 0, 6, 16, 0, 4, 2, 0, 1, 0, 0, 0], "CCCC1=CC(=NC2=C1C(=C(S2)C(=O)N)N)N3CCCC(C3)O": [2.9, 134, 438, 3, 23, 0, 6, 16, 0, 4, 2, 0, 1, 0, 0, 0], "CCCC1=CC(=NC2=C1C(=C(S2)C(=O)N)N)N3CCC(CC3)N": [2.7, 140, 429, 3, 23, 0, 6, 16, 0, 5, 1, 0, 1, 0, 0, 0], "C1=CC(=CN=C1)C(=O)NC2=C3C(=CC(=C2)Cl)C4=C(N3)C=NC=C4": [2.7, 70.7, 448, 2, 23, 0, 3, 18, 0, 4, 1, 0, 0, 1, 0, 0], "C1=C(C=C2C(=C1[N+](=O)[O-])SC(=[N+]2[O-])C(=O)N)SC(F)(F)F": [3.4, 168, 447, 1, 21, 0, 9, 9, 0, 3, 4, 3, 2, 0, 0, 0], "CN1C=C(C2=C1C=CC(=C2)OC)C3=CC4=NC=CN=C4N3": [2, 55.7, 379, 1, 21, 0, 3, 16, 0, 4, 1, 0, 0, 0, 0, 0], "CN1C=CC2=C1C(=NC=N2)OC3=CC(=C(C=C3)NC(=O)NC4=CC=CC(=C4)C(F)(F)F)F": [3.8, 81.1, 654, 2, 32, 0, 8, 21, 0, 5, 2, 4, 0, 0, 0, 0], "COC1=CC=C(C=C1)CNC2=C3C4=CC=CC=C4OC3=NC=C2": [4.4, 47.3, 384, 1, 23, 0, 4, 19, 0, 2, 2, 0, 0, 0, 0, 0], "C1=CC(=C(C=C1[N+](=O)[O-])Cl)NC(=O)C2=C(C=CC(=C2)Cl)O": [4, 95.2, 404, 2, 21, 0, 4, 15, 0, 2, 4, 0, 0, 2, 0, 0], "CC1CC=CC(=O)CC(CCCC2=CC(=CC(=C2C(=O)O1)O)OC)O": [3, 93.1, 488, 2, 25, 0, 6, 19, 0, 0, 6, 0, 0, 0, 0, 0], "CC1=C(C=C(C=C1)NC(=O)NC2=CC(=C(C=C2)Cl)C(F)(F)F)C(=O)NC3=C(N(N=C3)CC4=CC=C(C=C4)OC)N": [4.7, 123, 862, 4, 40, 0, 8, 28, 0, 6, 3, 3, 0, 1, 0, 0], "CC1CCC(CN1C2=NC(=NC(=C2)C3=CC4=C(C=C3)C(=NN4)N)NC)C(=O)NC5CCCCC5": [3.9, 125, 688, 4, 34, 0, 7, 25, 0, 8, 1, 0, 0, 0, 0, 0], "CC1(C2=C(C=CC(=C2)C3CCN(CC3)C4COC4)C(=O)C5=C1NC6=C5C=CC(=C6)C#N)C": [4.4, 69.1, 790, 1, 32, 0, 4, 27, 0, 3, 2, 0, 0, 0, 0, 0], "CC1=C(C=C(C=C1)C(=O)NC2=CC(=C(C=C2)CN3CCN(CC3)CCO)C(F)(F)F)C#CC4=CN=C(N4C)C(=O)NC": [2.7, 103, 992, 3, 42, 0, 9, 30, 0, 6, 3, 3, 0, 0, 0, 0], "CN1C=C(C=N1)C2=CN=C3C=CC4=C(C=C(C=C4)NS(=O)(=O)N(C)CC5COCCO5)C(=O)C3=C2": [1.2, 124, 895, 1, 35, 0, 9, 24, 0, 5, 5, 0, 1, 0, 0, 0], "CCC1=C(C=C2C(=C1)C(=O)C3=C(C2(C)C)NC4=C3C=CC(=C4)C#N)N5CCN(CC5)C6COC6": [4.5, 72.4, 839, 1, 34, 0, 5, 28, 0, 4, 2, 0, 0, 0, 0, 0], "CCN1C2=C(C=NC=C2C(=O)N3CCC(C3)N)N=C1C4=NON=C4N": [-1.4, 142, 508, 2, 25, 0, 8, 15, 0, 8, 2, 0, 0, 0, 0, 0], "CN1CCC(CC1)COC2=CC3=C(C=C2)C(=NC=N3)NC4=CC=C(C=C4)NC(=O)NC5=CC(=CC=C5)F": [4.8, 91.4, 715, 3, 37, 0, 7, 28, 0, 6, 2, 1, 0, 0, 0, 0], "C1=CC2=C(C(=C1)Cl)NC=NC2=O": [1.3, 41.5, 229, 1, 12, 0, 2, 9, 0, 2, 1, 0, 0, 1, 0, 0], "CC(C)(C)C1=NN(C(=C1)NC(=O)NC2=CC=CC3=CC=CC=C32)C4=CC=CC(=C4)C(=O)N(C)CCCN(C)C": [5.6, 82.5, 813, 2, 39, 0, 4, 31, 0, 6, 2, 0, 0, 0, 0, 0], "CC1CCN(CC1C2=NC=C3N2C4=C(NC=C4)N=C3)C(=O)CC#N": [1.7, 90.1, 544, 1, 24, 0, 4, 17, 0, 6, 1, 0, 0, 0, 0, 0], "C1=CC(=NC=C1C2=NN3C=CN=C3C=C2)F": [1.4, 43.1, 250, 0, 16, 0, 4, 11, 0, 4, 0, 1, 0, 0, 0, 0], "C1=CN=C2C(=CC(=CC2=C1NC(=O)NC3=NC=CN=C3)F)F": [1.1, 79.8, 399, 2, 22, 0, 6, 14, 0, 5, 1, 2, 0, 0, 0, 0], "C1=CC(=NC(=C1)NC(=O)NC2=C3C=C(C=CC3=NC=C2)Cl)C(F)(F)F": [3.6, 66.9, 479, 2, 25, 0, 6, 17, 0, 4, 1, 3, 0, 1, 0, 0], "CCN1CCN(CC1)C2=CC=C(C=C2)NC3=NC=C(C(=N3)NC4=CC5=C(C=C4)NN=C5)Cl": [4.5, 85, 580, 3, 32, 0, 7, 24, 0, 8, 0, 0, 0, 1, 0, 0], "CC1=CC=CC(=C1)C2=CC3=C(CNC3=O)C=C2": [2.8, 29.1, 301, 1, 17, 0, 1, 15, 0, 1, 1, 0, 0, 0, 0, 0], "C1C(=O)NN=C2N1C3=CC=CC=C3OC2": [0.4, 53.9, 316, 1, 15, 0, 3, 10, 0, 3, 2, 0, 0, 0, 0, 0], "C1=CC(=NC(=C1)NC(=O)NC2=C3C=CC(=CC3=NC=C2)C(F)(F)F)C#N": [3, 90.7, 560, 2, 26, 0, 7, 17, 0, 5, 1, 3, 0, 0, 0, 0], "CCN(CC)CCNC(=O)C1=CC(=CC=C1)N2C(=CC(=N2)C(C)(C)C)NC(=O)NC3=CC=CC4=CC=CC=C43": [5.8, 91.3, 796, 3, 39, 0, 4, 31, 0, 6, 2, 0, 0, 0, 0, 0], "C1=CC(=C2C(=C1)NN=C2N)C3=CC=C(C=C3)F": [2.9, 54.7, 265, 2, 17, 0, 3, 13, 0, 3, 0, 1, 0, 0, 0, 0], "CCCOC1=CC=CC(=C1)C(C)NC(=O)C2=CC=C(C=C2)C3=C(C=NC=C3)F": [4.6, 51.2, 481, 1, 28, 0, 4, 23, 0, 2, 2, 1, 0, 0, 0, 0], "C1=CC=C(C=C1)C2=CC=NC3=C(C=NN23)C(=O)N": [0.9, 73.3, 316, 1, 18, 0, 3, 13, 0, 4, 1, 0, 0, 0, 0, 0], "CCN1CCN(CC1)C2=CC=C(C=C2)NC3=NC=C(C(=N3)NC4=CC5=C(C=C4)NN=C5)C#N": [4.2, 109, 664, 3, 33, 0, 8, 24, 0, 9, 0, 0, 0, 0, 0, 0], "C1C2=C(C=C(C=C2)C3=CC=CC=C3)C(=O)N1": [2.4, 29.1, 270, 1, 16, 0, 1, 14, 0, 1, 1, 0, 0, 0, 0, 0], "C1=CC=C(C=C1)C2=CSC3=NC=NC(=C23)N": [2.8, 80, 242, 1, 16, 0, 4, 12, 0, 3, 0, 0, 1, 0, 0, 0], "C1=C2C(=NC=C1Br)NC(=O)N2": [0.5, 54, 187, 2, 11, 0, 2, 6, 0, 3, 1, 0, 0, 0, 1, 0], "COC1=CC=C(C=C1)N2C=CC3=CN=C(N=C32)NC4=CC(=C(C(=C4)OC)OC)OC": [4, 79.7, 519, 1, 30, 0, 7, 22, 0, 4, 4, 0, 0, 0, 0, 0], "CC1=C(C=CC(=C1)C2=CC3=C(C=C2)C(=O)NC3)F": [2.9, 29.1, 333, 1, 18, 0, 2, 15, 0, 1, 1, 1, 0, 0, 0, 0], "CC(=O)C1=CC=CC=C1C2=C3C=CNC3=NC=N2": [2, 58.6, 320, 1, 18, 0, 3, 14, 0, 3, 1, 0, 0, 0, 0, 0], "CC(C)(C)C1=NN(C(=C1)NC(=O)NC2=CC=CC3=CC=CC=C32)C4=CC=CC(=C4)C(=O)NCCOCCO": [4.2, 118, 775, 4, 38, 0, 5, 29, 0, 5, 4, 0, 0, 0, 0, 0], "CC(C)(C)C1=NN(C(=C1)NC(=O)NC2=CC=CC3=CC=CC=C32)C4=CC=CC(=C4)C(=O)N(C)CCN": [4.3, 105, 755, 3, 36, 0, 4, 28, 0, 6, 2, 0, 0, 0, 0, 0], "C1=CC=C2C(=C1)NC3=C(C(=NC=N3)N)C(=O)N2": [1.2, 92.9, 310, 3, 17, 0, 5, 11, 0, 5, 1, 0, 0, 0, 0, 0], "C1=CC=C2C(=C1)C(=CN2)CC(COC3=CN=CC(=C3)C4=CC5=C(C=C4)C=NC=C5)N": [3.8, 76.8, 545, 2, 30, 0, 4, 25, 0, 4, 1, 0, 0, 0, 0, 0], "COC(=O)C1=C(N=C2N1C=CC=C2)N": [2.2, 69.6, 234, 1, 14, 0, 4, 9, 0, 3, 2, 0, 0, 0, 0, 0], "C1=CC(=NC(=C1)NC(=O)NC2=C3C=CC(=CC3=NC=C2)Cl)C(F)(F)F": [3.6, 66.9, 479, 2, 25, 0, 6, 17, 0, 4, 1, 3, 0, 1, 0, 0], "C1=CC(=NC(=C1)NC(=O)NC2=C3C=C(C(=CC3=NC=C2)F)F)C(F)(F)F": [3.1, 66.9, 506, 2, 26, 0, 8, 16, 0, 4, 1, 5, 0, 0, 0, 0], "CCOC1=CC=CC=C1C2=CC(=CC=C2)C3=C4C(=CC(=O)N=C4NN3)C": [3.5, 67, 549, 2, 26, 0, 3, 21, 0, 3, 2, 0, 0, 0, 0, 0], "C=CC1=CC=C(C=C1)C2=CC=CC3=NN=C(N32)N": [3.3, 56.2, 298, 1, 18, 0, 3, 14, 0, 4, 0, 0, 0, 0, 0, 0], "CC(=O)C1=C(C(=O)N(N=C1C2=CC=CC=C2)C)N": [1.4, 75.8, 445, 1, 18, 0, 4, 13, 0, 3, 2, 0, 0, 0, 0, 0], "CC(=O)OCCN1C2=NC(=O)C=C(C2=C(N1)C3=CC(=CC=C3)Br)C(F)(F)F": [2.6, 73.2, 628, 1, 27, 0, 7, 17, 0, 3, 3, 3, 0, 0, 1, 0], "CC1=CC(=O)NC2=C1C(=O)N(N2)C3=CC=CC=C3": [1, 61.4, 473, 2, 18, 0, 3, 13, 0, 3, 2, 0, 0, 0, 0, 0], "CC1=NC2=CC(=NN2C(=C1)C(=O)N)C(C)(C)C": [1.6, 73.3, 312, 1, 17, 0, 3, 12, 0, 4, 1, 0, 0, 0, 0, 0], "CCC1=CC2=NC=CC(=C2C=C1)NC(=O)NC3=CC=CC(=N3)C(F)(F)F": [3.7, 66.9, 488, 2, 26, 0, 6, 18, 0, 4, 1, 3, 0, 0, 0, 0], "CC1=CC(=CC=C1)NC(=O)NC2=C(C=C(C=C2)C3=CSC4=C3C(=NC=C4C5=CN(N=C5)CCO)N)F": [3.4, 146, 751, 4, 36, 0, 7, 26, 0, 6, 2, 1, 1, 0, 0, 0], "C1=CSC(=C1)C2=CC(=NC3=CC=NN32)C(=O)N": [0.9, 102, 314, 1, 17, 0, 4, 11, 0, 4, 1, 0, 1, 0, 0, 0], "C1=CC=C(C=C1)C=CC2=NN3C=CN=C3C=C2": [2.6, 30.2, 271, 0, 17, 0, 2, 14, 0, 3, 0, 0, 0, 0, 0, 0], "CC1=CC(=O)N=C2C1=C(NN2)C3=CC=CC(=C3)C4=CC=C(C=C4)Cl": [3.8, 57.8, 515, 2, 24, 0, 2, 20, 0, 3, 1, 0, 0, 1, 0, 0], "C12=C(NN=C1N=C(S2)Cl)N": [1.6, 95.8, 145, 2, 10, 0, 4, 5, 0, 4, 0, 0, 1, 1, 0, 0], "CCC1CC(CC1C2=NC=C3N2C4=C(NC=C4)N=C3)NS(=O)(=O)C5CC5": [3, 101, 634, 2, 26, 0, 5, 18, 0, 5, 2, 0, 1, 0, 0, 0], "CC1=CC2=C(C=C1)N(CCC2)C3=NC(=NC=N3)NC4=CC(=C(C(=C4)OC)OC)OC": [4.5, 81.6, 527, 1, 30, 0, 8, 22, 0, 5, 3, 0, 0, 0, 0, 0], "CC(=O)C1=CC=CC(=C1)C2=NN3C=CN=C3C=C2": [1.7, 47.3, 320, 0, 18, 0, 3, 14, 0, 3, 1, 0, 0, 0, 0, 0], "CC(C)(C)C1=NN(C(=C1)NC(=O)NC2=CC=CC3=CC=CC=C32)C4=CC=CC(=C4)C(=O)NCCCCO": [5.1, 108, 756, 4, 37, 0, 4, 29, 0, 5, 3, 0, 0, 0, 0, 0], "CC(C)(C)NC1=NC=NC2=C1C(=CN2)C3=CC=CC=C3": [3.6, 53.6, 319, 2, 20, 0, 3, 16, 0, 4, 0, 0, 0, 0, 0, 0], "C1CN(CCN1)C2=NC3=CC=CC=C3C(=N2)C4=C(C(=O)NC4=O)C5=CNC6=CC=CC=C65": [2.2, 103, 793, 3, 32, 0, 6, 24, 0, 6, 2, 0, 0, 0, 0, 0], "CC1=C(C=CC(=C1)C2=C3C=CNC3=NC=N2)F": [2.8, 41.6, 273, 1, 17, 0, 3, 13, 0, 3, 0, 1, 0, 0, 0, 0], "C1=CC=C(C=C1)C2=CC=CC3=CN=C(N32)N": [3.2, 43.3, 237, 1, 16, 0, 2, 13, 0, 3, 0, 0, 0, 0, 0, 0], "CC1=CC(=O)N=C2C1=C(NN2)C3=CC=CC(=C3)C4=CC=C(C=C4)C#N": [2.9, 81.6, 598, 2, 25, 0, 3, 20, 0, 4, 1, 0, 0, 0, 0, 0], "C1=CC(=NC(=C1)NC(=O)NC2=CC=NC3=C(C=CC(=C23)F)F)C(F)(F)F": [3.1, 66.9, 506, 2, 26, 0, 8, 16, 0, 4, 1, 5, 0, 0, 0, 0], "C1CCC(C1)C(CC#N)N2C=C(C=N2)C3=C4C=CNC4=NC=N3": [2.1, 83.2, 453, 1, 23, 0, 4, 17, 0, 6, 0, 0, 0, 0, 0, 0], "C1C2COCC2CN1C3=CC4=C(C=CN=C4C=C3)NC(=O)NC5=NC=CN=C5": [1, 92.3, 551, 2, 28, 0, 6, 20, 0, 6, 2, 0, 0, 0, 0, 0], "C1=CC(=CC(=C1)F)CNC2=NC=NC3=C2NC=N3": [2, 66.5, 277, 2, 18, 0, 5, 12, 0, 5, 0, 1, 0, 0, 0, 0], "CCN(CCN)C(=O)C1=CC(=CC=C1)N2C(=CC(=N2)C(C)(C)C)NC(=O)NC3=CC=CC4=CC=CC=C43": [4.6, 105, 770, 3, 37, 0, 4, 29, 0, 6, 2, 0, 0, 0, 0, 0], "CCN(C1=CC=C(C=C1)NC2=NC3=C(C(=N2)NC4CC4)NC=N3)C(=O)C": [2.6, 98.8, 492, 3, 26, 0, 6, 18, 0, 7, 1, 0, 0, 0, 0, 0], "CC#CC1=CC2=C(C=CN=C2C=C1)NC(=O)NC3=CC=CC(=N3)C(F)(F)F": [3.7, 66.9, 597, 2, 27, 0, 6, 19, 0, 4, 1, 3, 0, 0, 0, 0], "CC(C)OC1=NNC(=C1)NC2=NC(=NC=C2Cl)NC(C)C3=NC=C(C=C3)F": [3.7, 101, 463, 3, 27, 0, 8, 18, 0, 7, 1, 1, 0, 1, 0, 0], "CC(C)CN1C2=C(C=C(C=C2)NC3=NC=CC=N3)C4=C5CNC(=O)C5=C6C(=C41)CCC7=NN(C=C76)C": [3.9, 89.7, 833, 2, 36, 0, 5, 28, 0, 7, 1, 0, 0, 0, 0, 0], "COC1=C(C=C2C(=C1)C(=NC=N2)NC3=NC=C(S3)CC(=O)NC4=CC(=CC=C4)F)OCCCN5CCC(CC5)CO": [4.1, 150, 811, 3, 41, 0, 11, 29, 0, 6, 4, 1, 1, 0, 0, 0], "CC(C)(C1=CC(=NO1)NC(=O)NC2=CC(=CC=C2)OC3=NC=NC4=CC(=C(C=C43)OC)OC)C(F)(F)F": [5, 121, 776, 2, 37, 0, 11, 24, 0, 5, 5, 3, 0, 0, 0, 0], "CC1=C(C(=O)N(N1C)C2=CC=CC=C2)C(=O)NC3=CC(=C(C=C3)OC4=C5C=C(C(=CC5=NC=C4)OC)OC)F": [4.9, 93.2, 927, 1, 39, 0, 8, 29, 0, 4, 5, 1, 0, 0, 0, 0], "C=CC(=O)NCC1=COC(=N1)C2=C(N=CN=C2NC3=CC(=C(C=C3)OCC4=CC=CC=N4)Cl)N": [2.6, 141, 675, 3, 34, 0, 9, 24, 0, 7, 3, 0, 0, 1, 0, 0], "CC(C=CC(F)(F)F)OC1=C(C=CC(=C1)C2=C(N=CC(=C2)C3=CC(=CS3)CN(C)C)N)C(=O)N": [4, 123, 708, 2, 34, 0, 9, 24, 0, 4, 2, 3, 1, 0, 0, 0], "CC1=CC=C(C=C1)NC(=O)NC2=NN=C(S2)SC3=NC=NC4=C3C=CC(=C4)OCCCN5CCOCC5": [4, 168, 712, 2, 37, 0, 10, 25, 0, 7, 3, 0, 2, 0, 0, 0], "CN1C=C(C=N1)NC2=NC=C(C(=N2)NC3C4CC(C3C(=O)N)C=C4)Br": [1.8, 111, 547, 3, 25, 0, 6, 16, 0, 7, 1, 0, 0, 0, 1, 0], "CN1CCN(CC1)C2=CC=C(C=C2)NC3=NC=C4C=CN(C4=N3)C5CCCCC5": [4.1, 49.2, 508, 1, 29, 0, 5, 23, 0, 6, 0, 0, 0, 0, 0, 0], "CC1=C(C=C(C=C1)C(=O)NC2=CC=CC(=C2)C(F)(F)F)C3=CC4=CN=C(N=C4C=C3)NCCN5CCOCC5": [5.2, 79.4, 795, 2, 39, 0, 9, 29, 0, 5, 2, 3, 0, 0, 0, 0], "CC1=C(C=C(C=C1)NC2=NC=CC(=N2)NC3=CC=CC=C3C(=O)O)F": [4.5, 87.1, 453, 3, 25, 0, 7, 18, 0, 4, 2, 1, 0, 0, 0, 0], "CC1=C(SC(=N1)N)C2=NC(=NC=C2)NC3=CC(=CC=C3)[N+](=O)[O-]": [2.7, 151, 423, 2, 23, 0, 8, 14, 0, 6, 2, 0, 1, 0, 0, 0], "COC1=C(C=C2C(=C1)C(=NC=N2)NC3=CC(=C(C=C3)F)Cl)OC": [4.1, 56.3, 392, 1, 23, 0, 6, 17, 0, 3, 2, 1, 0, 1, 0, 0], "CNC1=NC=NC(=N1)C2=C(N=CC=C2)OC3=CC(=C(C=C3)F)C(=O)NC4=C(C=CC(=C4)C(F)(F)F)N(C)CCCN(C)C": [5.1, 108, 871, 2, 43, 0, 13, 29, 0, 8, 2, 4, 0, 0, 0, 0], "CC1=C(C=C(C=C1)C(=O)NC2=C(C=CC(=C2)C(F)(F)F)OC3CCN(CC3)C)C4=CC5=CN=C(N=C5C=C4)NC": [6.1, 79.4, 839, 2, 40, 0, 9, 30, 0, 5, 2, 3, 0, 0, 0, 0], "C1=CC(=CC(=C1)Cl)C2=CNNC2=C3C=C(N=C3)C(=O)NC(CO)C4=CC(=C(C=C4)F)Cl": [4.1, 93.8, 618, 4, 31, 0, 4, 24, 0, 4, 2, 1, 0, 2, 0, 0], "C1=CC2=C(C=CC(=C2)C=C3C(=O)N=C(S3)NCC4=CC=CS4)N=C1": [4, 108, 548, 1, 24, 0, 5, 18, 0, 3, 1, 0, 2, 0, 0, 0], "COC1=CC2=C(C=CN=C2C=C1OC)OC3=CC4=C(C=C3)C(=CC=C4)C(=O)NC5=CC=C(C=C5)Cl": [6.4, 69.7, 702, 1, 35, 0, 5, 29, 0, 2, 4, 0, 0, 1, 0, 0], "CN1C(=O)C(=CN=C1NC2=CC=C(C=C2)F)C3=NC=C(C=C3)OC4=C5C=C(C(=CC5=NC=C4)OCCCN6CCOCC6)OC": [3.3, 111, 1040, 1, 45, 0, 10, 33, 0, 6, 5, 1, 0, 0, 0, 0], "CN1C(=O)C(=CN=C1NC2=CC=C(C=C2)F)C3=CC(=C(C=C3)OC4=C5C=C(C(=CC5=NC=C4)OCCCN6CCOCC6)OC)F": [4.4, 97.8, 1070, 1, 46, 0, 10, 34, 0, 5, 5, 2, 0, 0, 0, 0], "CC1=C(C(=O)N(N1CC(C)(C)O)C2=CC=CC=C2)C(=O)NC3=NC=C(C=C3)OC4=C5C=CC(=CC5=NC=C4)OC": [4, 117, 951, 2, 40, 0, 8, 30, 0, 5, 5, 0, 0, 0, 0, 0], "C1COCCN1CC2=CC=C(C=C2)C=CC3=NC=CC(=C3)C4=CC5=C(N4)NC=NC5=O": [2.2, 82.6, 669, 2, 31, 0, 5, 24, 0, 5, 2, 0, 0, 0, 0, 0], "CN(C)CCOC1=CC=C(C=C1)C=CC2=NC=CC(=C2)C3=CC4=C(N3)NC=NC4=O": [2.7, 82.6, 629, 2, 30, 0, 5, 23, 0, 5, 2, 0, 0, 0, 0, 0], "CS(=O)(=O)C1=CC=C(C=C1)CNCC2=C(C(=C(C(=C2)C(=O)O)NC3=C(C=C(C=C3)I)F)F)F": [2.3, 104, 763, 3, 33, 0, 9, 22, 0, 2, 4, 3, 1, 0, 0, 1], "C1=C(C=C(C2=C1[N+](=C(S2)C(=O)N)[O-])[N+](=O)[O-])C(F)(F)F": [2.5, 143, 430, 1, 20, 0, 8, 9, 0, 3, 4, 3, 1, 0, 0, 0], "C1=CC(=C(C=C1I)F)NC2=C(C(=C(C=C2C(=O)O)C=NNC(=O)C3=CC=C(O3)CO)F)F": [4, 124, 705, 4, 32, 0, 10, 20, 0, 3, 5, 3, 0, 0, 0, 1], "C1=CC(=CC=C1S(=O)(=O)CC(=O)NN=CC2=C(C(=C(C(=C2)C(=O)O)NC3=C(C=C(C=C3)I)F)F)F)Cl": [5.3, 133, 919, 3, 36, 0, 10, 23, 0, 3, 5, 3, 1, 1, 0, 1], "C1=CC=C2C(=C1)N=C(S2)C3=CC(=CC=C3)NC4=NC=NC5=C4C=CN5": [4.7, 94.7, 463, 2, 25, 0, 5, 19, 0, 5, 0, 0, 1, 0, 0, 0], "CCN(CC)CCOC1=CC=C(C=C1)NC2=NC=C3C=C(C(=O)N(C3=N2)C)C4=C(C=CC=C4Cl)Cl": [5.6, 70.6, 719, 1, 35, 0, 6, 28, 0, 5, 2, 0, 0, 2, 0, 0], "CC1=CC(=NN1)NC2=NC(=NC=C2)NC3=CC=CC(=C3)C4=NC5=CC=CC=C5S4": [5.1, 120, 537, 3, 29, 0, 7, 21, 0, 7, 0, 0, 1, 0, 0, 0], "C1CNCCC1NC2=NN3C(=NN=C3C4=CC(=CC=C4)C(F)(F)F)C=C2": [2.7, 67.1, 470, 2, 26, 0, 8, 17, 0, 6, 0, 3, 0, 0, 0, 0], "C1CC1NC(=O)NC2=CNNC2=C3N=C4C=CC(=CC4=N3)CN5CCOCC5": [0.5, 111, 554, 4, 28, 0, 5, 19, 0, 7, 2, 0, 0, 0, 0, 0], "CN1C(=NC=C(C1=O)C2=CC(=C(C=C2)OC3=C4C=C(C(=CC4=NC=C3)OCCCN5CCOCC5)OC)F)CC6=CC=CC=C6": [4.5, 85.7, 1030, 0, 45, 0, 9, 35, 0, 4, 5, 1, 0, 0, 0, 0], "CCS(=O)(=O)NC1=CC2=C(C=C1)NC(=O)C2=C(C3=CC=CC=C3)NC4=CC=C(C=C4)CN5CCCCC5": [5.2, 106, 855, 3, 37, 0, 6, 29, 0, 4, 3, 0, 1, 0, 0, 0], "C1=CC(=C(C=C1I)F)NC2=C(C(=C(C=C2C(=O)O)CNC(=O)C(CC(=O)N)N)F)F": [-0.7, 148, 647, 5, 30, 0, 9, 18, 0, 4, 4, 3, 0, 0, 0, 1], "CC1=CC(=NN1)NC2=NC3=CC(=C(C=C3C(=N2)NC4=CC=CC(=C4)C5=NC6=CC=CC=C6S5)OC)OC": [6.4, 138, 752, 3, 37, 0, 9, 27, 0, 7, 2, 0, 1, 0, 0, 0], "CC(C1=C(C=CC(=C1Cl)F)Cl)OC2=CC3=C(C=C2)N=CC=C3": [5.4, 22.1, 373, 0, 22, 0, 3, 19, 0, 1, 1, 1, 0, 2, 0, 0], "CC(C1=C(C=CC(=C1Cl)F)Cl)OC2=CC3=CC(=CN=C3C=C2)C=CC(=O)N": [4.7, 65.2, 550, 1, 27, 0, 4, 22, 0, 2, 2, 1, 0, 2, 0, 0], "CC(C1=C(C=CC(=C1Cl)F)Cl)OC2=CC3=CC(=CN=C3C=C2)C4CC4C(=O)N": [4.5, 65.2, 583, 1, 28, 0, 4, 23, 0, 2, 2, 1, 0, 2, 0, 0], "CC1CSC2=C(C(=O)C3=CC(=C(C(=C3N12)F)N4CCC(C4)N)F)C(=O)O": [0.2, 112, 676, 2, 26, 0, 9, 17, 0, 3, 3, 2, 1, 0, 0, 0], "C1CCN(C1)CCNC2=CC=CC(=N2)C3=NC4=C(C=CC=C4N3)C(=O)N": [1.8, 99.9, 483, 3, 26, 0, 5, 19, 0, 6, 1, 0, 0, 0, 0, 0], "COC1=C(C=C(C=C1)C=C2C(=O)N=C(S2)NC3=CC=CC=C3)OC": [4, 85.2, 514, 1, 24, 0, 5, 18, 0, 2, 3, 0, 1, 0, 0, 0], "CN1C=C(C2=C(C=CN=C21)C3=CC=C(C=C3)C(=O)NCCO)C=C4C(=O)C5=C(O4)C=CC=C5O": [3.4, 114, 795, 3, 34, 0, 6, 26, 0, 3, 5, 0, 0, 0, 0, 0], "C1=CC=C(C=C1)S(=O)(=O)NC2=C3C(=CC(=C2)Cl)C4=C(N3)C=NC=C4": [3.5, 83.2, 547, 2, 24, 0, 4, 18, 0, 3, 2, 0, 1, 1, 0, 0], "C1=CNC=C2C1=C3C=C(C(=O)C(=C3N2)Cl)Cl": [2, 41.1, 565, 2, 16, 0, 3, 13, 0, 2, 1, 0, 0, 2, 0, 0], "COC1=CC=CC(=C1)C(=O)NC2=C3C(=CC(=C2)Cl)C4=C(N3)C=NC=C4": [3.8, 67, 491, 2, 25, 0, 3, 20, 0, 3, 2, 0, 0, 1, 0, 0], "COC1=C(C2=C(C=C1)NC3=C2C=CN=C3)Br": [3, 37.9, 263, 1, 16, 0, 2, 12, 0, 2, 1, 0, 0, 0, 1, 0], "C1=CC2=C(C=C1Cl)C3=C(N2)C=NC=C3": [3.8, 28.7, 221, 1, 14, 0, 1, 12, 0, 2, 0, 0, 0, 1, 0, 0], "C1COCCN1C(=O)NC2=C3C(=CC(=C2)Cl)C4=C(N3)C=NC=C4": [1.8, 70.2, 446, 2, 23, 0, 3, 17, 0, 4, 2, 0, 0, 1, 0, 0], "C1CCC(CC1)COC2=C(C=C3C4=C(C=NC=C4)NC3=C2Cl)Cl": [5.9, 37.9, 405, 1, 23, 0, 2, 20, 0, 2, 1, 0, 0, 2, 0, 0], "COC1=CC=CC=C1C(=O)NC2=C3C(=CC(=C2)Cl)C4=C(N3)C=NC=C4": [3.8, 67, 491, 2, 25, 0, 3, 20, 0, 3, 2, 0, 0, 1, 0, 0], "COC1=C(C=C2C3=C(C=NC=C3)NC2=C1Cl)Cl": [3.5, 37.9, 292, 1, 17, 0, 2, 14, 0, 2, 1, 0, 0, 2, 0, 0], "CS(=O)(=O)NC1=C2C(=CC(=C1)Cl)C3=C(N2)C=NC=C3": [1.9, 83.2, 439, 2, 19, 0, 4, 13, 0, 3, 2, 0, 1, 1, 0, 0], "COC(=O)NC1=C2C(=CC(=C1)Cl)C3=C(N2)C=NC=C3": [2.5, 67, 355, 2, 19, 0, 3, 14, 0, 3, 2, 0, 0, 1, 0, 0], "CCOC1=C(C(=O)N(C=C1)C2=CC=C(C=C2)F)C(=O)NC3=CC(=C(C=C3)OC4=C(C(=NC=C4)N)Cl)F": [4, 107, 867, 2, 36, 0, 8, 26, 0, 4, 4, 2, 0, 1, 0, 0], "CC(C1=CC=CC=C1)NC2=C(C(=O)C2=O)NC3=CC=NC=C3": [2.3, 71.1, 474, 2, 22, 0, 5, 17, 0, 3, 2, 0, 0, 0, 0, 0], "CC(C1=CC=CC=C1)NC2=C(C(=O)C2=O)NC3=CC(=NC=C3)C4=CC=CC=C4F": [4.1, 71.1, 659, 2, 29, 0, 6, 23, 0, 3, 2, 1, 0, 0, 0, 0], "CC(C1=CC=CC=C1)NC2=C(C(=O)C2=O)NC3=CC(=NC=C3)C4=CSC=C4": [3.7, 99.3, 615, 2, 27, 0, 6, 21, 0, 3, 2, 0, 1, 0, 0, 0], "C1=CC(=CC(=C1)O)C(C(=O)N)NC2=C(C(=O)C2=O)NC3=CC=NC=C3": [0.7, 134, 598, 4, 25, 0, 7, 17, 0, 4, 4, 0, 0, 0, 0, 0], "CC(C1=CC=CC=C1)NC2=C(C(=O)C2=O)NC3=CC(=NC=C3)C4=CC=CO4": [3.1, 84.2, 612, 2, 27, 0, 6, 21, 0, 3, 3, 0, 0, 0, 0, 0], "C1=CN=CC2=C1C3=CC(=CC(=C3N2)Cl)Cl": [3.6, 28.7, 249, 1, 15, 0, 1, 13, 0, 2, 0, 0, 0, 2, 0, 0], "C1=CC2=C(C=C1C(F)(F)F)C3=C(N2)C=NC=C3": [4.1, 28.7, 292, 1, 17, 0, 4, 12, 0, 2, 0, 3, 0, 0, 0, 0], "C1=CC=C(C=C1)C(=O)NC2=C3C(=CC(=C2)Cl)C4=C(N3)C=NC=C4": [3.8, 57.8, 440, 2, 23, 0, 2, 19, 0, 3, 1, 0, 0, 1, 0, 0], "COC1=CC=C(C=C1)C(=O)NC2=C3C(=CC(=C2)Cl)C4=C(N3)C=NC=C4": [3.8, 67, 483, 2, 25, 0, 3, 20, 0, 3, 2, 0, 0, 1, 0, 0], "C1=CC=NC(=C1)C(=O)NC2=C3C(=CC(=C2)Cl)C4=C(N3)C=NC=C4": [3, 70.7, 448, 2, 23, 0, 3, 18, 0, 4, 1, 0, 0, 1, 0, 0], "CC(=O)NC1=C2C(=CC(=C1)Cl)C3=C(N2)C=NC=C3": [2.1, 57.8, 338, 2, 18, 0, 2, 14, 0, 3, 1, 0, 0, 1, 0, 0], "COC1=CC2=C(C=C1)NC3=C2C=CN=C3": [3.1, 37.9, 234, 1, 15, 0, 2, 12, 0, 2, 1, 0, 0, 0, 0, 0], "C1=CC=C(C=C1)CNC2=C3C(=CC(=C2)Cl)C4=C(N3)C=NC=C4": [4.4, 40.7, 371, 2, 22, 0, 2, 19, 0, 3, 0, 0, 0, 1, 0, 0], "C1=CN=CC=C1C(=O)NC2=C3C(=CC(=C2)Cl)C4=C(N3)C=NC=C4": [2.7, 70.7, 442, 2, 23, 0, 3, 18, 0, 4, 1, 0, 0, 1, 0, 0], "C1=CC2=C(C=C1Br)C3=C(N2)C=NC=C3": [3.9, 28.7, 221, 1, 14, 0, 1, 11, 0, 2, 0, 0, 0, 0, 1, 0], "C1=CC2=C(C=C1F)C3=C(N2)C=NC=C3": [3.3, 28.7, 221, 1, 14, 0, 2, 11, 0, 2, 0, 1, 0, 0, 0, 0], "C1=CC2=C(C=C1C#N)C3=C(N2)C=NC=C3": [2.9, 52.5, 293, 1, 15, 0, 2, 12, 0, 3, 0, 0, 0, 0, 0, 0], "CCOC1=C(C=C2C3=C(C=NC=C3)NC2=C1Cl)Cl": [3.9, 37.9, 305, 1, 18, 0, 2, 15, 0, 2, 1, 0, 0, 2, 0, 0], "CNC(=O)NC1=C2C(=CC(=C1)Cl)C3=C(N2)C=NC=C3": [1.9, 69.8, 354, 3, 19, 0, 2, 14, 0, 4, 1, 0, 0, 1, 0, 0], "C1CC1COC2=C(C=C3C4=C(C=NC=C4)NC3=C2Cl)Cl": [4.3, 37.9, 366, 1, 20, 0, 2, 17, 0, 2, 1, 0, 0, 2, 0, 0], "C1COCCN1C(=O)OC2=C(C=C3C4=C(C=NC=C4)NC3=C2Cl)Cl": [3, 67.4, 478, 1, 24, 0, 4, 18, 0, 3, 3, 0, 0, 2, 0, 0], "C1=CN=CC2=C1C3=CC(=CC(=C3N2)[N+](=O)[O-])Cl": [2.8, 74.5, 322, 1, 17, 0, 3, 12, 0, 3, 2, 0, 0, 1, 0, 0], "C1=CC=NC(=C1)CC(=O)NC2=C3C(=CC(=C2)Cl)C4=C(N3)C=NC=C4": [2.7, 70.7, 462, 2, 24, 0, 3, 19, 0, 4, 1, 0, 0, 1, 0, 0], "C1=CN=CC2=C1C3=CC(=CC(=C3N2)NC(=O)CCCO)Cl": [1.7, 78, 382, 3, 21, 0, 3, 16, 0, 3, 2, 0, 0, 1, 0, 0], "COC1=C(C=C2C(=C1)C(=NC=N2)N3CCN(CC3)C(=S)NCC4=CC5=C(C=C4)OCO5)OC": [2.9, 113, 667, 1, 33, 0, 8, 23, 0, 5, 4, 0, 1, 0, 0, 0], "COC1=C(C=C2C(=C1)C(=NC=N2)N3CCN(CC3)C(=O)NC4=CC=C(C=C4)C#N)OC": [2.3, 104, 653, 1, 31, 0, 7, 22, 0, 6, 3, 0, 0, 0, 0, 0], "COC1=CC(=NC2=C1C(=C(N2)C3=CC=C(C=C3)F)C4=CC=NC=C4)N": [3.3, 76.8, 439, 2, 25, 0, 5, 19, 0, 4, 1, 1, 0, 0, 0, 0], "CC1=C(C(=CC=C1)Cl)NC(=O)C2=CN=C(S2)NC(=O)C3CC3": [3.1, 99.3, 447, 2, 22, 0, 4, 16, 0, 3, 2, 0, 1, 1, 0, 0], "CC1=CC=CC(=N1)C2=C(C=NN2)C3=NC4=C(C=C3)N=CC=C4": [2.2, 67.4, 376, 1, 22, 0, 4, 17, 0, 5, 0, 0, 0, 0, 0, 0], "CC1=CC2=C3C(=C1)C(=CN3CCN(C2)C(=O)N4CCCCC4)C5=C(C(=O)NC5=O)C6=CN=C7N6C=CC=C7": [2.7, 92, 1020, 1, 38, 0, 4, 29, 0, 6, 3, 0, 0, 0, 0, 0], "C1COCCN1CCNC2=NC=C3C(=C2)C(=C(C=N3)C#N)NC4=CC(=C(C=C4)F)Cl": [3.6, 86.1, 599, 2, 30, 0, 8, 22, 0, 6, 1, 1, 0, 1, 0, 0], "C1COCCN1CCNC2=NC=C3C(=C2)C(=C(C=N3)C#N)NC4=CC=C(C=C4)SC5=CC=CC=C5": [5, 111, 682, 2, 35, 0, 8, 27, 0, 6, 1, 0, 1, 0, 0, 0], "C1=CC(=CN=C1)CNC2=NC=C3C(=C2)C(=C(C=N3)C#N)NC4=CC(=C(C=C4)F)Cl": [4.4, 86.5, 585, 2, 29, 0, 7, 22, 0, 6, 0, 1, 0, 1, 0, 0], "COC1=C(C=C2C(=C1)C(=NC=N2)NC3=CC(=CC=C3)Br)OC": [4, 56.3, 360, 1, 22, 0, 5, 16, 0, 3, 2, 0, 0, 0, 1, 0], "CC(C1=CC=CC=C1)NC2=NC=CC(=C2)C3=C(N=C(N3C)C4CCNCC4)C5=CC(=CC=C5)C(F)(F)F": [5.5, 54.8, 708, 2, 37, 0, 7, 29, 0, 5, 0, 3, 0, 0, 0, 0], "CC(C1=CC=CC=C1)NC2=NC=CC(=N2)C3=C(N=C(N3C)C4CCNCC4)C5=CC(=CC=C5)C(F)(F)F": [4.9, 67.7, 711, 2, 37, 0, 8, 28, 0, 6, 0, 3, 0, 0, 0, 0], "COC1=C(C=C2C(=C1)C(=NC=N2)N3CCN(CC3)C(=S)NCC4=CC=CC=C4)OC": [3.1, 94.8, 554, 1, 30, 0, 6, 22, 0, 5, 2, 0, 1, 0, 0, 0], "COC1=C(C=C2C(=C1)C(=NC=N2)N3CCN(CC3)C(=O)NC4=CC=C(C=C4)Br)OC": [3.3, 79.8, 569, 1, 30, 0, 6, 21, 0, 5, 3, 0, 0, 0, 1, 0], "C1CCN(CC1)C(=O)N2CCN3C=C(C4=C3C(=CC=C4)C2)C5=C(C(=O)NC5=O)C6=CN=C7N6C=CC=C7": [2.4, 92, 992, 1, 37, 0, 4, 28, 0, 6, 3, 0, 0, 0, 0, 0], "CN(C)C(=O)N1CCN2C=C(C3=C2C(=CC=C3)C1)C4=C(C(=O)NC4=O)C5=CN=C6N5C=CC=C6": [1.5, 92, 918, 1, 34, 0, 4, 25, 0, 6, 3, 0, 0, 0, 0, 0], "CC(C)OC(=O)N1CCN2C=C(C3=C2C(=CC=C3)C1)C4=C(C(=O)NC4=O)C5=CN=C6N5C=CC=C6": [2.7, 97.9, 935, 1, 35, 0, 5, 26, 0, 5, 4, 0, 0, 0, 0, 0], "CC1=C(C(=CC=C1)Cl)NC(=O)C2=CN=C(S2)NC3=NC(=NC(=C3)C)C": [4.4, 108, 470, 2, 25, 0, 6, 18, 0, 5, 1, 0, 1, 1, 0, 0], "CC1=C(C(=O)N(C2=NC(=NC=C12)NC3=CC=C(C=C3)N4CCNCC4)C5CCCC5)C(=O)C": [2.6, 90.5, 765, 2, 33, 0, 7, 25, 0, 6, 2, 0, 0, 0, 0, 0], "C1COCCN1CCNC2=NC=C3C(=C2)C(=C(C=N3)C#N)NC4=CC=C(C=C4)OC5=CC=CC=C5": [4.4, 95.3, 680, 2, 35, 0, 8, 27, 0, 6, 2, 0, 0, 0, 0, 0], "C1COCCN1CCNC2=NC=C3C(=C2)C(=C(C=N3)C#N)NC4=CC=C(C=C4)CC5=CC=CC=C5": [4.8, 86.1, 676, 2, 35, 0, 7, 28, 0, 6, 1, 0, 0, 0, 0, 0], "C1CC1NC(=O)C2=CC(=C(C=C2F)F)NCC3=CN=C(S3)NC4=CC=CC=N4": [3.6, 107, 541, 3, 28, 0, 8, 19, 0, 5, 1, 2, 1, 0, 0, 0], "COC1=C(C=C2C(=C1)C(=NC=N2)N3CCN(CC3)C(=O)NC4=CC=C(C=C4)[N+](=O)[O-])OC": [2.4, 126, 647, 1, 32, 0, 8, 21, 0, 6, 5, 0, 0, 0, 0, 0], "C1CCN(C1)CCCOC2=CC(=C3C(=C2)N=CN=C3NC4=C(C=CC5=C4OCO5)Cl)OC6CCOCC6": [5.1, 87.2, 712, 1, 37, 0, 9, 28, 0, 4, 5, 0, 0, 1, 0, 0], "CN1CCN(CC1)CCOC2=CC(=C3C(=C2)N=CN=C3NC4=C(C=CC5=C4OCO5)Cl)OC6CCOCC6": [4.1, 90.4, 743, 1, 38, 0, 10, 28, 0, 5, 5, 0, 0, 1, 0, 0], "COC1=C(C=C2C(=C1)C(=NC=N2)NC3=C(C=C(C=C3)Br)F)OCCN4C=CN=N4": [3.5, 87, 523, 1, 29, 0, 8, 19, 0, 6, 2, 1, 0, 0, 1, 0], "CN1CCC(CC1)COC2=C(C=C3C(=C2)N=CN=C3NC4=C(C=C(C=C4)Br)F)OC.Cl": [0, 59.5, 539, 2, 31, 0, 7, 23, 0, 4, 2, 1, 0, 1, 1, 0], "C1=CC=C2C(=C1)C(=CC3=CC=CN3)C(=O)N2": [1.7, 44.9, 324, 2, 16, 0, 1, 13, 0, 2, 1, 0, 0, 0, 0, 0], "C1C2=CC=CC=C2C3=C4CNC(=O)C4=C5C6=CC=CC=C6NC5=C31": [3.9, 44.9, 548, 2, 24, 0, 1, 21, 0, 2, 1, 0, 0, 0, 0, 0], "CC1=C(C=CC(=C1)OCC2=CC(=CC=C2)C(F)(F)F)CN3CC(C3)C(=O)O": [1.5, 49.8, 507, 1, 27, 0, 7, 20, 0, 1, 3, 3, 0, 0, 0, 0], "C1C(CN1CC2=CC=C(C=C2)OCC3=CC(=CC=C3)C(F)(F)F)C(=O)O": [1.1, 49.8, 471, 1, 26, 0, 7, 19, 0, 1, 3, 3, 0, 0, 0, 0], "CC(C)C(CO)NC(=O)C1=CC(=CC=C1)N2C(=CC(=N2)C(C)(C)C)NC(=O)NC3=CC=CC4=CC=CC=C43": [5.7, 108, 799, 4, 38, 0, 4, 30, 0, 5, 3, 0, 0, 0, 0, 0], "CC(C)(C)C1=NN(C(=C1)NC(=O)NC2=CC=CC3=CC=CC=C32)C4=CC=CC(=C4)C(=O)N(C)CCC#N": [4.9, 103, 847, 2, 37, 0, 4, 29, 0, 6, 2, 0, 0, 0, 0, 0], "CN(C)C1=CC=C(C=C1)NC(=O)CC2C(=O)NC3=CC=CC=C3N2": [1.9, 73.5, 460, 3, 24, 0, 4, 18, 0, 4, 2, 0, 0, 0, 0, 0], "C1=CC=C(C(=C1)C(=O)O)NC2=NC=NC(=N2)NC3=CC4=C(C=C3)C=NN4": [3.4, 129, 494, 4, 26, 0, 8, 17, 0, 7, 2, 0, 0, 0, 0, 0], "CC1=CC(=O)N=C2C1=C(NN2)C3=CC(=CC=C3)C(F)(F)F": [2.4, 57.8, 463, 2, 21, 0, 5, 14, 0, 3, 1, 3, 0, 0, 0, 0], "CC(C)N(CCCN)C(=O)C1=CC(=CC=C1)N2C(=CC(=N2)C(C)(C)C)NC(=O)NC3=CC=CC4=CC=CC=C43": [5.4, 105, 813, 3, 39, 0, 4, 31, 0, 6, 2, 0, 0, 0, 0, 0], "COC1=CC2=C(C=C1)NC=C2C=C3C4=CC=CC=C4NC3=O": [3, 54.1, 476, 2, 22, 0, 2, 18, 0, 2, 2, 0, 0, 0, 0, 0], "CC(C)(C)C1=NN(C(=C1)NC(=O)NC2=CC=CC3=CC=CC=C32)C4=CC=CC(=C4)C(=O)NCCCCC(=O)O": [5.2, 125, 846, 4, 39, 0, 5, 30, 0, 5, 4, 0, 0, 0, 0, 0], "C1CC2=C(CC1C3=CC=CC=C3)C=NN2": [2.7, 28.7, 211, 1, 15, 0, 1, 13, 0, 2, 0, 0, 0, 0, 0, 0], "CC(C)(C)CCOC1=CC(=CC2=C1C(=NN2)N)C3=CC=C(C=C3)C(=O)N": [3.8, 107, 485, 3, 26, 0, 4, 20, 0, 4, 2, 0, 0, 0, 0, 0], "CC(C)(C)C1=NN(C(=C1)NC(=O)NC2=CC=CC3=CC=CC=C32)C4=CC=CC(=C4)C(=O)N(C)CCOC": [5.1, 88.5, 771, 2, 37, 0, 4, 29, 0, 5, 3, 0, 0, 0, 0, 0], "CCOCC(C)OC1=CC=CC2=C1C(=NN2)N": [1.8, 73.2, 240, 2, 17, 0, 4, 12, 0, 3, 2, 0, 0, 0, 0, 0], "CC(C)(C)C1=NN(C(=C1)NC(=O)NC2=CC=CC3=CC=CC=C32)C4=CC=CC(=C4)C(=O)NCCCO": [4.7, 108, 741, 4, 36, 0, 4, 28, 0, 5, 3, 0, 0, 0, 0, 0], "C1C2=C3C4=CC=CC=C4NC3=C5C(=C2C(=O)N1)C6=CC=CC=C6S5": [4.6, 73.1, 554, 2, 24, 0, 2, 20, 0, 2, 1, 0, 1, 0, 0, 0], "C1=CC=C(C(=C1)C(=O)O)NC2=NC(=NC=C2)NC3=CC(=CC=C3)F": [4.1, 87.1, 425, 3, 24, 0, 7, 17, 0, 4, 2, 1, 0, 0, 0, 0], "C1C2=CC=CC=C2C3=C4C(=C5C6=CC=CC=C6NC5=C31)CNC4=O": [3.9, 44.9, 548, 2, 24, 0, 1, 21, 0, 2, 1, 0, 0, 0, 0, 0], "C1CC2=C3C(=C4C(=C2C5=CC=CC=C51)CNC4=O)C6=CC=CC=C6N3": [4.2, 44.9, 562, 2, 25, 0, 1, 22, 0, 2, 1, 0, 0, 0, 0, 0], "C1CC2=C3C(=C4C(=C2C5=CC=CC=C51)C(=O)NC4=O)C6=CC=CC=C6N3": [4.1, 62, 634, 2, 26, 0, 2, 22, 0, 2, 2, 0, 0, 0, 0, 0], "CC12C(CC(O1)N3C4=CC=CC=C4C5=C6C(=C7C8=CC=CC=C8N2C7=C53)CNC6=O)(C(=O)OC)O": [2.8, 94.7, 977, 2, 35, 0, 5, 27, 0, 3, 5, 0, 0, 0, 0, 0], "C1COCCN1CCOC2=CC=C(C=C2)C3=CN4C(=C(C=N4)C5=CNC(=O)C=C5)N=C3": [1, 81, 685, 1, 31, 0, 6, 23, 0, 5, 3, 0, 0, 0, 0, 0], "C1COCCN1CCOC2=CC=C(C=C2)C3=CN4C(=C(C=N4)C5=CNN=C5)N=C3": [1.5, 80.6, 511, 1, 29, 0, 6, 21, 0, 6, 2, 0, 0, 0, 0, 0], "C1COCCN1CCOC2=CC=C(C=C2)C3=CN4C(=C(C=N4)C5=CC(=NC=C5)N)N=C3": [1.8, 90.8, 554, 1, 31, 0, 7, 23, 0, 6, 2, 0, 0, 0, 0, 0], "C1COCCN1CCOC2=CC=C(C=C2)C3=CN4C(=C(C=N4)C5=CC(=C(C=C5)O)O)N=C3": [2.5, 92.4, 584, 2, 32, 0, 7, 24, 0, 4, 4, 0, 0, 0, 0, 0], "C1=CC(=CC=C1NC2=NC=C(O2)C3=CC(=C(C=C3)O)O)S(=O)(=O)N": [1.7, 147, 518, 4, 24, 0, 8, 15, 0, 3, 5, 0, 1, 0, 0, 0], "C1=CC(=CC=C1NC2=NC=C(O2)C3=CNC(=O)C=C3)S(=O)(=O)N": [0.3, 136, 617, 3, 23, 0, 7, 14, 0, 4, 4, 0, 1, 0, 0, 0], "C1COCCN1CCOC2=CC=C(C=C2)C3=CN4C(=C(C=N4)C5=CC=NC=C5)N=C3": [2.1, 64.8, 518, 0, 30, 0, 6, 23, 0, 5, 2, 0, 0, 0, 0, 0], "C1CCN(CC1)CCOC2=CC=C(C=C2)C3=CN4C(=C(C=N4)C5=CC=NC=C5)N=C3": [3.4, 55.6, 514, 0, 30, 0, 5, 24, 0, 5, 1, 0, 0, 0, 0, 0], "C1OC2=C(O1)C=C(C=C2)C=C3C(=O)N=C(N3)NC4=CC=CC=C4": [2.5, 72, 525, 2, 23, 0, 4, 17, 0, 3, 3, 0, 0, 0, 0, 0], "CC(C)OC1=C(C=C(C=C1)C2=NOC(=N2)C3=CC=C(C=C3)NC4CCC(C4)C(=O)O)C(F)(F)F": [5.5, 97.5, 687, 2, 34, 0, 10, 24, 0, 3, 4, 3, 0, 0, 0, 0], "CN(C)CCOC1=CC=CC(=C1)C2=NC3=C(C=CC=C3N2)C(=O)N": [2, 84.2, 431, 2, 24, 0, 4, 18, 0, 4, 2, 0, 0, 0, 0, 0], "CC1=NC=CC2=C1NC3=C2C=CC(=C3)OC": [3.6, 37.9, 258, 1, 16, 0, 2, 13, 0, 2, 1, 0, 0, 0, 0, 0], "CN1C(=O)C(=CC2=CC3=C(C=C2)OCO3)N=C1N": [0.8, 77.2, 432, 1, 18, 0, 4, 12, 0, 3, 3, 0, 0, 0, 0, 0], "CC1=C(C=C(C=C1)O)CCC2C3CCC(C3(CCC2O)C)C(C)C=CCC(C)C": [7.6, 40.5, 541, 2, 29, 0, 2, 27, 0, 0, 2, 0, 0, 0, 0, 0], "CC1=C(C=C(C=C1)O)CCC2C3CCC(C3(CCC2=O)C)C(C)CCC(=C)C(C)C": [8.2, 37.3, 608, 1, 30, 0, 2, 28, 0, 0, 2, 0, 0, 0, 0, 0], "COC1=C(C=CC2=C1CCC(CC2)N3CCOCC3)NC4=NC=C(C(=N4)NC5C6CC(C5C(=O)N)C=C6)Cl": [4.1, 115, 858, 3, 38, 0, 8, 29, 0, 6, 3, 0, 0, 1, 0, 0], "CC1=C2C(=CC(=C1O)O)OC3=CC(=CC(=C3C2=O)O)O": [2.5, 107, 399, 4, 20, 0, 6, 14, 0, 0, 6, 0, 0, 0, 0, 0], "CC1=C(C=C(C=C1)O)CCC2C3CC(C(C3(CCC2=O)C)C(C)CCCC(C)C)O": [6.8, 57.5, 573, 2, 30, 0, 3, 27, 0, 0, 3, 0, 0, 0, 0, 0], "CC1=C(C=C(C=C1)O)CCC2C3CCC(C3(CCC2=O)C)C(C)CCCC(C)C": [8.2, 37.3, 541, 1, 29, 0, 2, 27, 0, 0, 2, 0, 0, 0, 0, 0], "CC1=C(C=C(C=C1)O)CCC2C(CCC3(C2CC(C3C(C)CCCC(C)C)O)C)O": [7.1, 60.7, 534, 3, 30, 0, 3, 27, 0, 0, 3, 0, 0, 0, 0, 0], "CC1=CC(=CC2=C1C(=O)C3=C(C=C(C=C3O2)O)O)O": [2.8, 87, 371, 3, 19, 0, 5, 14, 0, 0, 5, 0, 0, 0, 0, 0], "CC1=C(C=C(C=C1)O)CCC2C3CCC(C3(CCC2O)C)C(C)CCC(=C)C(C)C": [8.5, 40.5, 569, 2, 30, 0, 2, 28, 0, 0, 2, 0, 0, 0, 0, 0], "CC1=C(C=C(C=C1)O)CCC2C3CCC(C3(CCC2O)C)C(C)CCCC(C)C": [8.4, 40.5, 503, 2, 29, 0, 2, 27, 0, 0, 2, 0, 0, 0, 0, 0], "CC1=C(C=C(C=C1)O)CCC2C3CCC(C3(CCC2=O)C)C(C)C=CCC(C)C": [7.3, 37.3, 579, 1, 29, 0, 2, 27, 0, 0, 2, 0, 0, 0, 0, 0], "COC1=C(C=C2C(=C1)N=CC(=N2)NC3CCC(CC3)O)OC": [2.1, 76.5, 350, 2, 22, 0, 6, 16, 0, 3, 3, 0, 0, 0, 0, 0], "COC1=CC=C(C=C1)C2=C(C(=O)N=N2)NNC3=CN=CC=C3": [2.3, 88, 469, 2, 22, 0, 6, 15, 0, 5, 2, 0, 0, 0, 0, 0], "COC1=CC=C(C=C1)C2=C(C(=O)N=N2)NNC3=CC(=CC=C3)OC": [3.3, 84.3, 512, 2, 24, 0, 6, 17, 0, 4, 3, 0, 0, 0, 0, 0], "CC(C)COC(=O)NC1=CC=C(C=C1)C2=C(N3C(=C(C=N3)C4=CC=C(C=C4)N5CCN(CC5)C)N=C2)N": [4.1, 101, 730, 2, 37, 0, 7, 28, 0, 7, 2, 0, 0, 0, 0, 0], "COC1=C(C=NC=C1)C2=C(C(=O)N=N2)NNC3=CC=CC=C3": [2.3, 88, 471, 2, 22, 0, 6, 15, 0, 5, 2, 0, 0, 0, 0, 0], "CC1=C(C=CC(=C1)NC(=O)C2=CC(=CC=C2)C(F)(F)F)OC3=C(C=CC=N3)C4=NC(=NC=C4)NC": [5.1, 89, 697, 2, 35, 0, 9, 25, 0, 5, 2, 3, 0, 0, 0, 0], "CNC1=NC=CC(=N1)C2=C(N=CC=C2)OC3=CC=C(C=C3)NC(=O)C4=CC=CC=C4NC5=CC=CC=C5": [5.9, 101, 696, 3, 37, 0, 7, 29, 0, 6, 2, 0, 0, 0, 0, 0], "CNC1=NC=CC(=N1)C2=C(N=CC=C2)OC3=CC=C(C=C3)NC4=NN=C(C5=CC=CC=C54)C6=CC=C(C=C6)F": [5.8, 97.7, 747, 2, 39, 0, 9, 30, 0, 7, 1, 1, 0, 0, 0, 0], "CC1=CC(=NN1)NC2=C(C=C(C(=N2)NC(C)C3=NC=C(C=C3)F)C#N)F": [3.4, 102, 513, 3, 26, 0, 8, 17, 0, 7, 0, 2, 0, 0, 0, 0], "CN(C)CC1=CC(=C(C=C1)OC)NC2=NC=CC(=N2)C3=C(N=C4N3C=CS4)C5=CC(=CC=C5)NC(=O)CC6=CC=CC=C6": [6, 125, 891, 2, 43, 0, 8, 33, 0, 7, 2, 0, 1, 0, 0, 0], "CN(C)C1=C(C=C(C=C1)C2=C(N3C=CSC3=N2)C4=NC(=NC=C4)NC5=CC=CC(=C5)N6CCOCC6)NC(=O)CC7=CC=CC=C7": [6, 128, 980, 2, 46, 0, 9, 35, 0, 8, 2, 0, 1, 0, 0, 0], "C1=CC(=C(C=C1C=CC2=CC(=CC(=C2)O)O)O)O": [2.9, 80.9, 282, 4, 18, 0, 4, 14, 0, 0, 4, 0, 0, 0, 0, 0], "CCOC(=O)CC1=NC2=C3C=C(C=CC3=NC(=O)N2N1)Br": [1.9, 86.1, 436, 1, 21, 0, 5, 13, 0, 4, 3, 0, 0, 0, 1, 0], "CN(C)C1=C(C=C(C=C1)C2=C(N3C=CSC3=N2)C4=NC(=NC=C4)NC5=CC=CC(=C5)N6CCOCC6)NC(=O)C7=CC=CC=C7": [6.1, 128, 965, 2, 45, 0, 9, 34, 0, 8, 2, 0, 1, 0, 0, 0], "C1CCC(C(C1)N)NC2=NC(=C(C=C2)C(=O)N)NC3=CC(=CC=C3)Cl": [3.5, 106, 451, 4, 25, 0, 5, 19, 0, 5, 1, 0, 0, 1, 0, 0], "CC1=CC=CC=C1NC2=NC=CC(=N2)C3=C(N=C4N3C=CS4)C5=CC(=CC=C5)NC(=O)C6=CC=CC=C6": [6.6, 112, 765, 2, 37, 0, 6, 29, 0, 6, 1, 0, 1, 0, 0, 0], "CC1CCCN1CCC2=CC3=C(N2)C=CC(=C3)C4=CC=C(C=C4)OC(F)(F)F": [6.1, 28.3, 507, 1, 28, 0, 5, 22, 0, 2, 1, 3, 0, 0, 0, 0], "CN(C)CC1=CC(=C(C=C1)OC)NC2=NC=CC(=N2)C3=C(N=C4N3C=CS4)C5=CC(=CC=C5)NC(=O)C6=C(C=CC=C6F)F": [6.2, 125, 944, 2, 44, 0, 10, 32, 0, 7, 2, 2, 1, 0, 0, 0], "CC1=CC=CC=C1NC2=NC=CC(=N2)C3=C(N=C4N3C=CS4)C5=CC(=CC=C5)NC(=O)CC6=CC=CC=C6": [6.5, 112, 780, 2, 38, 0, 6, 30, 0, 6, 1, 0, 1, 0, 0, 0], "C1CC1C2=CC(=NN2)NC3=NC(=NC4=C3SC=C4)NCC5=CC=CC=C5": [4.2, 107, 469, 3, 26, 0, 6, 19, 0, 6, 0, 0, 1, 0, 0, 0], "CCOC1=C(C=C(C=C1)C2=C(N3C=CSC3=N2)C4=NC(=NC=C4)NC5=CC=CC(=C5)N6CCOCC6)NC(=O)CC7=CC=CC=C7": [6.2, 134, 969, 2, 46, 0, 9, 35, 0, 7, 3, 0, 1, 0, 0, 0], "CCC1=CC2=C(C=CN=C2C=C1)NC(=O)NC3=CC=CC(=N3)C(F)(F)F": [3.7, 66.9, 488, 2, 26, 0, 6, 18, 0, 4, 1, 3, 0, 0, 0, 0], "C1COCCN1C2=CC(=CC=C2)NC3=NC=CC(=N3)C4=C(N=C5N4C=CS5)C6=C(C(=CC=C6)NC(=O)C7=CC=CC=C7F)Cl": [6.7, 125, 968, 2, 44, 0, 9, 33, 0, 7, 2, 1, 1, 1, 0, 0], "C1C2=C(C=C(C=C2)C3=CC=C(C=C3)Cl)C(=O)N1": [3, 29.1, 299, 1, 17, 0, 1, 15, 0, 1, 1, 0, 0, 1, 0, 0], "C1COCCN1C2=CC(=CC=C2)NC3=NC=CC(=N3)C4=C(N=C5N4C=CS5)C6=CC(=C(C=C6)Cl)NC(=O)CC7=CC=CC=C7": [6.5, 125, 940, 2, 44, 0, 8, 34, 0, 7, 2, 0, 1, 1, 0, 0], "C1=CC(=NC(=C1)NC(=O)NC2=C3C=C(C=CC3=NC=C2)F)C(F)(F)F": [3, 66.9, 476, 2, 25, 0, 7, 16, 0, 4, 1, 4, 0, 0, 0, 0], "CC(C)CC1CN(CCN1)C2=NC(=C(C=C2)C(F)(F)F)C(=O)C3=C(N=CC=C3)N": [4.1, 84.1, 559, 2, 29, 0, 9, 20, 0, 5, 1, 3, 0, 0, 0, 0], "CC(C)OC1=NNC(=C1)N2C=NC3=C2N=C(C=C3)NC(C)C4=NC=C(C=C4)F": [3.4, 93.5, 513, 2, 28, 0, 7, 19, 0, 7, 1, 1, 0, 0, 0, 0], "CN1CCN(CC1)C2=CC=C(C=C2)NC3=NC=C4C(=N3)N(C(=N4)NC5=CC=CC=C5)C6CCCC6": [4.9, 74.1, 650, 2, 35, 0, 7, 27, 0, 8, 0, 0, 0, 0, 0, 0], "CC1=C(C=C(C=C1)NC(=O)C2=CC(=CC=C2)OC(C(F)F)(F)F)OC3=C(C=CC=N3)C4=NC(=NC=N4)NC": [5.5, 111, 769, 2, 38, 0, 12, 25, 0, 6, 3, 4, 0, 0, 0, 0], "CCN(CC)CCOC1=CC=C(C=C1)NC2=CC(=NC=N2)NC(=O)NC3=C(C=CC=C3Cl)Cl": [5, 91.4, 567, 3, 33, 0, 6, 25, 0, 6, 2, 0, 0, 2, 0, 0], "CC1=C(C=C(C=C1)NC(=O)C2=CC(=CC=C2)C(F)(F)F)C(=O)NC3=CN=C(N=C3)NC4=CC=C(C=C4)N5CCN(CC5)C": [4.9, 103, 916, 3, 43, 0, 10, 31, 0, 7, 2, 3, 0, 0, 0, 0], "C1CNCCC1C2=CC3=C(CNC(=O)N3C4=C(C=CC=C4Cl)Cl)C(=C2)C5=C(C=C(C=C5)F)F": [5.4, 44.4, 687, 2, 33, 0, 4, 27, 0, 3, 1, 2, 0, 2, 0, 0], "CN(C)C1CCCN(C1)C2=C(C=C(C=C2)C(F)(F)F)NC(=O)C3=C(C=CC(=C3)C#CC4=CN=C(N=C4)N)F": [4.4, 87.4, 865, 2, 38, 0, 10, 27, 0, 6, 1, 4, 0, 0, 0, 0], "CC1=C(C(=CC=C1)C)OC(=O)N(C2=C(C=C(C=C2)OC)OC)C3=NC(=NC=C3)NC4=CC(=C(C(=C4)OC)OCCCN5CCN(CC5)C)OC": [6.1, 120, 983, 1, 50, 0, 12, 37, 0, 6, 7, 0, 0, 0, 0, 0], "C1CC(CCC1NC2=NN3C(=NN=C3C4=CC(=CC=C4)C(F)(F)F)C=C2)O": [3.3, 75.3, 500, 2, 27, 0, 8, 18, 0, 5, 1, 3, 0, 0, 0, 0], "C1=CC2=C(C=CN=C2)C(=C1)S(=O)(=O)NCCNCC=CC3=CC=C(C=C3)Br": [3.5, 79.5, 570, 2, 27, 0, 5, 20, 0, 3, 2, 0, 1, 0, 1, 0], "CC(C1CCC(CC1)C(=O)NC2=CC=NC=C2)N": [0.9, 68, 268, 2, 18, 0, 3, 14, 0, 3, 1, 0, 0, 0, 0, 0], "COC1=C(C=C(C=C1)C(=O)NCC2=CC=CC(=C2)C(=O)NC3=CC4=C(CCNC4)C=C3)OC": [2.9, 88.7, 659, 3, 33, 0, 5, 26, 0, 3, 4, 0, 0, 0, 0, 0], "C1=CC=C2C(=C1)C(=CC3=C(NN=C3)C4=CC=CC=C4[N+](=O)[O-])C(=O)N2": [2.7, 104, 573, 2, 25, 0, 4, 18, 0, 4, 3, 0, 0, 0, 0, 0], "CC1=C(C(=CC=C1)C)N2C(=O)C3=CN=C(N=C3N4C2=NC5=CC=CC=C54)NC6=CC=C(C=C6)N7CCN(CC7)C": [5.2, 82.4, 879, 1, 40, 0, 7, 31, 0, 8, 1, 0, 0, 0, 0, 0], "C1CN(CC1O)CC2=NC(=O)C3=C(N2)C4=C(S3)C=CC(=C4)C5=CC=C(C=C5)O": [2.9, 113, 636, 3, 28, 0, 6, 21, 0, 3, 3, 0, 1, 0, 0, 0], "CN1C=C(C2=CC=CC=C21)C3=C(C(=O)NC3=O)C4=CN(C5=CC=CC=C54)CCCSC(=N)N": [3, 131, 845, 3, 33, 0, 4, 25, 0, 5, 2, 0, 1, 0, 0, 0], "C1=CC=C2C(=C1)C=C(N2)C3=C(C(=O)NC3=O)NCCCCCCN": [1.8, 100, 517, 4, 24, 0, 4, 18, 0, 4, 2, 0, 0, 0, 0, 0], "COC1=C(C=C2C(=C1)C(=NC=N2)N3CCN(CC3)C(=O)NC4=CC=C(C=C4)OC5=CC=CC=C5)OC": [4.1, 89, 692, 1, 36, 0, 7, 27, 0, 5, 4, 0, 0, 0, 0, 0], "CC(C)C1=CC=C(C=C1)NC(=O)N2CCN(CC2)C3=NC=NC4=CC(=C(C=C43)OC)OC": [3.7, 79.8, 604, 1, 32, 0, 6, 24, 0, 5, 3, 0, 0, 0, 0, 0], "C1=CC=C2C(=C1)C3=C4C(=C5C6=C(C=CC(=C6)O)N(C5=C3N2)C7C(C(C(C(O7)CO)O)O)O)C(=O)N(C4=O)NC(CO)CO": [-0.3, 221, 1080, 9, 43, 0, 11, 29, 0, 4, 10, 0, 0, 0, 0, 0], "C1=CC=C2C(=C1)C3=C4C(=C5C6=C(C=CC=C6O)N(C5=C3N2)C7C(C(C(C(O7)CO)O)O)O)C(=O)N(C4=O)NC(CO)CO": [-0.3, 221, 1080, 9, 43, 0, 11, 29, 0, 4, 10, 0, 0, 0, 0, 0], "C1=CC2=C(C=C1O)NC3=C4C(=C5C(=C23)C(=O)N(C5=O)NC(CO)CO)C6=C(N4C7C(C(C(C(O7)CO)O)O)O)C=C(C=C6)O": [-0.7, 241, 1120, 10, 44, 0, 12, 29, 0, 4, 11, 0, 0, 0, 0, 0], "C1=CC2=C(C=C1O)N(C3=C4C(=C5C(=C23)C(=O)N(C5=O)NC(CO)CO)C6=CC(=CC(=C6N4)O)O)C7C(C(C(C(O7)CO)O)O)O": [-1.1, 261, 1150, 11, 45, 0, 13, 29, 0, 4, 12, 0, 0, 0, 0, 0], "COC1=CC(=CC(=C1OC)OC)NC2=NC=CC(=N2)C3=CN=CC=C3": [2.6, 78.4, 387, 1, 25, 0, 7, 18, 0, 4, 3, 0, 0, 0, 0, 0], "CCC1CN(CCN1)C2=NC=C(C=C2)C3=NC(=NC=C3)NC4=CC(=C(C(=C4)OC)OC)OC": [3.3, 93.7, 572, 2, 33, 0, 9, 24, 0, 6, 3, 0, 0, 0, 0, 0], "C1=CC2=C(C(=C1)O)NC3=C4C(=C5C(=C23)C(=O)N(C5=O)NC(CO)CO)C6=C(N4C7C(C(C(C(O7)CO)O)O)O)C=CC(=C6)O": [-0.7, 241, 1120, 10, 44, 0, 12, 29, 0, 4, 11, 0, 0, 0, 0, 0], "COC1=CC(=CC(=C1OC)OC)NC2=NC=CC(=N2)C3=CN=C(C=C3)NCCN": [2, 116, 460, 3, 29, 0, 9, 20, 0, 6, 3, 0, 0, 0, 0, 0], "C1CC2=CC(=N)N(N=C2C3=CC=CC=C31)CCCCCCCCCCC(=O)NC4=NN=C(C=C4)C5=CC=CC=C5": [6.3, 94.3, 893, 2, 40, 0, 5, 33, 0, 6, 1, 0, 0, 0, 0, 0], "C1=C(C=C(C(=C1O)O)O)C(=O)OCC2C3C(C(C(O2)OC(=O)C4=CC(=C(C(=C4)O)O)O)OC(=O)C5=CC(=C(C6=C5C(C(C(=O)O3)CC(=O)O)C(C(=O)O6)O)O)O)OC(=O)C7=CC(=C(C(=C7)O)O)O": [0.7, 447, 1880, 13, 68, 0, 27, 41, 0, 0, 27, 0, 0, 0, 0, 0], "C1=C(C=C(C(=C1O)O)O)C(=O)OCC2C3C(C(C(O2)OC(=O)C4=CC(=C(C(=C4)O)O)O)OC(=O)C5=CC(=C(C6=C5C7C(=CC(=O)C(C7(O6)O)(O)O)C(=O)O3)O)O)OC(=O)C8=CC(=C(C(=C8)O)O)O": [-0.3, 450, 1990, 14, 68, 0, 27, 41, 0, 0, 27, 0, 0, 0, 0, 0], "C1=C(C=C(C(=C1O)O)O)C(=O)OC2C3C(C(C(O2)CO)OC(=O)C4=CC(=O)C(C5(C4C6=C(O5)C(=C(C=C6C(=O)O3)O)O)O)(O)O)O": [-2.6, 317, 1300, 10, 46, 0, 19, 27, 0, 0, 19, 0, 0, 0, 0, 0], "C1=C(C=C(C(=C1O)O)O)C(=O)OCC2C(C(C(C(O2)OC(=O)C3=CC(=C(C(=C3)O)O)O)O)O)OC(=O)C4=CC(=C(C(=C4)O)O)O": [0.4, 311, 1010, 11, 45, 0, 18, 27, 0, 0, 18, 0, 0, 0, 0, 0], "C1=C(C=C(C(=C1O)O)O)C(=O)OCC2C(C(C(C(O2)OC(=O)C3=CC(=C(C(=C3)O)O)O)OC(=O)C4=CC(=C(C(=C4)O)O)O)OC(=O)C5=CC(=C(C(=C5)O)O)O)O": [1.5, 377, 1340, 13, 56, 0, 22, 34, 0, 0, 22, 0, 0, 0, 0, 0], "C1C2C3C(C(C(O2)OC(=O)C4=CC(=C(C(=C4)O)O)O)OC(=O)C5=CC(=C(C6=C5C7C(=CC(=O)C(C7(O6)O)(O)O)C(=O)O3)O)O)OC(=O)C8=CC(=C(C(=C8C9=C(C(=C(C=C9C(=O)O1)O)O)O)O)O)O": [-0.6, 450, 2080, 14, 68, 0, 27, 41, 0, 0, 27, 0, 0, 0, 0, 0], "C1C2C3C(C(C(O2)OC(=O)C4=CC(=C(C(=C4)O)O)O)OC(=O)C5=CC(=C(C6=C5C7C(=CC(=O)C(C7(O6)O)(O)O)C(=O)O3)O)O)OC(=O)C8=CC(=C(C(=C8C9=C(C(=C(C=C9C(=O)O1)OC1=C(C(": [-0.2, 537, 2490, 17, 80, 0, 32, 48, 0, 0, 32, 0, 0, 0, 0, 0], "C1C2C(C(C(C(O2)OC(=O)C3=CC(=C(C(=C3)O)O)O)O)OC(=O)C4=CC(=C(C(=C4C5=C(C(=C(C=C5C(=O)O1)OC6=C(C(=C(C=C6C(=O)O)O)O)O)O)O)O)O)O)O": [0.4, 398, 1470, 14, 57, 0, 23, 34, 0, 0, 23, 0, 0, 0, 0, 0], "C1=CC=C(C=C1)C2=NN=C(C=C2)NC(=O)CCCCCCCCCCN3C(=N)C=CC(=N3)C4=CC=CC=C4": [6, 94.3, 783, 2, 38, 0, 5, 31, 0, 6, 1, 0, 0, 0, 0, 0], "CC1=NN(C(=N)C=C1)CCCCCCCCCCC(=O)NC2=NN=C(C=C2)C3=CC=CC=C3": [4.4, 94.3, 670, 2, 33, 0, 5, 26, 0, 6, 1, 0, 0, 0, 0, 0], "CN1C=C(C2=CC=CC=C21)C3=C(C(=O)NC3=O)C4=C5CC(CCN5C6=CC=CC=C64)CN(C)C.Cl": [0, 59.3, 869, 2, 35, 0, 3, 29, 0, 4, 2, 0, 0, 1, 0, 0], "CC1CNCCN1S(=O)(=O)C2=CC=CC3=C2C=CN=C3": [1, 70.7, 434, 1, 20, 0, 5, 14, 0, 3, 2, 0, 1, 0, 0, 0], "C1=CC=C2C(=C1)C3=C4C(NC(=O)C4=C5C6=CC=CC=C6NC5=C3N2)O": [3.1, 80.9, 583, 4, 25, 0, 2, 20, 0, 3, 2, 0, 0, 0, 0, 0], "CCOC(=O)CSC1=CN=C(S1)NC(=O)C": [1.6, 122, 263, 1, 16, 0, 6, 9, 0, 2, 3, 0, 2, 0, 0, 0], "CCN(C)C1CC2N3C4=CC=CC=C4C5=C6C(=C7C8=CC=CC=C8N(C7=C53)C(C1OC)(O2)C)CNC6=O": [4.1, 60.7, 948, 1, 37, 0, 4, 30, 0, 4, 3, 0, 0, 0, 0, 0], "CC12C(C(CC(O1)N3C4=CC=CC=C4C5=C6C(=C7C8=CC=CC=C8N2C7=C53)CNC6=O)N(C)C(=O)OC)OC": [3.6, 87, 1040, 1, 39, 0, 5, 30, 0, 4, 5, 0, 0, 0, 0, 0], "CC(=O)N(C)C1CC2N3C4=CC=CC=C4C5=C6C(=C7C8=CC=CC=C8N(C7=C53)C(C1OC)(O2)C)CNC6=O": [3.2, 77.7, 1020, 1, 38, 0, 4, 30, 0, 4, 4, 0, 0, 0, 0, 0], "CC12C(C(CC(O1)N3C4=CC=CC=C4C5=C6C(NC(=O)C6=C7C8=CC=CC=C8N2C7=C53)O)NC)OC": [2.7, 89.7, 935, 3, 36, 0, 5, 28, 0, 4, 4, 0, 0, 0, 0, 0], "CC12C(C(CC(O1)N3C4=CC=CC=C4C5=C6C(=C7C8=CC=CC=C8N2C7=C53)CNC6=O)N(C)C(=O)C9=CC(=CC=C9)[N+](=O)[O-])OC": [4.7, 124, 1280, 1, 46, 0, 6, 35, 0, 5, 6, 0, 0, 0, 0, 0], "CC12C(C(CC(O1)N3C4=CC=CC=C4C5=C6C(=C7C8=CC=CC=C8N2C7=C53)CNC6=O)N(C)S(=O)(=O)C)OC": [3, 103, 1150, 1, 39, 0, 6, 29, 0, 4, 5, 0, 1, 0, 0, 0], "CC12C(C(CC(O1)N3C4=CC=CC=C4C5=C6C(=C7C8=CC=CC=C8N2C7=C53)CNC6=O)N(C)CC9=CC=CC=C9)OC": [5.2, 60.7, 1070, 1, 42, 0, 4, 35, 0, 4, 3, 0, 0, 0, 0, 0], "CC12C(C(CC(O1)N3C4=CC=CC=C4C5=C6C(=C7C8=CC=CC=C8N2C7=C53)CNC6=O)N(C)CCC#N)OC": [3.4, 84.4, 1060, 1, 39, 0, 5, 31, 0, 5, 3, 0, 0, 0, 0, 0], "CC12C(C(CC(O1)N3C4=CC=CC=C4C5=C6C(=C7C8=CC=CC=C8N2C7=C53)CN(C6=O)CC(=O)OC)N(C)C(=O)C9=CC=CC=C9)OC": [4.9, 95.2, 1310, 0, 48, 0, 6, 38, 0, 4, 6, 0, 0, 0, 0, 0], "CC12C(C(CC(O1)N3C4=CC=CC=C4C5=C6C(=C7C8=CC=CC=C8N2C7=C53)CNC6=O)N(C)C(=O)C9=CC=CC=C9Cl)OC": [5.5, 77.7, 1190, 1, 44, 0, 4, 36, 0, 4, 4, 0, 0, 1, 0, 0], "CC12C(C(CC(O1)N3C4=CC=CC=C4C5=C6C(=C7C8=CC=CC=C8N2C7=C53)CNC6=O)N(C)C(=O)C9=CC=C(C=C9)Cl)OC": [5.5, 77.7, 1180, 1, 44, 0, 4, 36, 0, 4, 4, 0, 0, 1, 0, 0], "CC12C(C(CC(O1)N3C4=CC=CC=C4C5=C6C(=C7C8=CC=CC=C8N2C7=C53)CNC6=O)N(C)C(=O)C9=CC=C(C=C9)OC)OC": [4.8, 87, 1190, 1, 45, 0, 5, 36, 0, 4, 5, 0, 0, 0, 0, 0], "CC12C(C(CC(O1)N3C4=CC=CC=C4C5=C6C(=C7C8=CC=CC=C8N2C7=C53)CNC6=O)N(C)C(=O)C9=CC(=CC(=C9)[N+](=O)[O-])[N+](=O)[O-])OC": [4.5, 169, 1380, 1, 49, 0, 8, 35, 0, 6, 8, 0, 0, 0, 0, 0], "CC12C(C(CC(O1)N3C4=CC=CC=C4C5=C6C(=C7C8=CC=CC=C8N2C7=C53)CNC6=O)N(C)CC(=O)O)OC": [1, 98, 1040, 2, 39, 0, 6, 30, 0, 4, 5, 0, 0, 0, 0, 0], "C1=CC2=C(C=C1O)NC3=C4C(=C5C(=C23)C(=O)N(C5=O)NC(CO)CO)C6=C(N4C7C(C(C(O7)CO)O)O)C=C(C=C6)O": [-0.1, 221, 1070, 9, 42, 0, 11, 28, 0, 4, 10, 0, 0, 0, 0, 0], "CC1C(C(C(C(O1)N2C3=C(C=CC(=C3)O)C4=C5C(=C6C7=C(C=C(C=C7)O)NC6=C42)C(=O)N(C5=O)NC(CO)CO)O)O)O": [-0.2, 221, 1100, 9, 43, 0, 11, 29, 0, 4, 10, 0, 0, 0, 0, 0], "C1=CC2=C(C=C1O)NC3=C4C(=C5C(=C23)C(=O)N(C5=O)NC(CO)CO)C6=C(N4C7C(C(C(O7)C(CO)O)O)O)C=C(C=C6)O": [-0.7, 241, 1120, 10, 44, 0, 12, 29, 0, 4, 11, 0, 0, 0, 0, 0], "C1=CC2=C(C(=C1)Cl)NC3=C4C(=C5C(=C23)C(=O)NC5=O)C6=C(N4)C(=CC=C6)Cl": [4.9, 77.8, 634, 3, 27, 0, 2, 22, 0, 3, 2, 0, 0, 2, 0, 0], "CC12C(CC(O1)N3C4=CC=CC=C4C5=C6C(=C7C8=CC=CC=C8N2C7=C53)CNC6=O)(C(=O)O)O": [2.4, 106, 961, 3, 34, 0, 5, 26, 0, 3, 5, 0, 0, 0, 0, 0], "C1CC2C3=C(C=CC=C3NC(=O)NC4=CC=CC=N4)C(=O)N2C1": [1.3, 74.3, 483, 2, 23, 0, 3, 17, 0, 4, 2, 0, 0, 0, 0, 0], "C1=CC=C2C(=C1)C3=C(N2)C(=NC=C3)C4=C(C=CC(=C4)[N+](=O)[O-])Cl": [4.4, 74.5, 458, 1, 23, 0, 3, 18, 0, 3, 2, 0, 0, 1, 0, 0], "CC1=NC=CC2=C1NC3=C2C=CC(=C3)F": [3.7, 28.7, 246, 1, 15, 0, 2, 12, 0, 2, 0, 1, 0, 0, 0, 0], "C1CC2N(C1N3C4=CC=CC=C4C5=C6C(=C7C8=CC=CC=C8N2C7=C53)C(=O)NC6=O)CC9=CC=CC=C9": [5.5, 59.3, 914, 1, 37, 0, 3, 31, 0, 4, 2, 0, 0, 0, 0, 0], "C1CC2N(C(C1)N3C4=CC=CC=C4C5=C6C(=C7C8=CC=CC=C8N2C7=C53)C(=O)NC6=O)CC9=CC=CC=C9": [5.8, 59.3, 930, 1, 38, 0, 3, 32, 0, 4, 2, 0, 0, 0, 0, 0], "C1C2NC(CO1)N3C4=CC=CC=C4C5=C6C(=C7C8=CC=CC=C8N2C7=C53)C(=O)NC6=O": [2.7, 77.3, 772, 2, 31, 0, 4, 24, 0, 4, 3, 0, 0, 0, 0, 0], "C1CC2NC(C1)N3C4=CC=CC=C4C5=C6C(=C7C8=CC=CC=C8N2C7=C53)C(=O)NC6=O": [3.9, 68.1, 768, 2, 31, 0, 3, 25, 0, 4, 2, 0, 0, 0, 0, 0], "CNCCNS(=O)(=O)C1=CC=CC2=C1C=CN=C2": [0.6, 79.5, 353, 2, 18, 0, 5, 12, 0, 3, 2, 0, 1, 0, 0, 0], "C1=CC2=C(C(=C1)NC(=O)N)C(=O)C3=C2NN=C3C4=CSC(=C4)Cl": [2.8, 129, 522, 3, 23, 0, 4, 16, 0, 4, 2, 0, 1, 1, 0, 0], "COC1C(OC(C(C1O)O)N2C3=CC=CC=C3C4=C5C(=C6C7=CC=CC=C7NC6=C42)C(=O)N(C5=O)CCCCOC(=O)CBr)CO": [2.9, 164, 1160, 4, 46, 0, 9, 33, 0, 3, 9, 0, 0, 0, 1, 0], "COC1C(OC(C(C1O)O)N2C3=C(C=CC=C3Cl)C4=C5C(=C6C7=C(C(=CC=C7)Cl)NC6=C42)C(=O)NC5=O)COC(=O)CBr": [4, 152, 1140, 4, 43, 0, 8, 31, 0, 3, 8, 0, 0, 2, 1, 0], "C1=CC=C2C(=C1)C(=CN2CCCSC(=N)N)C3=CC(=O)NC3=O": [1.3, 126, 548, 3, 23, 0, 4, 16, 0, 4, 2, 0, 1, 0, 0, 0], "C1=CC=C(C=C1)C2=C(C3=CC=CC=C3N2CCCSC(=N)N)C4=CC(=O)NC4=O": [2.9, 126, 688, 3, 29, 0, 4, 22, 0, 4, 2, 0, 1, 0, 0, 0], "C1=CC=C2C(=C1)C=C(S2)C3=C(C4=CC=CC=C4N3CCCSC(=N)N)C5=C(C(=O)NC5=O)C#N": [3.9, 178, 943, 3, 34, 0, 6, 25, 0, 5, 2, 0, 2, 0, 0, 0], "C1=CC=C2C(=C1)C=C(S2)C3=C(C4=CC=CC=C4N3CCCN)C5=C(C(=O)NC5=O)C#N": [3, 129, 833, 2, 31, 0, 5, 24, 0, 4, 2, 0, 1, 0, 0, 0], "C1=CC=C2C(=C1)C=CC=C2C3=C(C(=O)NC3=O)C4=CN(C5=CC=CC=C54)CCCSC(=[NH2+])N.[Br-]": [0, 128, 822, 3, 34, 0, 4, 26, 1, 4, 2, 0, 1, 0, 1, 0], "CNC(=O)OCCCN1C2=CC=CC=C2C(=C1C3=CC4=CC=CC=C4S3)C5=C(C(=O)NC5=O)C#N": [3.7, 142, 958, 2, 35, 0, 6, 26, 0, 4, 4, 0, 1, 0, 0, 0], "C1C2=C3C4=CC=CC=C4NC3=C5C(=C2C(=O)N1)C6=CC=CC=C6N5": [3.7, 60.7, 551, 3, 24, 0, 1, 20, 0, 3, 1, 0, 0, 0, 0, 0], "C1=CC=[N+]2C(=C1)C=C(C3=C2C(=CC=C3)Cl)O.[Cl-]": [0, 24.3, 260, 1, 17, 0, 2, 15, 0, 1, 1, 0, 0, 2, 0, 0], "CCCCCCC(C)CCCCCCCCCCCC1C(C(N1)CO)O": [8.6, 52.5, 311, 3, 26, 0, 3, 23, 0, 1, 2, 0, 0, 0, 0, 0], "CC1CCNC(=O)C2=CC3=C(N12)C=C(C=C3)C(=O)NC4=NC5=CC=CC=C5N4CCCN(C)C": [3.1, 84.2, 747, 2, 34, 0, 4, 26, 0, 6, 2, 0, 0, 0, 0, 0], "C1CC(C(CNC1)NC(=O)C2=CC=C(C=C2)O)OC(=O)C3=CC(=C(C(=C3)O)C(=O)C4=CC=CC=C4C(=O)O)O": [1, 183, 878, 6, 39, 0, 10, 28, 0, 2, 9, 0, 0, 0, 0, 0], "C1=CC=C2C(=C1)N=C3N2C(=NC=N3)N": [2, 69.1, 221, 1, 14, 0, 4, 9, 0, 5, 0, 0, 0, 0, 0, 0], "C1=CC2=C(C=C1O)NC3=C4C(=C5C(=C23)C(=O)N(C5=O)NC(CO)CO)C6=C(N4C7C(C(C(C(O7)CO)OC8C(C(C(C(O8)CO)O)O)O)O)O)C=C(C=C6)O": [-2.8, 320, 1420, 13, 55, 0, 17, 35, 0, 4, 16, 0, 0, 0, 0, 0], "C1=C(C=C(C(=C1O)O)O)C(=O)OCC2C(C(C(O2)O)(COC(=O)C3=CC(=C(C(=C3)O)O)O)O)OC(=O)C4=CC(=C(C(=C4)O)O)O": [0.1, 311, 1020, 11, 45, 0, 18, 27, 0, 0, 18, 0, 0, 0, 0, 0], "CC(C(=O)NC(CO)C(=O)NC(CCCN=C(N)N)C(=O)NC(CCCN=C(N)N)C(=O)NC(CCCN=C(N)N)C(=O)NC(CCCN=C(N)N)C(=O)O)NC(=O)C(C)NS(=O)(=O)C1=CC=C(C2=CC=CC=C21)N(C)C": [-5.1, 548, 2200, 17, 77, 0, 17, 45, 0, 20, 11, 0, 1, 0, 0, 0], "CC(C(=O)NC(CO)C(=O)NC(CCCN=C(N)N)C(=O)NC(CCCN=C(N)N)C(=O)NC(CCCN=C(N)N)C(=O)NC(CCCN=C(N)N)C(=O)NC(CCCN=C(N)N)C(=O)NC(CCCN=C(N)N)C(=O)O)N": [-13, 674, 2120, 22, 78, 0, 17, 42, 0, 26, 10, 0, 0, 0, 0, 0], "CN1C=C(C2=CC=CC=C21)C3=C(C(=O)NC3=O)C4=C5CC(CCN5C6=CC=CC=C64)CN(C)C": [3.4, 59.3, 869, 1, 34, 0, 3, 28, 0, 4, 2, 0, 0, 0, 0, 0], "CC1=C(C=C(C=C1)C(=O)NC2=C3C(=CC(=CC3=C(C=C2)S(=O)(=O)O)S(=O)(=O)O)S(=O)(=O)O)NC(=O)C4=CC(=CC=C4)NC(=O)NC5=CC=CC(=C5)C(=O)NC6=C(C=CC(=C6)C(=O)NC7=C8C(=CC(=CC8=C(C=C7)S(=O)(=O)O)S(=O)(=O)O)S(=O)(=O)O)C": [0.5, 140, 563, 4, 29, 0, 4, 21, 0, 6, 2, 0, 0, 1, 0, 0], "CC1=C(C=C(C=C1)C(=O)NC2=C3C(=CC(=CC3=C(C=C2)S(=O)(=O)O)S(=O)(=O)O)S(=O)(=O)O)NC(=O)C4=CC(=CC=C4)NC(=": [1.5, 534, 3020, 12, 86, 0, 23, 51, 0, 6, 23, 0, 6, 0, 0, 0], "CC(C(=O)NC(CO)C(=O)NC(CCCN=C(N)N)C(=O)NC(CCCN=C(N)N)C(=O)NC(CCCN=C(N)N)C(=O)NC(CCCN=C(N)N)C(=O)O)NC(=O)C(C)NS(=O)(=O)C1=CC=CC2=C1C=CN=C2": [-6.3, 557, 2110, 17, 74, 0, 17, 42, 0, 20, 11, 0, 1, 0, 0, 0], "C1CN(C2=C(N1C3=CC=CC=C3)C=C4C(=C2)C(=O)NC4=O)C5=CC=CC=C5": [3.9, 52.6, 532, 1, 27, 0, 4, 22, 0, 3, 2, 0, 0, 0, 0, 0], "C1=CC=C2C(=C1)C(=CN2)C3=C(C(=O)NC3=O)C4=CNC5=CC=CC=C54": [2.8, 77.8, 576, 3, 25, 0, 2, 20, 0, 3, 2, 0, 0, 0, 0, 0], "C1CCC(CC1)NC2=C(C=C3C(=C2)C(=O)NC3=O)NC4CCCCC4": [4.3, 70.2, 453, 3, 25, 0, 4, 20, 0, 3, 2, 0, 0, 0, 0, 0], "C1=CC(=CC=C1NC2=C(C=C3C(=C2)C(=O)NC3=O)NC4=CC=C(C=C4)O)O": [3.1, 111, 507, 5, 27, 0, 6, 20, 0, 3, 4, 0, 0, 0, 0, 0], "C1=CC(=CC=C1C#N)NC2=C(C=C3C(=C2)C(=O)NC3=O)NC4=CC=C(C=C4)C#N": [3.2, 118, 671, 3, 29, 0, 6, 22, 0, 5, 2, 0, 0, 0, 0, 0], "CN(C1=CC=CC=C1)C2=C(C=C3C(=C2)C(=O)NC3=O)N(C)C4=CC=CC=C4": [4.1, 52.6, 506, 1, 27, 0, 4, 22, 0, 3, 2, 0, 0, 0, 0, 0], "C1=CC=C2C(=C1)C3=C4C(=C5C6=CC=CC=C6NC5=C3N2)C(=O)NC4=O": [3.6, 77.8, 570, 3, 25, 0, 2, 20, 0, 3, 2, 0, 0, 0, 0, 0], "CC(=O)N(C1=CC=CC=C1)C2=C(C=C3C(=C2)C(=O)NC3=O)NC4=CC=CC=C4": [3.2, 78.5, 610, 2, 28, 0, 4, 22, 0, 3, 3, 0, 0, 0, 0, 0], "C1=CC=C(C=C1)NC2=C(C=C3C(=C2)C(=O)NC3=O)NC4=CC=CC=C4": [3.8, 70.2, 453, 3, 25, 0, 4, 20, 0, 3, 2, 0, 0, 0, 0, 0], "CC1(CCC2(CCC3(C(=CCC4C3(CCC5C4(CC(C6C5(COC(=O)C7=CC(=C(C(=C7C8=C(C(=C(C=C8C(=O)O6)O)O)O)O)O)O)CO)O)C)C)C2C1)C)C(=O)OC9C(C(C(C(O9)CO)O)O)O)C": [4.3, 331, 2030, 12, 69, 0, 19, 50, 0, 0, 19, 0, 0, 0, 0, 0], "CC1=C(N=CN1)C2=NC=CC3=C2NC4=CC=CC=C34": [2.6, 57.4, 334, 2, 19, 0, 2, 15, 0, 4, 0, 0, 0, 0, 0, 0], "C1=CC2=C(C(=C1)O)NC3=C4C(=C5C(=C23)C(=O)N(C5=O)NC(CO)CO)C6=C(N4C7C(C(C(C(O7)CO)O)O)O)C(=CC=C6)O": [-0.7, 241, 1120, 10, 44, 0, 12, 29, 0, 4, 11, 0, 0, 0, 0, 0], "C1CC(N2C1CCC(C2)(CC3=CC=CC=C3)N)C(=O)NC(CCCN=C(N)N)C(=O)C4=NC5=CC=CC=C5S4": [3, 181, 893, 4, 39, 0, 7, 29, 0, 7, 2, 0, 1, 0, 0, 0], "CC1=CC(=NN=C1NCCN2CCOCC2)C3=CC=CC=C3": [2, 50.3, 316, 1, 22, 0, 5, 17, 0, 4, 1, 0, 0, 0, 0, 0], "CC(C)CCOC1=C2C=NNC2=NC=C1C(=O)C3=CC=CC=C3": [3.8, 67.9, 396, 1, 23, 0, 4, 18, 0, 3, 2, 0, 0, 0, 0, 0], "COC1=CC2=CC(=CN=C2C=C1OC)C3=CC=NC=C3": [2.7, 44.2, 307, 0, 20, 0, 4, 16, 0, 2, 2, 0, 0, 0, 0, 0], "COC1=CC=C(C=C1)C2=NNC3=C2C(=O)C4=CC=CC=C43": [3, 55, 406, 1, 21, 0, 3, 17, 0, 2, 2, 0, 0, 0, 0, 0], "C1CN2CCC(CN2C1C(=O)NC(CCCN=C(N)N)C(=O)C3=NC4=CC=CC=C4S3)(CC5=CC=CC=C5)N": [2.4, 184, 895, 4, 39, 0, 8, 28, 0, 8, 2, 0, 1, 0, 0, 0], "C1CN2CCC(CN2C1C(=O)NC(CCCN=C(N)N)CCl)(CC3=CC=CC=C3)N": [0.9, 126, 594, 4, 30, 0, 5, 22, 0, 7, 1, 0, 0, 1, 0, 0], "CCCCCCCCCCCCCCCCCCOCC(COP(=O)([O-])OCC[N+](C)(C)C)OC": [7.6, 77, 492, 0, 35, 0, 6, 27, 0, 1, 6, 0, 0, 0, 0, 0], "CCCCCCCCCCCCCCCCCCSCC(C[N+](C)(C)CCCO)OC.[I-]": [0, 54.8, 352, 1, 32, 0, 4, 27, 0, 1, 2, 0, 1, 0, 0, 1], "CCCCCCCCCCCCCCCCOCC(C[N+](C)(C)C)OC.[Br-]": [0, 18.5, 276, 0, 27, 0, 3, 23, 0, 1, 2, 0, 0, 0, 1, 0], "C1C2C(C3C4C(C5=C(C(=C(C(=C5C(=O)O4)C6=C(C(=C(C(=C6C(=O)O3)C7=C(C(=C(C=C7C(=O)O2)O)O)O)O)O)O)O)O)O)O)OC(=O)C8=CC(=C(C(=C8C9=C(C(=C(C=C9C(=O)O1)O)O)O)O)O)O": [0.9, 455, 1960, 16, 67, 0, 26, 41, 0, 0, 26, 0, 0, 0, 0, 0], "CCCCCCCCCCCCCCCCSCC(C[N+](C)(C)C)OC.[Br-]": [0, 34.5, 278, 0, 27, 0, 3, 23, 0, 1, 1, 0, 1, 0, 1, 0], "C1C(C(C(C=C1C(=O)O)O)O)OC(=O)C2=CC(=C(C(=C2)O)O)O": [-0.6, 165, 491, 6, 23, 0, 9, 14, 0, 0, 9, 0, 0, 0, 0, 0], "C1C(C(OC2=C1C(=CC(=C2C3C(C(OC4=C(C(=CC(=C34)O)O)C5C(C(OC6=CC(=CC(=C56)O)O)C7=CC(=C(C=C7)O)O)O)C8=CC(=C(C=C8)O)O)O)O)O)C9=CC(=C(C=C9)O)O)O": [3.3, 331, 1550, 15, 63, 0, 18, 45, 0, 0, 18, 0, 0, 0, 0, 0], "C1C(C2N3C4=CC=CC=C4C5=C6C(=C7C8=CC=CC=C8N(C1O2)C7=C53)C(=O)NC6=O)CO": [3, 85.5, 866, 2, 32, 0, 4, 25, 0, 3, 4, 0, 0, 0, 0, 0], "CC12C(C(CC(O1)N3C4=CC=CC=C4C5=C(C(=C6C7=CC=CC=C7N2C6=C53)CO)CO)NC)OC": [2.6, 80.8, 815, 3, 35, 0, 5, 28, 0, 3, 4, 0, 0, 0, 0, 0], "CC12C(C(CC(O1)N3C4=CC=CC=C4C5=C6C(=C7C8=CC=CC=C8N2C7=C53)COC6=O)N(C)C)OC": [4.3, 57.9, 930, 0, 36, 0, 5, 29, 0, 3, 4, 0, 0, 0, 0, 0], "CC12C(C(CC(O1)N3C4=CC=CC=C4C5=C6C(=C7C8=CC=CC=C8N2C7=C53)COC6=O)NC)OC": [3.8, 66.6, 901, 1, 35, 0, 5, 28, 0, 3, 4, 0, 0, 0, 0, 0], "CN1C(=O)C2=C3C4=C(C(=CC=C4)Cl)NC3=C5C(=C2C1=O)C6=C(N5C7C(C(C(C(O7)CO)OC)O)O)C(=CC=C6)Cl": [2.8, 137, 1040, 4, 40, 0, 7, 30, 0, 3, 7, 0, 0, 2, 0, 0], "CCCCCCCCCCCCCCCCOCC(COCC[N+](C)(C)C)OC.[Br-]": [0, 27.7, 318, 0, 30, 0, 4, 25, 0, 1, 3, 0, 0, 0, 1, 0], "CC(C)(C)NC(=O)NC1=C(C=C2C=NC(=NC2=N1)N)C3=CC(=CC(=C3)OC)OC": [2.3, 124, 545, 3, 29, 0, 7, 20, 0, 6, 3, 0, 0, 0, 0, 0], "CCCN1C2=CC=CC=C2C3=C4C(=C5C6=CC=CC=C6NC5=C31)C(=O)NC4=O": [4.4, 66.9, 681, 2, 28, 0, 2, 23, 0, 3, 2, 0, 0, 0, 0, 0], "CCNC(=O)NC1=C(C=C2C=NC(=NC2=N1)NCCCCN(CC)CC)C3=C(C=CC=C3Cl)Cl": [5.2, 95.1, 602, 3, 34, 0, 6, 26, 0, 7, 1, 0, 0, 2, 0, 0], "C1C(C(C(CC1(C(=O)O)OC(=O)C2=CC(=C(C(=C2)O)O)O)OC(=O)C3=CC(=C(C(=C3)O)O)O)OC(=O)C4=CC(=C(C(=C4)O)O)O)O": [1.1, 319, 1100, 11, 46, 0, 18, 28, 0, 0, 18, 0, 0, 0, 0, 0], "CC1CN(CCN1)C2=C(C=C3C(=C2OC)N(C=C(C3=O)C(=O)O)C4CC4)F": [-0.7, 82.1, 653, 2, 27, 0, 8, 19, 0, 3, 4, 1, 0, 0, 0, 0], "C1C(C(C(CC1(C(=O)O)O)OC(=O)C2=CC(=C(C(=C2)O)O)O)OC(=O)C3=CC(=C(C(=C3)O)O)O)OC(=O)C4=CC(=C(C(=C4)O)O)O": [1.1, 319, 1040, 11, 46, 0, 18, 28, 0, 0, 18, 0, 0, 0, 0, 0], "C1C2C(C3C(C(O2)OC(=O)C4=CC(=C(C(=C4)O)O)O)OC(=O)C5=CC(=C(C(=C5C6=C(C(=C(C=C6C(=O)O3)O)O)O)O)O)O)OC(=O)C7=CC(=C(C(=C7C8=C(C(=C(C=C8C1=O)O)O)O)O)O)O": [2, 435, 1840, 15, 66, 0, 25, 41, 0, 0, 25, 0, 0, 0, 0, 0], "CC1C(C2C(C(O1)O)OC(=O)C3=CC(=C(C(=C3C4=C(C(=C(C=C4C(=O)O2)O)O)O)O)O)O)O": [-0.1, 224, 762, 8, 33, 0, 13, 20, 0, 0, 13, 0, 0, 0, 0, 0], "C1C2C(C(C(C(O2)OC(=O)C3=CC(=C(C(=C3)O)O)O)OC(=O)C4=CC(=C(C(=C4)O)O)O)OC(=O)C5=CC(=C(C(=C5)O)O)O)OC(=": [2.3, 435, 1750, 15, 66, 0, 25, 41, 0, 0, 25, 0, 0, 0, 0, 0], "C1COCCN1CCNC(=O)CCN2C3=CC=CC=C3C4=C5CNC(=O)C5=C6C7=CC=CC=C7NC6=C42": [2.5, 91.4, 865, 3, 37, 0, 4, 29, 0, 5, 3, 0, 0, 0, 0, 0], "C1=CC=C(C=C1)CC(C(=O)NCCNCCCCCNC2=C(C(=O)NC2=O)C3=CC4=CC=CC=C4N3)N": [2.3, 141, 825, 6, 37, 0, 6, 28, 0, 6, 3, 0, 0, 0, 0, 0], "CN(C)CCCNC(=O)CCN1C2=CC=CC=C2C3=C4CNC(=O)C4=C5C6=CC=CC=C6NC5=C31": [3.2, 82.2, 804, 3, 35, 0, 3, 28, 0, 5, 2, 0, 0, 0, 0, 0], "C1=CC=C2C(=C1)C3=C4C(=C5C6=C(C=CC=C6O)NC5=C3N2C7C(C(C(C(O7)CO)O)O)O)C(=O)N(C4=O)NC(CO)CO": [-0.3, 221, 1080, 9, 43, 0, 11, 29, 0, 4, 10, 0, 0, 0, 0, 0], "C1=CC=C2C(=C1)C3=C4C(=C5C6=C(C=CC(=C6)O)NC5=C3N2C7C(C(C(C(O7)CO)O)O)O)C(=O)N(C4=O)NC(CO)CO": [-0.3, 221, 1080, 9, 43, 0, 11, 29, 0, 4, 10, 0, 0, 0, 0, 0], "C1=CC=C2C(=C1)C3=C4C(=C5C6=C(C=C(C=C6)O)N(C5=C3N2)C7C(C(C(C(O7)CO)O)O)O)C(=O)N(C4=O)NC(CO)CO": [-0.3, 221, 1080, 9, 43, 0, 11, 29, 0, 4, 10, 0, 0, 0, 0, 0], "COC1=CC(=CC(=C1OC)OC)NC2=NC=CC(=N2)C3=CN=C(C=C3)N4CCNCC4": [2.4, 93.7, 523, 2, 31, 0, 9, 22, 0, 6, 3, 0, 0, 0, 0, 0], "C1=CC2=C(C(=C1)O)N(C3=C4C(=C5C(=C23)C(=O)N(C5=O)NC(CO)CO)C6=C(N4)C=C(C=C6)O)C7C(C(C(C(O7)CO)O)O)O": [-0.7, 241, 1120, 10, 44, 0, 12, 29, 0, 4, 11, 0, 0, 0, 0, 0], "C1=CC2=C(C(=C1)O)N(C3=C4C(=C5C(=C23)C(=O)N(C5=O)NC(CO)CO)C6=C(N4)C=CC(=C6)O)C7C(C(C(C(O7)CO)O)O)O": [-0.7, 241, 1120, 10, 44, 0, 12, 29, 0, 4, 11, 0, 0, 0, 0, 0], "C1=CC2=C(C=C1O)N(C3=C4C(=C5C(=C23)C(=O)N(C5=O)NC(CO)CO)C6=C(N4)C=CC(=C6)O)C7C(C(C(C(O7)CO)O)O)O": [-0.7, 241, 1120, 10, 44, 0, 12, 29, 0, 4, 11, 0, 0, 0, 0, 0], "C1=CC2=C(C=C1O)C3=C4C(=C5C6=C(C=CC(=C6)O)N(C5=C3N2)C7C(C(C(C(O7)CO)O)O)O)C(=O)N(C4=O)NC(CO)CO": [-0.7, 241, 1120, 10, 44, 0, 12, 29, 0, 4, 11, 0, 0, 0, 0, 0], "C1=CC2=C(C(=C1)O)NC3=C4C(=C5C(=C23)C(=O)N(C5=O)NC(CO)CO)C6=C(N4C7C(C(C(C(O7)CO)O)O)O)C=C(C=C6)O": [-0.7, 241, 1120, 10, 44, 0, 12, 29, 0, 4, 11, 0, 0, 0, 0, 0], "C1=CC=C2C(=C1)C3=C4C(=C5C6=C(C(=CC=C6)O)NC5=C3N2C7C(C(C(C(O7)CO)O)O)O)C(=O)N(C4=O)NC(CO)CO": [-0.3, 221, 1080, 9, 43, 0, 11, 29, 0, 4, 10, 0, 0, 0, 0, 0], "CC1=C(SC(=N1)C)C2=C3C(=NN2)C4=C(C3=O)C(=CC=C4)NC(=O)NN5CCN(CC5)C": [2.5, 135, 703, 3, 31, 0, 7, 21, 0, 7, 2, 0, 1, 0, 0, 0], "C1=CC=C2C(=C1)C3=C4C(=C5C6=C(C=C(C=C6)O)NC5=C3N2C7C(C(C(C(O7)CO)O)O)O)C(=O)N(C4=O)NC(CO)CO": [-0.3, 221, 1080, 9, 43, 0, 11, 29, 0, 4, 10, 0, 0, 0, 0, 0], "C1=CC=C2C(=C1)C=C(N2)C3=C(C(=O)NC3=O)NCCCCCN": [1.4, 100, 503, 4, 23, 0, 4, 17, 0, 4, 2, 0, 0, 0, 0, 0], "COC1=C(C=C(C=C1)OC2=C3C=C(C(=CC3=NC=C2)OC)OC)OC": [3.6, 59, 409, 0, 25, 0, 6, 19, 0, 1, 5, 0, 0, 0, 0, 0], "C1=CC=C2C(=C1)C=CN2C3=C(C(=O)NC3=O)N4C=CC5=CC=CC=C54": [3.2, 56, 576, 1, 25, 0, 2, 20, 0, 3, 2, 0, 0, 0, 0, 0], "CN1C=C(C=C1C(=O)C2=CN(C(=C2)C(=O)OC)C)C(=O)C3=CC(=CN3C)NC(=O)CCN4C5=CC=CC=C5C6=C7CNC(=O)C7=C8C9=CC=CC=C9NC8=C64": [4.2, 154, 1540, 3, 55, 0, 6, 42, 0, 7, 6, 0, 0, 0, 0, 0], "C1=C(C=C2C3=C4C(=C5C6=CC(=CC(=C6N(C5=C3NC2=C1O)C7C(C(C(C(O7)CO)O)O)O)O)O)C(=O)N(C4=O)NC(CO)CO)O": [-1.4, 282, 1180, 12, 46, 0, 14, 29, 0, 4, 13, 0, 0, 0, 0, 0], "C1C(C(OC1N2C3=C(C=CC(=C3)O)C4=C5C(=C6C7=C(C=C(C=C7)O)NC6=C42)C(=O)N(C5=O)NC(CO)CO)CO)O": [0.9, 201, 1030, 8, 41, 0, 10, 28, 0, 4, 9, 0, 0, 0, 0, 0], "C1C(C(C(O1)N2C3=C(C=CC(=C3)O)C4=C5C(=C6C7=C(C=C(C=C7)O)NC6=C42)C(=O)N(C5=O)NC(CO)CO)O)O": [0, 201, 1020, 8, 40, 0, 10, 27, 0, 4, 9, 0, 0, 0, 0, 0], "C1C(C(C(OC1N2C3=C(C=CC(=C3)O)C4=C5C(=C6C7=C(C=C(C=C7)O)NC6=C42)C(=O)N(C5=O)NC(CO)CO)CO)O)O": [0.3, 221, 1080, 9, 43, 0, 11, 29, 0, 4, 10, 0, 0, 0, 0, 0], "C1=CC2=C(C=C1O)NC3=C4C(=C5C(=C23)C(=O)N(C5=O)NC(CO)CO)C6=C(N4C7C(C(C(C(O7)CO)O)O)O)C=C(C=C6)O": [-0.7, 241, 1120, 10, 44, 0, 12, 29, 0, 4, 11, 0, 0, 0, 0, 0], "CC12C(C(CC(O1)N3C4=CC=CC=C4C5=C6C(=C7C8=CC=CC=C8N2C7=C53)CNC6=O)N(C)C(=O)C9=CN=CC=C9)OC": [3.8, 90.6, 1150, 1, 43, 0, 5, 34, 0, 5, 4, 0, 0, 0, 0, 0], "CC12C(C(CC(O1)N3C4=CC=CC=C4C5=C6C(=C7C8=CC=CC=C8N2C7=C53)C(=O)NC6=O)N(C)C(=O)C9=CC=CC=C9)OC": [4.8, 94.8, 1220, 1, 44, 0, 5, 35, 0, 4, 5, 0, 0, 0, 0, 0], "CC12C(C(CC(O1)N3C4=CC=CC=C4C5=C6C(=C7C8=CC=CC=C8N2C7=C53)CNC6=O)[N+](C)(C)C)OC": [3.7, 57.4, 969, 1, 37, 1, 3, 30, 0, 4, 3, 0, 0, 0, 0, 0], "CCCCC(CN(C)C1CC2N3C4=CC=CC=C4C5=C6C(=C7C8=CC=CC=C8N(C7=C53)C(C1OC)(O2)C)CNC6=O)O": [4.9, 80.9, 1050, 2, 42, 0, 5, 34, 0, 4, 4, 0, 0, 0, 0, 0], "CC12C(C(CC(O1)N3C4=CC=CC=C4C5=C6C(=C7C8=CC=CC=C8N2C7=C53)CNC6=O)N(C)C(=O)CNC(=O)OC(C)(C)C)OC": [3.9, 116, 1260, 2, 46, 0, 6, 35, 0, 5, 6, 0, 0, 0, 0, 0], "CC12C(C(CC(O1)N3C4=CC=CC=C4C5=C6C(=C7C8=CC=CC=C8N2C7=C53)CNC6=O)N(C)C(=O)C(F)(F)F)OC": [4.3, 77.7, 1120, 1, 41, 0, 7, 30, 0, 4, 4, 3, 0, 0, 0, 0], "CC12C(C(CC(O1)N3C4=CC=CC=C4C5=C6C(=C7C8=CC=CC=C8N2C7=C53)CNC6=O)N(C)C(=O)C9=CC=C(C=C9)C(=O)OC)OC": [4.7, 104, 1290, 1, 47, 0, 6, 37, 0, 4, 6, 0, 0, 0, 0, 0], "CC12C(C(CC(O1)N3C4=CC=CC=C4C5=C6C(=C7C8=CC=CC=C8N2C7=C53)C(=O)NC6=O)NC)OC": [3.2, 86.5, 977, 2, 36, 0, 5, 28, 0, 4, 4, 0, 0, 0, 0, 0], "CC12C(C(CC(O1)N3C4=CC=CC=C4C5=C6C(=C7C8=CC=CC=C8N2C7=C53)CNC6=O)N(C)C(=O)CCC(=O)O)OC": [2.6, 115, 1150, 2, 42, 0, 6, 32, 0, 4, 6, 0, 0, 0, 0, 0], "CC12C(C(CC(O1)N3C4=CC=CC=C4C5=C6C(=C7C8=CC=CC=C8N2C7=C53)CNC6=O)N(C)C(=S)NC)OC": [3.6, 105, 1050, 2, 39, 0, 4, 30, 0, 5, 3, 0, 1, 0, 0, 0], "CC12C(C(CC(O1)N3C4=CC=CC=C4C5=C6C(=C7C8=CC=CC=C8N2C7=C53)CNC6=O)N(C)C(=O)C9=NC=CN=C9)OC": [3, 104, 1160, 1, 43, 0, 6, 33, 0, 6, 4, 0, 0, 0, 0, 0], "CC12C(C(CC(O1)N3C4=CC=CC=C4C5=C6C(=C7C8=CC=CC=C8N2C7=C53)C(NC6=O)O)NC)OC": [2.7, 89.7, 935, 3, 36, 0, 5, 28, 0, 4, 4, 0, 0, 0, 0, 0], "CC12C(C(CC(O1)N3C4=CC=CC=C4C5=C6C(NC(=O)C6=C7C8=CC=CC=C8N2C7=C53)O)NC)OC": [2.7, 89.7, 935, 3, 36, 0, 5, 28, 0, 4, 4, 0, 0, 0, 0, 0], "CC12C(C(CC(O1)N3C4=CC=CC=C4C5=C6C(=C7C8=CC=CC=C8N2C7=C53)CNC6=O)N(C)C(=O)OC(C)(C)C)OC": [4.6, 87, 1130, 1, 42, 0, 5, 33, 0, 4, 5, 0, 0, 0, 0, 0], "CC12C(C(CC(O1)N3C4=CC=CC=C4C5=C6C(=C7C8=CC=CC=C8N2C7=C53)CNC6=O)N(C)C(=O)CN)OC": [2.3, 104, 1040, 2, 39, 0, 5, 30, 0, 5, 4, 0, 0, 0, 0, 0], "CC12C(C(CC(O1)N3C4=CC=CC=C4C5=C6C(=C7C8=CC=CC=C8N2C7=C53)CNC6=O)N(C)C(=O)C9=CC(=CC=C9)Cl)OC": [5.5, 77.7, 1190, 1, 44, 0, 4, 36, 0, 4, 4, 0, 0, 1, 0, 0], "CC12C(C(CC(O1)N3C4=CC=CC=C4C5=C6C(=C7C8=CC=CC=C8N2C7=C53)C(NC6=O)O)N(C)C(=O)C9=CC=CC=C9)OC": [4.3, 98, 1180, 2, 44, 0, 5, 35, 0, 4, 5, 0, 0, 0, 0, 0], "C1=CC2=C(C=C1O)NC3=C4C(=C5C(=C23)C(=O)N(C5=O)NC(CO)CO)C6=C(N4C7C(C(C(C(O7)CO)O)O)O)C=C(C=C6)O": [-0.7, 241, 1120, 10, 44, 0, 12, 29, 0, 4, 11, 0, 0, 0, 0, 0], "C1C(C(C(C(O1)N2C3=C(C=CC(=C3)O)C4=C5C(=C6C7=C(C=C(C=C7)O)NC6=C42)C(=O)N(C5=O)NC(CO)CO)O)O)O": [-0.6, 221, 1070, 9, 42, 0, 11, 28, 0, 4, 10, 0, 0, 0, 0, 0], "CC12C(C(CC(O1)N3C4=CC=CC=C4C5=C6C(=C7C8=CC=CC=C8N2C7=C53)CNC6=O)N(C)C(=O)C9CCCCC9)OC": [5.2, 77.7, 1140, 1, 43, 0, 4, 35, 0, 4, 4, 0, 0, 0, 0, 0], "CC[N+](C)(C)C1CC2N3C4=CC=CC=C4C5=C6C(=C7C8=CC=CC=C8N(C7=C53)C(C1OC)(O2)C)CNC6=O": [4.1, 57.4, 990, 1, 38, 1, 3, 31, 0, 4, 3, 0, 0, 0, 0, 0], "CN1C2CCCC1N3C4=CC=CC=C4C5=C6C(=C7C8=CC=CC=C8N2C7=C53)C(=O)NC6=O": [4.3, 59.3, 797, 1, 32, 0, 3, 26, 0, 4, 2, 0, 0, 0, 0, 0], "C1=CC2=C(C=CN=C2)C(=C1)S(=O)(=O)NCCN": [0.1, 93.5, 339, 2, 17, 0, 5, 11, 0, 3, 2, 0, 1, 0, 0, 0], "COC1C(OC(C(C1O)O)N2C3=C(C=CC=C3Cl)C4=C5C(=C6C7=C(C(=CC=C7)Cl)NC6=C42)C(=O)N(C5=O)CC(=O)CCl)CO": [3.2, 154, 1170, 4, 44, 0, 8, 33, 0, 3, 8, 0, 0, 3, 0, 0], "COC1C(OC(C(C1O)OC(=O)CBr)N2C3=C(C=CC=C3Cl)C4=C5C(=C6C7=C(C(=CC=C7)Cl)NC6=C42)C(=O)NC5=O)CO": [4, 152, 1140, 4, 43, 0, 8, 31, 0, 3, 8, 0, 0, 2, 1, 0], "COC1C(OC(C(C1OC(=O)CBr)O)N2C3=CC=CC=C3C4=C5C(=C6C7=CC=CC=C7NC6=C42)C(=O)NC5=O)CO": [2.7, 152, 1070, 4, 41, 0, 8, 29, 0, 3, 8, 0, 0, 0, 1, 0], "CC(=O)OC1C(C(C(OC1N2C3=C(C=CC=C3Cl)C4=C5C(=C6C7=C(C(=CC=C7)Cl)NC6=C42)C(=O)NC5=O)CO)OC)O": [3.2, 152, 1120, 4, 42, 0, 8, 31, 0, 3, 8, 0, 0, 2, 0, 0], "COC1C(OC(C(C1O)OC(=O)CBr)N2C3=CC=CC=C3C4=C5C(=C6C7=CC=CC=C7NC6=C42)C(=O)NC5=O)CO": [2.7, 152, 1070, 4, 41, 0, 8, 29, 0, 3, 8, 0, 0, 0, 1, 0], "CN(C)C1=C(C(=O)NC1=O)C2=C(N(C3=CC=CC=C32)CCCSC(=N)N)C4=CC5=CC=CC=C5S4": [4.3, 158, 893, 3, 35, 0, 6, 26, 0, 5, 2, 0, 2, 0, 0, 0], "C1=CC=C(C=C1)C2=CC=C(C=C2)C3=C(C4=CC=CC=C4N3CCCSC(=N)N)C5=CC(=O)NC5=O": [4.5, 126, 831, 3, 35, 0, 4, 28, 0, 4, 2, 0, 1, 0, 0, 0], "C1CN=C(N1)NCCCN2C3=CC=CC=C3C(=C2C4=CC5=CC=CC=C5S4)C6=CC(=O)NC6=O": [2.8, 116, 875, 3, 34, 0, 4, 26, 0, 5, 2, 0, 1, 0, 0, 0], "C1=CC=C2C(=C1)C=CC=C2C3=C(C4=CC=CC=C4N3CCCSC(=N)N)C5=CC(=O)NC5=O": [4.2, 126, 814, 3, 33, 0, 4, 26, 0, 4, 2, 0, 1, 0, 0, 0], "COC(=O)CCNS(=O)(=O)C1=CC=CC2=C1C=CN=C2": [0.9, 93.7, 432, 1, 20, 0, 6, 13, 0, 2, 4, 0, 1, 0, 0, 0], "CC(=O)C1=C(C(=O)NC1=O)C2=C(N(C3=CC=CC=C32)CCCSC(=N)N)C4=CC5=CC=CC=C5S4": [3.9, 172, 938, 3, 35, 0, 6, 26, 0, 4, 3, 0, 2, 0, 0, 0], "C1=CC=C2C(=C1)C=C(S2)C3=C(C4=CC=CC=C4N3CCCN=C(N)N)C5=C(C(=O)NC5=O)C#N": [2.4, 168, 950, 3, 34, 0, 5, 25, 0, 6, 2, 0, 1, 0, 0, 0], "COC(=O)CCNCCNS(=O)(=O)C1=CC=CC2=C1C=CN=C2": [0.5, 106, 478, 2, 23, 0, 7, 15, 0, 3, 4, 0, 1, 0, 0, 0], "C1=CC2=C(C=CN=C2)C(=C1)S(=O)(=O)NCCNC(=O)CCC(=O)O": [-0.2, 134, 546, 3, 24, 0, 7, 15, 0, 3, 5, 0, 1, 0, 0, 0], "CN(C)CCCN1C2=CC=CC=C2C(=C1C3=CC4=CC=CC=C4S3)C5=CC(=O)NC5=O": [4.1, 82.6, 738, 1, 31, 0, 4, 25, 0, 3, 2, 0, 1, 0, 0, 0], "COC(=O)CCN1CCN(CC1)S(=O)(=O)C2=CC=CC3=C2C=CN=C3": [0.9, 88.2, 555, 0, 25, 0, 7, 17, 0, 3, 4, 0, 1, 0, 0, 0], "CC1(CCC(C2=C1C=CC(=C2)C3=C(C4=CC=CC=C4N3CCCSC(=N)N)C5=CC(=O)NC5=O)(C)C)C": [6, 126, 959, 3, 37, 0, 4, 30, 0, 4, 2, 0, 1, 0, 0, 0], "COC(=O)CCC(=O)NCCNS(=O)(=O)C1=CC=CC2=C1C=CN=C2": [0.1, 123, 561, 2, 25, 0, 7, 16, 0, 3, 5, 0, 1, 0, 0, 0], "C1=CC=C(C=C1)C(=O)C2=C(C(=O)NC2=O)C3=C(N(C4=CC=CC=C43)CCCSC(=N)N)C5=CC6=CC=CC=C6S5": [5.5, 172, 1060, 3, 40, 0, 6, 31, 0, 4, 3, 0, 2, 0, 0, 0], "C1=CC=C2C(=C1)C=C(S2)C3=C(C4=CC=CC=C4N3CCCN=C(N)NC#N)C5=C(C(=O)NC5=O)C#N": [2.9, 177, 1070, 3, 36, 0, 6, 26, 0, 7, 2, 0, 1, 0, 0, 0], "C1CC2NC1N3C4=CC=CC=C4C5=C6C(=C7C8=CC=CC=C8N2C7=C53)C(=O)NC6=O": [3.5, 68.1, 753, 2, 30, 0, 3, 24, 0, 4, 2, 0, 0, 0, 0, 0], "C1C2N(C(CO1)N3C4=CC=CC=C4C5=C6C(=C7C8=CC=CC=C8N2C7=C53)C(=O)NC6=O)CC9=CC=CC=C9": [4.6, 68.5, 934, 1, 38, 0, 4, 31, 0, 4, 3, 0, 0, 0, 0, 0], "COCC1CC(C2NC1N3C4=CC=CC=C4C5=C6C(=C7C8=CC=CC=C8N2C7=C53)C(=O)NC6=O)COC": [3.4, 86.5, 890, 2, 37, 0, 5, 29, 0, 4, 4, 0, 0, 0, 0, 0], "COCC1CC(C2N(C1N3C4=CC=CC=C4C5=C6C(=C7C8=CC=CC=C8N2C7=C53)C(=O)NC6=O)CC9=CC=CC=C9)COC": [5.3, 77.7, 1060, 1, 44, 0, 5, 36, 0, 4, 4, 0, 0, 0, 0, 0], "CC1(CCC2(CCC3(C(=CCC4C3(CCC5C4(CC(C6C5(COC(=O)C7=CC(=C(C(=C7C8=C(C(=C(C=C8C(=O)O6)O)O)O)O)O)O)CO)O)C)C)C2C1)C)C(=O)O)C": [6.1, 252, 1720, 9, 58, 0, 14, 44, 0, 0, 14, 0, 0, 0, 0, 0], "C1CC(C(CNC1)NC(=O)C2=CC=C(C=C2)O)OC(=O)C3=CC=C(C=C3)C(=O)C4=C(C=CC=C4O)C(=O)O": [1.4, 162, 850, 5, 38, 0, 9, 28, 0, 2, 8, 0, 0, 0, 0, 0], "C1C(C(C(CC1(C(=O)O)OC(=O)C2=CC(=C(C(=C2)O)O)O)OC(=O)C3=CC(=C(C(=C3)O)O)O)OC(=O)C4=CC(=C(C(=C4)O)O)O)OC(=O)C5=CC(=C(C(=C5)O)O)O": [2.3, 385, 1370, 13, 57, 0, 22, 35, 0, 0, 22, 0, 0, 0, 0, 0], "COC1C(OC(C(C1O)O)N2C3=C(C=CC=C3Cl)C4=C5C(=C6C7=C(C(=CC=C7)Cl)NC6=C42)C(=O)NC5=O)CO": [2.6, 146, 1010, 5, 39, 0, 7, 29, 0, 3, 7, 0, 0, 2, 0, 0], "CC1=NC(=O)C2=C(NN(C2=N1)C3=C(C=C(C=C3Cl)Cl)Cl)SC": [3.7, 84.6, 482, 1, 22, 0, 4, 16, 0, 4, 1, 0, 1, 3, 0, 0], "C1=C(C=C(C(=C1O)O)O)C(=O)OCC2C(C(C(C(O2)OC(=O)C3=CC(=C(C(=C3)O)O)O)OC(=O)C4=CC(=C(C(=C4)O)O)O)OC(=O)C5=CC(=C(C(=C5)O)O)O)OC(=O)C6=CC(=C(C(=C6)O)O)O": [3.6, 444, 1680, 15, 67, 0, 26, 41, 0, 0, 26, 0, 0, 0, 0, 0], "C=C1C23CC(=O)C(C4(C2C5=C(O4)C(=C(C=C5C(=O)OC6C7C(O1)C(COC(=O)C8=CC(=C(C(=C8C9=C(C(=C(C=C9C(=O)O7)O)O)O)O)O)O)OC6OC(=O)C1=CC(=C(C(=C1)O)O)O)O)O)O)(OC31C(=O)OC2C1(OCC2O)O)O": [-1.8, 498, 2570, 15, 79, 0, 31, 48, 0, 0, 31, 0, 0, 0, 0, 0], "C1C(C(OC2=C1C(=CC(=C2C3C(C(OC4=C(C(=CC(=C34)O)O)C5C(C(OC6=CC(=CC(=C56)O)O)C7=CC(=C(C=C7)O)O)OC(=O)C8=CC(=C(C(=C8)O)O)O)C9=CC(=C(C=C9)O)O)OC(=O)C1=CC(=": [6.8, 531, 2610, 21, 96, 0, 30, 66, 0, 0, 30, 0, 0, 0, 0, 0], "C1C(C(C(C=C1C(=O)O)O)O)OC(=O)C2=CC(=C(C(=C2)OC(=O)C3=CC(=C(C(=C3)O)O)O)O)O": [0.1, 232, 801, 8, 34, 0, 13, 21, 0, 0, 13, 0, 0, 0, 0, 0], "C1C(C(OC2=C1C(=CC(=C2C3C(C(OC4=CC(=CC(=C34)O)O)C5=CC(=C(C=C5)O)O)OC(=O)C6=CC(=C(C(=C6)O)O)O)O)O)C7=CC(=C(C=C7)O)O)OC(=O)C8=CC(=C(C(=C8)O)O)O": [4.7, 354, 1580, 14, 64, 0, 20, 44, 0, 0, 20, 0, 0, 0, 0, 0], "C1C(C(C(CC1(C(=O)O)OC(=O)C2=CC(=C(C(=C2)O)O)O)O)OC(=O)C3=CC(=C(C(=C3)O)O)O)O": [0, 252, 767, 9, 35, 0, 14, 21, 0, 0, 14, 0, 0, 0, 0, 0], "C1C(C(C(CC1(C(=O)O)O)O)OC(=O)C2=CC(=C(C(=C2)O)O)O)O": [-1.2, 185, 470, 7, 24, 0, 10, 14, 0, 0, 10, 0, 0, 0, 0, 0], "C1C(C(C(OC1N2C3=C(C=CC(=C3)O)C4=C5C(=C6C7=C(C=C(C=C7)O)NC6=C42)C(=O)N(C5=O)NC(CO)CO)CO)O)O": [0.3, 221, 1080, 9, 43, 0, 11, 29, 0, 4, 10, 0, 0, 0, 0, 0], "C1C2C(C3C(C(O2)O)OC(=O)C4=CC(=C(C(=C4C5=C(C(=C(C=C5C(=O)O3)O)O)O)O)O)O)OC(=O)C6=CC(=C(C(=C6C7=C(C(=C8C9=C7C(=O)OC2=C(C(=C(C3=C(C(=C(C=C3C1=O)O)O)O)C(=C92)C(=O)O8)O)O)O)O)O)O)O": [1.6, 502, 2360, 17, 77, 0, 29, 48, 0, 0, 29, 0, 0, 0, 0, 0], "CC(C(=O)NC(C)C(=O)NC(CO)C(=O)NC(CCCN=C(N)N)C(=O)NC(CCCN=C(N)N)C(=O)NC(CCCN=C(N)N)C(=O)NC(CCCN=C(N)N)C(=O)O)NC(=O)C(C)NC(=O)C(C)NS(=O)(=O)C1=CC=CC2=C1C": [-6.8, 615, 2460, 19, 84, 0, 19, 48, 0, 22, 13, 0, 1, 0, 0, 0], "C1C2C(C3C4C(C5=C(C(=C(C(=C5C(=O)O4)C6=C(C(=C(C(=C6C(=O)O3)C7=C(C(=C(C=C7C(=O)O2)O)O)O)O)O)O)O)O)O)O)OC(=O)C8=CC(=C(C(=C8C9=C(C(=C2C3=C9C(=O)OC4=C(C(=C": [1.8, 589, 2840, 20, 89, 0, 34, 55, 0, 0, 34, 0, 0, 0, 0, 0], "C1C(C(OC2=C3C4C5C6C7C(COC(=O)C8=CC(=C(C(=C8C9=C(C(=C(C=C9C(=O)O7)O)O)O)O)O)O)OC(=O)C7=CC(=C(C(=C7C7=C(C(=C(C(=C7O)O)O)C7=C(C(=O)C4(C7C(=O)O5)OC3=CC(=C21)O)O)C(=O)O6)O)O)O)C1=CC(=C(C=C1)O)O)O": [1.9, 511, 2740, 17, 85, 0, 30, 55, 0, 0, 30, 0, 0, 0, 0, 0], "C1C2C(C3C(C(O2)OC(=O)C4=CC(=C(C(=C4)OC5=C(C(=C(C6=C5C(=O)OC7C(COC(=O)C8=CC(=C(C(=C86)O)O)O)OC(C9C7OC(=O)C2=CC(=C(C(=C2C2=C(C(=C(C=C2C(=O)O9)O)O)O)O)O)O)OC(=O)C2=CC(=C(C(=C2)OC2=C(C(=C(C4=C2C(=O)OC2C(COC(=O)C5=CC(=C(C(=C54)O)O)O)OC(C4C2OC(=O)C2=CC(=C(C(=C2C2=C(C(=C(C=C2C(=O)O4)O)O)O)O)O)O)OC(=O)C2=CC(=C(C(=C2)OC2=C(C(=C(C4=C2C(=O)OC2C(COC(=O)C5=CC(=C(C(=C54)O)O)O)OC(C4C2OC(=O)C2=CC(=C(C(=C2C2=C(C(=C(C=C2C(=O)O4)O)O)O)O)O)O)OC(=O)C2=CC(=C(C(=C2)O)O)O)O)O)O)O)O)O)O)O)O)O)O)O)O)O)O)OC(=O)C2=CC(=C(C(=C2C2=C(C(=C(C=C2C(=O)O3)O)O)O)O)O)O)OC(=O)C2=CC(=C(C(=C2C2=C(C(=C(C=C2C(=O)O1)O)O)O)O)O)O": [8.3, 1740, 9740, 57, 268, 0, 104, 164, 0, 0, 104, 0, 0, 0, 0, 0], "CC(C(=O)NC(C)C(=O)NC(CCCN=C(N)N)C(=O)NC(CCCN=C(N)N)C(=O)NC(CCCN=C(N)N)C(=O)NC(CCCN=C(N)N)C(=O)O)NC(=O)C(C)NS(=O)(=O)C1=CC=C(C2=CC=CC=C21)N(C)C": [-4.1, 527, 2180, 16, 76, 0, 16, 45, 0, 20, 10, 0, 1, 0, 0, 0], "C1C(C(OC2=C1C(=CC(=C2C3C(C(OC4=C5C6C(C(OC5=CC(=C34)O)(OC7=C6C(=CC(=C7C8C(C(OC9=CC(=CC(=C89)O)O)C1=CC(=C(C=C1)O)O)O)O)O)C1=CC(=C(C=C1)O)O)O)C1=CC(=C(C=": [4.3, 431, 2280, 19, 84, 0, 24, 60, 0, 0, 24, 0, 0, 0, 0, 0], "C1C(C(OC2=C1C(=CC(=C2C3C4C5C6C(COC(=O)C7=CC(=C(C(=C7C8=C(C(=C(C=C8C(=O)O6)O)O)O)O)O)O)OC(=O)C9=CC(=C(C(=C9C1=C(C(=C(C(=C1O)O)O)C1=C(C3=C(C(=C1O)O)O)C(=O)O4)C(=O)O5)O)O)O)O)O)C1=CC(=C(C=C1)O)O)O": [3, 545, 2600, 20, 87, 0, 31, 56, 0, 0, 31, 0, 0, 0, 0, 0], "C1C2C(C(C(C(O2)OC(=O)C3=CC(=C(C(=C3)O)O)O)OC(=O)C4=CC(=C(C(=C4)O)O)O)OC(=O)C5=CC(=C(C(=C5)O)O)O)OC(=O)C6=CC(=C(C(=C6C7=C(C(=C(C=C7C(=O)O1)O)O)O)O)O)OC8=C(C(=C(C=C8C(=O)OC9C(OC(C(C9OC(=O)C1=CC(=C(C(=C1)O)O)O)OC(=O)C1=CC(=C(C(=C1)O)O)O)OC(=O)C1=CC(=C(C(=C1)O)O)O)COC(=O)C1=CC(=C(C(=C1)O)O)O)O)O)O": [5.1, 877, 4010, 29, 134, 0, 52, 82, 0, 0, 52, 0, 0, 0, 0, 0], "CC12C(C(CC(O1)N3C4=CC=CC=C4C5=C6C(=C7C8=CC=CC=C8N2C7=C53)CN(C6=O)CC9=CC=CC=C9)N(C)C(=O)C1=CC=CC=C1)OC": [6.5, 68.9, 1320, 0, 50, 0, 4, 42, 0, 4, 4, 0, 0, 0, 0, 0],"C1C2C(C3C4C(C5=C(C(=C(C(=C5C(=O)O4)C6=C(C(=C(C(=C6C(=O)O3)C7=C(C(=C(C=C7C(=O)O2)O)O)O)O)O)O)O)O)O)O)OC(=O)C8=CC(=C(C(=C8C9=C(C(=C2C3=C9C(=O)OC4=C(C(=C(C5=C(C(=C(C=C5C(=O)O1)O)O)O)C(=C34)C(=O)O2)O)O)O)O)O)O)O":  [1.8, 589, 2840, 20, 89, 0, 34, 55, 0, 0, 34, 0, 0, 0, 0, 0], "CCCCCCCCCCCCCCCCOCCC[N+](C)(C)C.[Br-]": [0, 9.2, 235, 0, 25, 0, 2, 22, 0, 1, 1, 0, 0, 0, 1, 0], "CC(C)N1C2=CC=CC=C2C3=C4C(=C5C6=CC=CC=C6NC5=C31)C(=O)NC4=O": [4.3, 66.9, 693, 2, 28, 0, 2, 23, 0, 3, 2, 0, 0, 0, 0, 0], "CN1C=C(C2=CC=CC=C21)C3=C(C(=O)NC3=O)C4=C5CC(CCN5C6=CC=CC=C64)CN": [2.4, 82, 825, 2, 32, 0, 3, 26, 0, 4, 2, 0, 0, 0, 0, 0], "CN1C2CCC1N3C4=CC=CC=C4C5=C6C(=C7C8=CC=CC=C8N2C7=C53)C(=O)NC6=O": [4, 59.3, 781, 1, 31, 0, 3, 25, 0, 4, 2, 0, 0, 0, 0, 0], "CC12C(C(CC(O1)N3C4=CC=CC=C4C5=C6C(=C7C8=CC=CC=C8N2C7=C53)CNC6=O)O)OC": [3, 77.6, 886, 2, 34, 0, 4, 27, 0, 3, 4, 0, 0, 0, 0, 0], "COC(=O)CCCCN1CCN(CC1)S(=O)(=O)C2=CC=CC3=C2C=CN=C3": [1.6, 88.2, 584, 0, 27, 0, 7, 19, 0, 3, 4, 0, 1, 0, 0, 0], "CC(C(=O)NC(C)C(=O)NC(CCCN=C(N)N)C(=O)NC(CCCN=C(N)N)C(=O)NC(CCCN=C(N)N)C(=O)NC(CCCN=C(N)N)C(=O)O)NC(=O)C(C)NS(=O)(=O)C1=CC=CC2=C1C=CN=C2": [-5.2, 537, 2090, 16, 73, 0, 16, 42, 0, 20, 10, 0, 1, 0, 0, 0], "C1=CC=C(C=C1)CN2C3C(C(C(C2N4C5=CC=CC=C5C6=C7C(=C8C9=CC=CC=C9N3C8=C64)C(=O)NC7=O)O)O)O": [2.9, 120, 1030, 4, 41, 0, 6, 32, 0, 4, 5, 0, 0, 0, 0, 0], "C1C2C(C3C(C(O2)O)OC(=O)C4=CC(=C(C(=C4C5=C(C(=C(C=C5C(=O)O3)O)O)O)O)O)O)OC(=O)C6=CC(=C(C(=C6C7=C(C(=C": [0.8, 368, 1500, 13, 55, 0, 21, 34, 0, 0, 21, 0, 0, 0, 0, 0], "C1=CC=C2C(=C1)C3=C4C(=C5C6=CC=CC=C6N(C5=C3N2)CC(F)(F)F)C(=O)NC4=O": [4.6, 66.9, 758, 2, 30, 0, 5, 22, 0, 3, 2, 3, 0, 0, 0, 0], "CN1CCCC1CCNC(=O)CCN2C3=CC=CC=C3C4=C5CNC(=O)C5=C6C7=CC=CC=C7NC6=C42": [3.8, 82.2, 882, 3, 37, 0, 3, 30, 0, 5, 2, 0, 0, 0, 0, 0], "C1=CC=C2C(=C1)C3=C4C(=C5C6=C(C(=CC=C6)O)N(C5=C3N2)C7C(C(C(C(O7)CO)O)O)O)C(=O)N(C4=O)NC(CO)CO": [-0.3, 221, 1080, 9, 43, 0, 11, 29, 0, 4, 10, 0, 0, 0, 0, 0], "C1=CC2=C(C=C1O)NC3=C4C(=C5C(=C23)C(=O)N(C5=O)NC(CO)CO)C6=C(N4C7C(C(C(C(O7)CO)O)O)O)C=CC(=C6)O": [-0.7, 241, 1120, 10, 44, 0, 12, 29, 0, 4, 11, 0, 0, 0, 0, 0], "C1=CC2=C(C=C1O)NC3=C4C(=C5C(=C23)C(=O)N(C5=O)NC(CO)CO)C6=C(N4C7C(C(C(O7)CO)O)O)C=C(C=C6)O": [-0.1, 221, 1070, 9, 42, 0, 11, 28, 0, 4, 10, 0, 0, 0, 0, 0], "CC12C(C(CC(O1)N3C4=CC=CC=C4C5=C6C(=C7C8=CC=CC=C8N2C7=C53)C(=O)NC6=O)N(C)OC(=O)C(C)(C)C)OC": [5.1, 104, 1210, 1, 43, 0, 7, 33, 0, 4, 6, 0, 0, 0, 0, 0], "C1=CC2=C(C=C1O)NC3=C4C(=C5C(=C23)C(=O)N(C5=O)NC(CO)CO)C6=C(N4C7C(C(C(C(O7)CO)O)O)O)C=C(C=C6)O": [-0.7, 241, 1120, 10, 44, 0, 12, 29, 0, 4, 11, 0, 0, 0, 0, 0], "CC12C(C(CC(O1)N3C4=CC=CC=C4C5=C6C(=C7C8=CC=CC=C8N2C7=C53)CNC6=O)N(C)C9=CC=CC=C9)OC": [5.5, 60.7, 1050, 1, 41, 0, 4, 34, 0, 4, 3, 0, 0, 0, 0, 0], "CC12C(C(CC(O1)N3C4=CC=CC=C4C5=C6C(=C7C8=CC=CC=C8N2C7=C53)CNC6=O)N(C)C(=O)C9=CC=C(C=C9)C(=O)O)OC": [4.3, 115, 1270, 2, 46, 0, 6, 36, 0, 4, 6, 0, 0, 0, 0, 0], "C1=CC=C2C(=C1)C=C(O2)C3=C(C4=CC=CC=C4N3CCCSC(=N)N)C5=CC(=O)NC5=O": [3.4, 139, 802, 3, 32, 0, 5, 24, 0, 4, 3, 0, 1, 0, 0, 0], "C1=CC2=C(C=CN=C2)C(=C1)S(=O(=O)NCCNCCC(=O)NC(CO)C(=O)NC(CCCN=C(N)N)C(=O)NC(CCCN=C(N)N)C(=O)NC(CCCN=C(N)N)C(=O)NC(CCCN=C(N)N)C(=O)NC(CCCN=C(N)N)C(=O)N": [-12.2, 727, 2710, 23, 94, 0, 21, 53, 0, 28, 12, 0, 1, 0, 0, 0], "CC(C(=O)NC(C)C(=O)NC(CO)C(=O)NC(CCCN=C(N)N)C(=O)NC(CCCN=C(N)N)C(=O)NC(CCCN=C(N)N)C(=O)NC(CCCN=C(N)N)C(=O)O)NC(=O)C(C)NC(=O)C(C)NS(=O)(=O)C1=CC=C(C2=CC=CC=C21)N(C)C": [-5.6, 606, 2550, 19, 87, 0, 19, 51, 0, 22, 13, 0, 1, 0, 0, 0], "CN1C(=O)C2=C3C4=CC=CC=C4NC3=C5C(=C2C1=O)C6=CC=CC=C6N5C7C(C(C(C(O7)CO)OC)O)O": [1.5, 137, 967, 4, 38, 0, 7, 28, 0, 3, 7, 0, 0, 0, 0, 0], "CC12C(C(CC(O1)N3C4=CC=CC=C4C5=C6C(=C7C8=CC=CC=C8N2C7=C53)CNC6=O)N(C)CC(=O)OC)OC": [3.6, 87, 1060, 1, 40, 0, 6, 31, 0, 4, 5, 0, 0, 0, 0, 0], "C1=CC=C2C=C(C=CC2=C1)C3=C(C4=CC=CC=C4N3CCCSC(=[NH2+])N)C5=CC(=O)NC5=O.[Br-]": [0, 128, 809, 3, 34, 0, 4, 26, 1, 4, 2, 0, 1, 0, 1, 0], "C1=C(C=C(C(=C1O)O)O)C(=O)OCC2C(C(C(C(O2)OC(=O)C3=CC(=C(C(=C3)O)O)O)OC(=O)C4=CC(=C(C(=C4)O)O)O)O)O": [0.4, 311, 1010, 11, 45, 0, 18, 27, 0, 0, 18, 0, 0, 0, 0, 0], "C1C2C(C(C(C(O2)OC(=O)C3=CC(=C(C(=C3)O)O)O)O)OC(=O)C4=CC(=C(C(=C4C5=C(C(=C(C=C5C(=O)O1)O)O)O)O)O)O)O": [0.1, 311, 1090, 11, 45, 0, 18, 27, 0, 0, 18, 0, 0, 0, 0, 0], "CCN(CC)CCCCNC1=NC2=NC(=C(C=C2C=N1)C3=C(C=CC=C3Cl)Cl)NC(=O)NC(C)(C)C": [5.8, 95.1, 665, 3, 36, 0, 6, 28, 0, 7, 1, 0, 0, 2, 0, 0], "COC1C(OC(C(C1O)O)N2C3=CC=CC=C3C4=C5C(=C6C7=CC=CC=C7NC6=C42)C(=O)NC5=O)CO": [1.4, 146, 936, 5, 37, 0, 7, 27, 0, 3, 7, 0, 0, 0, 0, 0], "C1CCC(C1)N2C=C(C3=C2N=CN=C3N)C4=CC=C(C=C4)OC5=CC=CC=C5": [4.6, 66, 497, 1, 28, 0, 4, 23, 0, 4, 1, 0, 0, 0, 0, 0], "C1=C(C=C(C(=C1O)O)O)C(=O)OC2C(C(C(C(O2)CO)O)O)O": [-1.4, 177, 406, 7, 23, 0, 10, 13, 0, 0, 10, 0, 0, 0, 0, 0], "C1=C(C=C(C(=C1O)O)O)C(=O)OCC2C(C(C(O2)O)(COC(=O)C3=CC(=C(C(=C3)O)O)O)O)O": [-1.1, 244, 710, 9, 34, 0, 14, 20, 0, 0, 14, 0, 0, 0, 0, 0], "C1=C(C=C(C(=C1O)O)O)C(=O)OCC2C(C(C(C(O2)O)OC(=O)C3=CC(=C(C(=C3)O)O)O)OC(=O)C4=CC(=C(C(=C4)O)O)O)OC(=O)C5=CC(=C(C(=C5)O)O)O": [1.5, 377, 1340, 13, 56, 0, 22, 34, 0, 0, 22, 0, 0, 0, 0, 0], "C1C2C(C(C(C(O2)OC(=O)C3=CC(=C(C(=C3)O)O)O)OC(=O)C4=CC(=C(C(=C4)O)O)O)OC(=O)C5=CC(=C(C(=C5C6=C(C(=C(C=C6C(=O)O1)O)O)O)O)O)O)OC(=O)C7=CC(=C(C(=C7)O)O)O": [2.4, 444, 1770, 15, 67, 0, 26, 41, 0, 0, 26, 0, 0, 0, 0, 0], "CCCCCCCCCCCCCCCCCC1OCC(O1)C[N+](C)(C)CCCO.[Br-]": [0, 38.7, 375, 1, 31, 0, 4, 26, 0, 1, 3, 0, 0, 0, 1, 0], "CCCCCCCCCCCCCCCCOCCC[N+]1=CC=CC=C1.[Br-]": [0, 13.1, 263, 0, 27, 0, 2, 24, 0, 1, 1, 0, 0, 0, 1, 0], "C1=C(C=C(C(=C1O)O)O)C(=O)OCC2C(C(C(C(O2)OC(=O)C3=CC(=C(C(=C3)O)O)O)O)O)O": [-0.8, 244, 695, 9, 34, 0, 14, 20, 0, 0, 14, 0, 0, 0, 0, 0], "C1C2C3C(C(C(O2)OC(=O)C4=CC(=C(C(=C4)O)O)O)OC(=O)C5=CC(=C(C6=C5C(C(C(=O)O3)CC(=O)O)C(C(=O)O6)O)O)O)OC(=O)C7=CC(=C(C(=C7C8=C(C(=C(C=C8C(=O)O1)O)O)O)O)O)": [0.4, 447, 1970, 13, 68, 0, 27, 41, 0, 0, 27, 0, 0, 0, 0, 0], "CCCCCCCCCCCCCCCCOCC(COCCCC[N+](C)(C)C)OCC.[Br-]": [0, 27.7, 357, 0, 33, 0, 4, 28, 0, 1, 3, 0, 0, 0, 1, 0], "CCCCCCCCCCCCCCCCOCC(COCCCCCC[N+](C)(C)C)OC.[Br-]": [0, 27.7, 370, 0, 34, 0, 4, 29, 0, 1, 3, 0, 0, 0, 1, 0], "CCCCCCCCCCCCCCCCOCC(COCCCC[N+](C)(C)C)OC.[Br-]": [0, 27.7, 344, 0, 32, 0, 4, 27, 0, 1, 3, 0, 0, 0, 1, 0], "CN1CC2CC3=C(C4=CC=CC=C4N3CC2C1)C5=C(C(=O)NC5=O)C6=CN(C7=CC=CC=C76)C": [3.1, 59.3, 916, 1, 34, 0, 3, 28, 0, 4, 2, 0, 0, 0, 0, 0], "CC1CNCCN1S(=O)(=O)C2=CC=CC3=C2C=CN=C3.Cl.Cl": [0, 70.7, 434, 3, 22, 0, 5, 16, 0, 3, 2, 0, 1, 2, 0, 0], "CC12C(C(CC(O1)N3C4=C(C=C(C=C4)O)C5=C6C(=C7C8=C(N2C7=C53)C=CC(=C8)O)COC6=O)NC)OC": [3.1, 107, 968, 3, 37, 0, 7, 28, 0, 3, 6, 0, 0, 0, 0, 0], "COC1=C(C=C2C(=C1)C(=NC=N2)N3CCN(CC3)C(=O)NC4=CSC=C4)OC": [2.3, 108, 534, 1, 28, 0, 7, 19, 0, 5, 3, 0, 1, 0, 0, 0], "CC1=CC(=C(C(=C1C)C2=C(N=C3C(=C2)C=NC(=N3)N)NC(=O)NC(C)(C)C)C)C": [3.9, 106, 564, 3, 29, 0, 5, 22, 0, 6, 1, 0, 0, 0, 0, 0], "CCN(CC)CCCCNC1=NC2=NC(=C(C=C2C=N1)C3=C(C=CC=C3Cl)Cl)NC(=O)NC4=CC=CC=C4": [6.4, 95.1, 699, 3, 38, 0, 6, 30, 0, 7, 1, 0, 0, 2, 0, 0], "CC(C)(C)NC(=O)NC1=C(C=C2C=NC(=NC2=N1)NCCCN3CCN(CC3)C)C4=C(C=CC=C4Cl)Cl": [4.5, 98.3, 722, 3, 37, 0, 7, 28, 0, 8, 1, 0, 0, 2, 0, 0], "CC(C)(C)NC(=O)NC1=C(C=C2C=NC(=NC2=N1)N)C3=C(C=CC=C3Cl)Cl": [3.7, 106, 521, 3, 27, 0, 5, 20, 0, 6, 1, 0, 0, 2, 0, 0], "C1CC(C(CNC1)NC(=O)C2=CC=C(C=C2)O)OC(=O)C3=CC(=C(C(=C3)O)C(=O)C4=C(C=CC=C4O)C(=O)O)O": [0.7, 203, 911, 7, 40, 0, 11, 28, 0, 2, 10, 0, 0, 0, 0, 0], "C1C2C(C3C4C(C5=C(C(=C(C(=C5C(=O)O4)C6=C(C(=C(C(=C6C(=O)O3)C7=C(C(=C(C=C7C(=O)O2)O)O)O)O)O)O)O)O)O)C8(C(C(C(O8)CO)O)O)O)OC(=O)C9=CC(=C(C(=C9C2=C(C(=C(C=C2C(=O)O1)O)O)O)O)O)O": [-0.5, 525, 2260, 19, 76, 0, 30, 46, 0, 0, 30, 0, 0, 0, 0, 0], "CCN1C2=CC=CC=C2C3=C4C(=C5C6=CC=CC=C6NC5=C31)C(=O)NC4=O": [3.9, 66.9, 666, 2, 27, 0, 2, 22, 0, 3, 2, 0, 0, 0, 0, 0], "C1=CC2=C(C=C1O)N(C3=C4C(=C5C(=C23)C(=O)N(C5=O)NC(CO)CO)C6=CC(=CC(=C6N4)O)O)C7C(C(C(C(O7)CO)O)O)O": [-1.1, 261, 1150, 11, 45, 0, 13, 29, 0, 4, 12, 0, 0, 0, 0, 0], "COC1=CC(=CC(=C1OC)OC)NC2=NC=CC(=N2)C3=CN=CC=C3": [2.6, 78.4, 387, 1, 25, 0, 7, 18, 0, 4, 3, 0, 0, 0, 0, 0], "CCC1CN(CCN1)C2=NC=C(C=C2)C3=NC(=NC=C3)NC4=CC(=C(C(=C4)OC)OC)OC": [3.3, 93.7, 572, 2, 33, 0, 9, 24, 0, 6, 3, 0, 0, 0, 0, 0], "C1=CC2=C(C(=C1)O)NC3=C4C(=C5C(=C23)C(=O)N(C5=O)NC(CO)CO)C6=C(N4C7C(C(C(C(O7)CO)O)O)O)C=CC(=C6)O": [-0.7, 241, 1120, 10, 44, 0, 12, 29, 0, 4, 11, 0, 0, 0, 0, 0], "COC1=CC(=CC(=C1OC)OC)NC2=NC=CC(=N2)C3=CN=C(C=C3)NCCN": [2, 116, 460, 3, 29, 0, 9, 20, 0, 6, 3, 0, 0, 0, 0, 0], "C1CC2=CC(=N)N(N=C2C3=CC=CC=C31)CCCCCCCCCCC(=O)NC4=NN=C(C=C4)C5=CC=CC=C5": [6.3, 94.3, 893, 2, 40, 0, 5, 33, 0, 6, 1, 0, 0, 0, 0, 0], "C1=C(C=C(C(=C1O)O)O)C(=O)OCC2C3C(C(C(O2)OC(=O)C4=CC(=C(C(=C4)O)O)O)OC(=O)C5=CC(=C(C6=C5C(C(C(=O)O3)CC(=O)O)C(C(=O)O6)O)O)O)OC(=O)C7=CC(=C(C(=C7)O)O)O": [0.7, 447, 1880, 13, 68, 0, 27, 41, 0, 0, 27, 0, 0, 0, 0, 0], "C1=C(C=C(C(=C1O)O)O)C(=O)OCC2C3C(C(C(O2)OC(=O)C4=CC(=C(C(=C4)O)O)O)OC(=O)C5=CC(=C(C6=C5C7C(=CC(=O)C(C7(O6)O)(O)O)C(=O)O3)O)O)OC(=O)C8=CC(=C(C(=C8)O)O)": [-0.3, 450, 1990, 14, 68, 0, 27, 41, 0, 0, 27, 0, 0, 0, 0, 0], "C1=C(C=C(C(=C1O)O)O)C(=O)OC2C3C(C(C(O2)CO)OC(=O)C4=CC(=O)C(C5(C4C6=C(O5)C(=C(C=C6C(=O)O3)O)O)O)(O)O)O": [-2.6, 317, 1300, 10, 46, 0, 19, 27, 0, 0, 19, 0, 0, 0, 0, 0], "C1=C(C=C(C(=C1O)O)O)C(=O)OCC2C(C(C(C(O2)OC(=O)C3=CC(=C(C(=C3)O)O)O)O)O)OC(=O)C4=CC(=C(C(=C4)O)O)O": [0.4, 311, 1010, 11, 45, 0, 18, 27, 0, 0, 18, 0, 0, 0, 0, 0], "C1=C(C=C(C(=C1O)O)O)C(=O)OCC2C(C(C(C(O2)OC(=O)C3=CC(=C(C(=C3)O)O)O)OC(=O)C4=CC(=C(C(=C4)O)O)O)OC(=O)C5=CC(=C(C(=C5)O)O)O)O": [1.5, 377, 1340, 13, 56, 0, 22, 34, 0, 0, 22, 0, 0, 0, 0, 0], "C1C2C3C(C(C(O2)OC(=O)C4=CC(=C(C(=C4)O)O)O)OC(=O)C5=CC(=C(C6=C5C7C(=CC(=O)C(C7(O6)O)(O)O)C(=O)O3)O)O)OC(=O)C8=CC(=C(C(=C8C9=C(C(=C(C=C9C(=O)O1)O)O)O)O)": [-0.6, 450, 2080, 14, 68, 0, 27, 41, 0, 0, 27, 0, 0, 0, 0, 0], "C1C2C3C(C(C(O2)OC(=O)C4=CC(=C(C(=C4)O)O)O)OC(=O)C5=CC(=C(C6=C5C7C(=CC(=O)C(C7(O6)O)(O)O)C(=O)O3)O)O)OC(=O)C8=CC(=C(C(=C8C9=C(C(=C(C=C9C(=O)O1)OC1=C(C(=C(C=C1C(=O)O)O)O)O)O)O)O)O)O": [-0.2, 537, 2490, 17, 80, 0, 32, 48, 0, 0, 32, 0, 0, 0, 0, 0], "C1C2C(C(C(C(O2)OC(=O)C3=CC(=C(C(=C3)O)O)O)O)OC(=O)C4=CC(=C(C(=C4C5=C(C(=C(C=C5C(=O)O1)OC6=C(C(=C(C=C6C(=O)O)O)O)O)O)O)O)O)O)O": [0.4, 398, 1470, 14, 57, 0, 23, 34, 0, 0, 23, 0, 0, 0, 0, 0], "C1=CC=C(C=C1)C2=NN=C(C=C2)NC(=O)CCCCCCCCCCN3C(=N)C=CC(=N3)C4=CC=CC=C4": [6, 94.3, 783, 2, 38, 0, 5, 31, 0, 6, 1, 0, 0, 0, 0, 0], "CC1=NN(C(=N)C=C1)CCCCCCCCCCC(=O)NC2=NN=C(C=C2)C3=CC=CC=C3": [4.4, 94.3, 670, 2, 33, 0, 5, 26, 0, 6, 1, 0, 0, 0, 0, 0], "CN1C=C(C2=CC=CC=C21)C3=C(C(=O)NC3=O)C4=C5CC(CCN5C6=CC=CC=C64)CN(C)C.Cl": [0, 59.3, 869, 2, 35, 0, 3, 29, 0, 4, 2, 0, 0, 1, 0, 0], "CC1CNCCN1S(=O)(=O)C2=CC=CC3=C2C=CN=C3": [1, 70.7, 434, 1, 20, 0, 5, 14, 0, 3, 2, 0, 1, 0, 0, 0], "C1=CC=C2C(=C1)C3=C4C(NC(=O)C4=C5C6=CC=CC=C6NC5=C3N2)O": [3.1, 80.9, 583, 4, 25, 0, 2, 20, 0, 3, 2, 0, 0, 0, 0, 0], "CCOC(=O)CSC1=CN=C(S1)NC(=O)C": [1.6, 122, 263, 1, 16, 0, 6, 9, 0, 2, 3, 0, 2, 0, 0, 0], "CCN(C)C1CC2N3C4=CC=CC=C4C5=C6C(=C7C8=CC=CC=C8N(C7=C53)C(C1OC)(O2)C)CNC6=O": [4.1, 60.7, 948, 1, 37, 0, 4, 30, 0, 4, 3, 0, 0, 0, 0, 0], "CC12C(C(CC(O1)N3C4=CC=CC=C4C5=C6C(=C7C8=CC=CC=C8N2C7=C53)CNC6=O)N(C)C(=O)OC)OC": [3.6, 87, 1040, 1, 39, 0, 5, 30, 0, 4, 5, 0, 0, 0, 0, 0], "CC(=O)N(C)C1CC2N3C4=CC=CC=C4C5=C6C(=C7C8=CC=CC=C8N(C7=C53)C(C1OC)(O2)C)CNC6=O": [3.2, 77.7, 1020, 1, 38, 0, 4, 30, 0, 4, 4, 0, 0, 0, 0, 0], "CC12C(C(CC(O1)N3C4=CC=CC=C4C5=C6C(NC(=O)C6=C7C8=CC=CC=C8N2C7=C53)O)NC)OC": [2.7, 89.7, 935, 3, 36, 0, 5, 28, 0, 4, 4, 0, 0, 0, 0, 0], "CC12C(C(CC(O1)N3C4=CC=CC=C4C5=C6C(=C7C8=CC=CC=C8N2C7=C53)CNC6=O)N(C)C(=O)C9=CC(=CC=C9)[N+](=O)[O-])OC": [4.7, 124, 1280, 1, 46, 0, 6, 35, 0, 5, 6, 0, 0, 0, 0, 0], "CC12C(C(CC(O1)N3C4=CC=CC=C4C5=C6C(=C7C8=CC=CC=C8N2C7=C53)CNC6=O)N(C)S(=O)(=O)C)OC": [3, 103, 1150, 1, 39, 0, 6, 29, 0, 4, 5, 0, 1, 0, 0, 0], "CC12C(C(CC(O1)N3C4=CC=CC=C4C5=C6C(=C7C8=CC=CC=C8N2C7=C53)CNC6=O)N(C)CC9=CC=CC=C9)OC": [5.2, 60.7, 1070, 1, 42, 0, 4, 35, 0, 4, 3, 0, 0, 0, 0, 0], "CC12C(C(CC(O1)N3C4=CC=CC=C4C5=C6C(=C7C8=CC=CC=C8N2C7=C53)CNC6=O)N(C)CCC#N)OC": [3.4, 84.4, 1060, 1, 39, 0, 5, 31, 0, 5, 3, 0, 0, 0, 0, 0], "CC12C(C(CC(O1)N3C4=CC=CC=C4C5=C6C(=C7C8=CC=CC=C8N2C7=C53)CN(C6=O)CC(=O)OC)N(C)C(=O)C9=CC=CC=C9)OC": [4.9, 95.2, 1310, 0, 48, 0, 6, 38, 0, 4, 6, 0, 0, 0, 0, 0], "CC12C(C(CC(O1)N3C4=CC=CC=C4C5=C6C(=C7C8=CC=CC=C8N2C7=C53)CNC6=O)N(C)C(=O)C9=CC=CC=C9Cl)OC": [5.5, 77.7, 1190, 1, 44, 0, 4, 36, 0, 4, 4, 0, 0, 1, 0, 0], "CC12C(C(CC(O1)N3C4=CC=CC=C4C5=C6C(=C7C8=CC=CC=C8N2C7=C53)CNC6=O)N(C)C(=O)C9=CC=C(C=C9)Cl)OC": [5.5, 77.7, 1180, 1, 44, 0, 4, 36, 0, 4, 4, 0, 0, 1, 0, 0], "CC12C(C(CC(O1)N3C4=CC=CC=C4C5=C6C(=C7C8=CC=CC=C8N2C7=C53)CNC6=O)N(C)C(=O)C9=CC=C(C=C9)OC)OC": [4.8, 87, 1190, 1, 45, 0, 5, 36, 0, 4, 5, 0, 0, 0, 0, 0], "CC12C(C(CC(O1)N3C4=CC=CC=C4C5=C6C(=C7C8=CC=CC=C8N2C7=C53)CNC6=O)N(C)C(=O)C9=CC(=CC(=C9)[N+](=O)[O-])[N+](=O)[O-])OC": [4.5, 169, 1380, 1, 49, 0, 8, 35, 0, 6, 8, 0, 0, 0, 0, 0], "CC12C(C(CC(O1)N3C4=CC=CC=C4C5=C6C(=C7C8=CC=CC=C8N2C7=C53)CNC6=O)N(C)CC(=O)O)OC": [1, 98, 1040, 2, 39, 0, 6, 30, 0, 4, 5, 0, 0, 0, 0, 0], "C1=CC2=C(C=C1O)NC3=C4C(=C5C(=C23)C(=O)N(C5=O)NC(CO)CO)C6=C(N4C7C(C(C(O7)CO)O)O)C=C(C=C6)O": [-0.1, 221, 1070, 9, 42, 0, 11, 28, 0, 4, 10, 0, 0, 0, 0, 0], "CC1C(C(C(C(O1)N2C3=C(C=CC(=C3)O)C4=C5C(=C6C7=C(C=C(C=C7)O)NC6=C42)C(=O)N(C5=O)NC(CO)CO)O)O)O": [-0.2, 221, 1100, 9, 43, 0, 11, 29, 0, 4, 10, 0, 0, 0, 0, 0], "C1=CC2=C(C=C1O)NC3=C4C(=C5C(=C23)C(=O)N(C5=O)NC(CO)CO)C6=C(N4C7C(C(C(O7)C(CO)O)O)O)C=C(C=C6)O": [-0.7, 241, 1120, 10, 44, 0, 12, 29, 0, 4, 11, 0, 0, 0, 0, 0], "C1=CC2=C(C(=C1)Cl)NC3=C4C(=C5C(=C23)C(=O)NC5=O)C6=C(N4)C(=CC=C6)Cl": [4.9, 77.8, 634, 3, 27, 0, 2, 22, 0, 3, 2, 0, 0, 2, 0, 0], "CC12C(CC(O1)N3C4=CC=CC=C4C5=C6C(=C7C8=CC=CC=C8N2C7=C53)CNC6=O)(C(=O)O)O": [2.4, 106, 961, 3, 34, 0, 5, 26, 0, 3, 5, 0, 0, 0, 0, 0], "C1CC2C3=C(C=CC=C3NC(=O)NC4=CC=CC=N4)C(=O)N2C1": [1.3, 74.3, 483, 2, 23, 0, 3, 17, 0, 4, 2, 0, 0, 0, 0, 0], "C1=CC=C2C(=C1)C3=C(N2)C(=NC=C3)C4=C(C=CC(=C4)[N+](=O)[O-])Cl": [4.4, 74.5, 458, 1, 23, 0, 3, 18, 0, 3, 2, 0, 0, 1, 0, 0], "CC1=NC=CC2=C1NC3=C2C=CC(=C3)F": [3.7, 28.7, 246, 1, 15, 0, 2, 12, 0, 2, 0, 1, 0, 0, 0, 0], "C1CC2N(C1N3C4=CC=CC=C4C5=C6C(=C7C8=CC=CC=C8N2C7=C53)C(=O)NC6=O)CC9=CC=CC=C9": [5.5, 59.3, 914, 1, 37, 0, 3, 31, 0, 4, 2, 0, 0, 0, 0, 0], "C1CC2N(C(C1)N3C4=CC=CC=C4C5=C6C(=C7C8=CC=CC=C8N2C7=C53)C(=O)NC6=O)CC9=CC=CC=C9": [5.8, 59.3, 930, 1, 38, 0, 3, 32, 0, 4, 2, 0, 0, 0, 0, 0], "C1C2NC(CO1)N3C4=CC=CC=C4C5=C6C(=C7C8=CC=CC=C8N2C7=C53)C(=O)NC6=O": [2.7, 77.3, 772, 2, 31, 0, 4, 24, 0, 4, 3, 0, 0, 0, 0, 0], "C1CC2NC(C1)N3C4=CC=CC=C4C5=C6C(=C7C8=CC=CC=C8N2C7=C53)C(=O)NC6=O": [3.9, 68.1, 768, 2, 31, 0, 3, 25, 0, 4, 2, 0, 0, 0, 0, 0], "CNCCNS(=O)(=O)C1=CC=CC2=C1C=CN=C2": [0.6, 79.5, 353, 2, 18, 0, 5, 12, 0, 3, 2, 0, 1, 0, 0, 0], "C1=CC2=C(C(=C1)NC(=O)N)C(=O)C3=C2NN=C3C4=CSC(=C4)Cl": [2.8, 129, 522, 3, 23, 0, 4, 16, 0, 4, 2, 0, 1, 1, 0, 0], "COC1C(OC(C(C1O)O)N2C3=CC=CC=C3C4=C5C(=C6C7=CC=CC=C7NC6=C42)C(=O)N(C5=O)CCCCOC(=O)CBr)CO": [2.9, 164, 1160, 4, 46, 0, 9, 33, 0, 3, 9, 0, 0, 0, 1, 0], "COC1C(OC(C(C1O)O)N2C3=C(C=CC=C3Cl)C4=C5C(=C6C7=C(C(=CC=C7)Cl)NC6=C42)C(=O)NC5=O)COC(=O)CBr": [4, 152, 1140, 4, 43, 0, 8, 31, 0, 3, 8, 0, 0, 2, 1, 0], "C1=CC=C2C(=C1)C(=CN2CCCSC(=N)N)C3=CC(=O)NC3=O": [1.3, 126, 548, 3, 23, 0, 4, 16, 0, 4, 2, 0, 1, 0, 0, 0], "C1=CC=C(C=C1)C2=C(C3=CC=CC=C3N2CCCSC(=N)N)C4=CC(=O)NC4=O": [2.9, 126, 688, 3, 29, 0, 4, 22, 0, 4, 2, 0, 1, 0, 0, 0], "C1=CC=C2C(=C1)C=C(S2)C3=C(C4=CC=CC=C4N3CCCSC(=N)N)C5=C(C(=O)NC5=O)C#N": [3.9, 178, 943, 3, 34, 0, 6, 25, 0, 5, 2, 0, 2, 0, 0, 0], "C1=CC=C2C(=C1)C=C(S2)C3=C(C4=CC=CC=C4N3CCCN)C5=C(C(=O)NC5=O)C#N": [3, 129, 833, 2, 31, 0, 5, 24, 0, 4, 2, 0, 1, 0, 0, 0], "C1=CC=C2C(=C1)C=CC=C2C3=C(C(=O)NC3=O)C4=CN(C5=CC=CC=C54)CCCSC(=[NH2+])N.[Br-]": [0, 128, 822, 3, 34, 0, 4, 26, 1, 4, 2, 0, 1, 0, 1, 0],"C1C2C(C(C(C(O2)OC(=O)C3=CC(=C(C(=C3)O)O)O)OC(=O)C4=CC(=C(C(=C4)O)O)O)OC(=O)C5=CC(=C(C(=C5)O)O)O)OC(=O)C6=CC(=C(C(=C6C7=C(C(=C(C=C7C(=O)O1)O)O)O)O)O)OC":[5.1, 877, 4010, 29, 134, 0, 52, 82, 0, 0, 52, 0, 0, 0, 0, 0] ,"CNC(=O)OCCCN1C2=CC=CC=C2C(=C1C3=CC4=CC=CC=C4S3)C5=C(C(=O)NC5=O)C#N": [3.7, 142, 958, 2, 35, 0, 6, 26, 0, 4, 4, 0, 1, 0, 0, 0], "C1C2=C3C4=CC=CC=C4NC3=C5C(=C2C(=O)N1)C6=CC=CC=C6N5": [3.7, 60.7, 551, 3, 24, 0, 1, 20, 0, 3, 1, 0, 0, 0, 0, 0], "C1=CC=[N+]2C(=C1)C=C(C3=C2C(=CC=C3)Cl)O.[Cl-]": [0, 24.3, 260, 1, 17, 0, 2, 15, 0, 1, 1, 0, 0, 2, 0, 0], "CCCCCCC(C)CCCCCCCCCCCC1C(C(N1)CO)O": [8.6, 52.5, 311, 3, 26, 0, 3, 23, 0, 1, 2, 0, 0, 0, 0, 0], "CC1CCNC(=O)C2=CC3=C(N12)C=C(C=C3)C(=O)NC4=NC5=CC=CC=C5N4CCCN(C)C": [3.1, 84.2, 747, 2, 34, 0, 4, 26, 0, 6, 2, 0, 0, 0, 0, 0], "C1CC(C(CNC1)NC(=O)C2=CC=C(C=C2)O)OC(=O)C3=CC(=C(C(=C3)O)C(=O)C4=CC=CC=C4C(=O)O)O": [1, 183, 878, 6, 39, 0, 10, 28, 0, 2, 9, 0, 0, 0, 0, 0], "C1=CC=C2C(=C1)N=C3N2C(=NC=N3)N": [2, 69.1, 221, 1, 14, 0, 4, 9, 0, 5, 0, 0, 0, 0, 0, 0], "C1=CC2=C(C=C1O)NC3=C4C(=C5C(=C23)C(=O)N(C5=O)NC(CO)CO)C6=C(N4C7C(C(C(C(O7)CO)OC8C(C(C(C(O8)CO)O)O)O)O)O)C=C(C=C6)O": [-2.8, 320, 1420, 13, 55, 0, 17, 35, 0, 4, 16, 0, 0, 0, 0, 0], "C1=C(C=C(C(=C1O)O)O)C(=O)OCC2C(C(C(O2)O)(COC(=O)C3=CC(=C(C(=C3)O)O)O)O)OC(=O)C4=CC(=C(C(=C4)O)O)O": [0.1, 311, 1020, 11, 45, 0, 18, 27, 0, 0, 18, 0, 0, 0, 0, 0], "CC(C(=O)NC(CO)C(=O)NC(CCCN=C(N)N)C(=O)NC(CCCN=C(N)N)C(=O)NC(CCCN=C(N)N)C(=O)NC(CCCN=C(N)N)C(=O)O)NC(=O)C(C)NS(=O)(=O)C1=CC=C(C2=CC=CC=C21)N(C)C": [-5.1, 548, 2200, 17, 77, 0, 17, 45, 0, 20, 11, 0, 1, 0, 0, 0], "CC(C(=O)NC(CO)C(=O)NC(CCCN=C(N)N)C(=O)NC(CCCN=C(N)N)C(=O)NC(CCCN=C(N)N)C(=O)NC(CCCN=C(N)N)C(=O)NC(CCCN=C(N)N)C(=O)NC(CCCN=C(N)N)C(=O)O)N": [-13, 674, 2120, 22, 78, 0, 17, 42, 0, 26, 10, 0, 0, 0, 0, 0], "CN1C=C(C2=CC=CC=C21)C3=C(C(=O)NC3=O)C4=C5CC(CCN5C6=CC=CC=C64)CN(C)C": [3.4, 59.3, 869, 1, 34, 0, 3, 28, 0, 4, 2, 0, 0, 0, 0, 0], "C1CC(N(C1)C(=O)C(CC2=CC=CC=C2)N)C(=O)NC(CCCN=C(N)N)CCl": [0.5, 140, 563, 4, 29, 0, 4, 21, 0, 6, 2, 0, 0, 1, 0, 0], "CC1=C(C=C(C=C1)C(=O)NC2=C3C(=CC(=CC3=C(C=C2)S(=O)(=O)O)S(=O)(=O)O)S(=O)(=O)O)NC(=O)C4=CC(=CC=C4)NC(=O)NC5=CC=CC(=C5)C(=O)NC6=C(C=CC(=C6)C(=O)NC7=C8C(=": [1.5, 534, 3020, 12, 86, 0, 23, 51, 0, 6, 23, 0, 6, 0, 0, 0], "CC(C(=O)NC(CO)C(=O)NC(CCCN=C(N)N)C(=O)NC(CCCN=C(N)N)C(=O)NC(CCCN=C(N)N)C(=O)NC(CCCN=C(N)N)C(=O)O)NC(=O)C(C)NS(=O)(=O)C1=CC=CC2=C1C=CN=C2": [-6.3, 557, 2110, 17, 74, 0, 17, 42, 0, 20, 11, 0, 1, 0, 0, 0], "C1CN(C2=C(N1C3=CC=CC=C3)C=C4C(=C2)C(=O)NC4=O)C5=CC=CC=C5": [3.9, 52.6, 532, 1, 27, 0, 4, 22, 0, 3, 2, 0, 0, 0, 0, 0], "C1=CC=C2C(=C1)C(=CN2)C3=C(C(=O)NC3=O)C4=CNC5=CC=CC=C54": [2.8, 77.8, 576, 3, 25, 0, 2, 20, 0, 3, 2, 0, 0, 0, 0, 0], "C1CCC(CC1)NC2=C(C=C3C(=C2)C(=O)NC3=O)NC4CCCCC4": [4.3, 70.2, 453, 3, 25, 0, 4, 20, 0, 3, 2, 0, 0, 0, 0, 0], "C1=CC(=CC=C1NC2=C(C=C3C(=C2)C(=O)NC3=O)NC4=CC=C(C=C4)O)O": [3.1, 111, 507, 5, 27, 0, 6, 20, 0, 3, 4, 0, 0, 0, 0, 0], "C1=CC(=CC=C1C#N)NC2=C(C=C3C(=C2)C(=O)NC3=O)NC4=CC=C(C=C4)C#N": [3.2, 118, 671, 3, 29, 0, 6, 22, 0, 5, 2, 0, 0, 0, 0, 0], "CN(C1=CC=CC=C1)C2=C(C=C3C(=C2)C(=O)NC3=O)N(C)C4=CC=CC=C4": [4.1, 52.6, 506, 1, 27, 0, 4, 22, 0, 3, 2, 0, 0, 0, 0, 0], "C1=CC=C2C(=C1)C3=C4C(=C5C6=CC=CC=C6NC5=C3N2)C(=O)NC4=O": [3.6, 77.8, 570, 3, 25, 0, 2, 20, 0, 3, 2, 0, 0, 0, 0, 0], "CC(=O)N(C1=CC=CC=C1)C2=C(C=C3C(=C2)C(=O)NC3=O)NC4=CC=CC=C4": [3.2, 78.5, 610, 2, 28, 0, 4, 22, 0, 3, 3, 0, 0, 0, 0, 0], "C1=CC=C(C=C1)NC2=C(C=C3C(=C2)C(=O)NC3=O)NC4=CC=CC=C4": [3.8, 70.2, 453, 3, 25, 0, 4, 20, 0, 3, 2, 0, 0, 0, 0, 0], "CC1(CCC2(CCC3(C(=CCC4C3(CCC5C4(CC(C6C5(COC(=O)C7=CC(=C(C(=C7C8=C(C(=C(C=C8C(=O)O6)O)O)O)O)O)O)CO)O)C)C)C2C1)C)C(=O)OC9C(C(C(C(O9)CO)O)O)O)C": [4.3, 331, 2030, 12, 69, 0, 19, 50, 0, 0, 19, 0, 0, 0, 0, 0], "CC1=C(N=CN1)C2=NC=CC3=C2NC4=CC=CC=C34": [2.6, 57.4, 334, 2, 19, 0, 2, 15, 0, 4, 0, 0, 0, 0, 0, 0], "C1=CC2=C(C(=C1)O)NC3=C4C(=C5C(=C23)C(=O)N(C5=O)NC(CO)CO)C6=C(N4C7C(C(C(C(O7)CO)O)O)O)C(=CC=C6)O": [-0.7, 241, 1120, 10, 44, 0, 12, 29, 0, 4, 11, 0, 0, 0, 0, 0], "C1CC(N2C1CCC(C2)(CC3=CC=CC=C3)N)C(=O)NC(CCCN=C(N)N)C(=O)C4=NC5=CC=CC=C5S4": [3, 181, 893, 4, 39, 0, 7, 29, 0, 7, 2, 0, 1, 0, 0, 0], "CC1=CC(=NN=C1NCCN2CCOCC2)C3=CC=CC=C3": [2, 50.3, 316, 1, 22, 0, 5, 17, 0, 4, 1, 0, 0, 0, 0, 0], "CC(C)CCOC1=C2C=NNC2=NC=C1C(=O)C3=CC=CC=C3": [3.8, 67.9, 396, 1, 23, 0, 4, 18, 0, 3, 2, 0, 0, 0, 0, 0], "COC1=CC2=CC(=CN=C2C=C1OC)C3=CC=NC=C3": [2.7, 44.2, 307, 0, 20, 0, 4, 16, 0, 2, 2, 0, 0, 0, 0, 0], "COC1=CC=C(C=C1)C2=NNC3=C2C(=O)C4=CC=CC=C43": [3, 55, 406, 1, 21, 0, 3, 17, 0, 2, 2, 0, 0, 0, 0, 0], "C1CN2CCC(CN2C1C(=O)NC(CCCN=C(N)N)C(=O)C3=NC4=CC=CC=C4S3)(CC5=CC=CC=C5)N": [2.4, 184, 895, 4, 39, 0, 8, 28, 0, 8, 2, 0, 1, 0, 0, 0], "C1CN2CCC(CN2C1C(=O)NC(CCCN=C(N)N)CCl)(CC3=CC=CC=C3)N": [0.9, 126, 594, 4, 30, 0, 5, 22, 0, 7, 1, 0, 0, 1, 0, 0], "CCCCCCCCCCCCCCCCCCOCC(COP(=O)([O-])OCC[N+](C)(C)C)OC": [7.6, 77, 492, 0, 35, 0, 6, 27, 0, 1, 6, 0, 0, 0, 0, 0], "CCCCCCCCCCCCCCCCCCSCC(C[N+](C)(C)CCCO)OC.[I-]": [0, 54.8, 352, 1, 32, 0, 4, 27, 0, 1, 2, 0, 1, 0, 0, 1], "CCCCCCCCCCCCCCCCOCC(C[N+](C)(C)C)OC.[Br-]": [0, 18.5, 276, 0, 27, 0, 3, 23, 0, 1, 2, 0, 0, 0, 1, 0], "C1C2C(C3C4C(C5=C(C(=C(C(=C5C(=O)O4)C6=C(C(=C(C(=C6C(=O)O3)C7=C(C(=C(C=C7C(=O)O2)O)O)O)O)O)O)O)O)O)O)OC(=O)C8=CC(=C(C(=C8C9=C(C(=C(C=C9C(=O)O1)O)O)O)O)": [0.9, 455, 1960, 16, 67, 0, 26, 41, 0, 0, 26, 0, 0, 0, 0, 0], "CCCCCCCCCCCCCCCCSCC(C[N+](C)(C)C)OC.[Br-]": [0, 34.5, 278, 0, 27, 0, 3, 23, 0, 1, 1, 0, 1, 0, 1, 0], "C1C(C(C(C=C1C(=O)O)O)O)OC(=O)C2=CC(=C(C(=C2)O)O)O": [-0.6, 165, 491, 6, 23, 0, 9, 14, 0, 0, 9, 0, 0, 0, 0, 0], "C1C(C(OC2=C1C(=CC(=C2C3C(C(OC4=C(C(=CC(=C34)O)O)C5C(C(OC6=CC(=CC(=C56)O)O)C7=CC(=C(C=C7)O)O)O)C8=CC(=C(C=C8)O)O)O)O)O)C9=CC(=C(C=C9)O)O)O": [3.3, 331, 1550, 15, 63, 0, 18, 45, 0, 0, 18, 0, 0, 0, 0, 0], "C1C(C2N3C4=CC=CC=C4C5=C6C(=C7C8=CC=CC=C8N(C1O2)C7=C53)C(=O)NC6=O)CO": [3, 85.5, 866, 2, 32, 0, 4, 25, 0, 3, 4, 0, 0, 0, 0, 0], "CC12C(C(CC(O1)N3C4=CC=CC=C4C5=C(C(=C6C7=CC=CC=C7N2C6=C53)CO)CO)NC)OC": [2.6, 80.8, 815, 3, 35, 0, 5, 28, 0, 3, 4, 0, 0, 0, 0, 0], "CC12C(C(CC(O1)N3C4=CC=CC=C4C5=C6C(=C7C8=CC=CC=C8N2C7=C53)COC6=O)N(C)C)OC": [4.3, 57.9, 930, 0, 36, 0, 5, 29, 0, 3, 4, 0, 0, 0, 0, 0], "CC12C(C(CC(O1)N3C4=CC=CC=C4C5=C6C(=C7C8=CC=CC=C8N2C7=C53)COC6=O)NC)OC": [3.8, 66.6, 901, 1, 35, 0, 5, 28, 0, 3, 4, 0, 0, 0, 0, 0], "CN1C(=O)C2=C3C4=C(C(=CC=C4)Cl)NC3=C5C(=C2C1=O)C6=C(N5C7C(C(C(C(O7)CO)OC)O)O)C(=CC=C6)Cl": [2.8, 137, 1040, 4, 40, 0, 7, 30, 0, 3, 7, 0, 0, 2, 0, 0], "CCCCCCCCCCCCCCCCOCC(COCC[N+](C)(C)C)OC.[Br-]": [0, 27.7, 318, 0, 30, 0, 4, 25, 0, 1, 3, 0, 0, 0, 1, 0], "CC(C)(C)NC(=O)NC1=C(C=C2C=NC(=NC2=N1)N)C3=CC(=CC(=C3)OC)OC": [2.3, 124, 545, 3, 29, 0, 7, 20, 0, 6, 3, 0, 0, 0, 0, 0], "CCCN1C2=CC=CC=C2C3=C4C(=C5C6=CC=CC=C6NC5=C31)C(=O)NC4=O": [4.4, 66.9, 681, 2, 28, 0, 2, 23, 0, 3, 2, 0, 0, 0, 0, 0], "CCNC(=O)NC1=C(C=C2C=NC(=NC2=N1)NCCCCN(CC)CC)C3=C(C=CC=C3Cl)Cl": [5.2, 95.1, 602, 3, 34, 0, 6, 26, 0, 7, 1, 0, 0, 2, 0, 0], "C1C(C(C(CC1(C(=O)O)OC(=O)C2=CC(=C(C(=C2)O)O)O)OC(=O)C3=CC(=C(C(=C3)O)O)O)OC(=O)C4=CC(=C(C(=C4)O)O)O)O": [1.1, 319, 1100, 11, 46, 0, 18, 28, 0, 0, 18, 0, 0, 0, 0, 0], "CC1CN(CCN1)C2=C(C=C3C(=C2OC)N(C=C(C3=O)C(=O)O)C4CC4)F": [-0.7, 82.1, 653, 2, 27, 0, 8, 19, 0, 3, 4, 1, 0, 0, 0, 0], "C1C(C(C(CC1(C(=O)O)O)OC(=O)C2=CC(=C(C(=C2)O)O)O)OC(=O)C3=CC(=C(C(=C3)O)O)O)OC(=O)C4=CC(=C(C(=C4)O)O)O": [1.1, 319, 1040, 11, 46, 0, 18, 28, 0, 0, 18, 0, 0, 0, 0, 0], "C1C2C(C3C(C(O2)OC(=O)C4=CC(=C(C(=C4)O)O)O)OC(=O)C5=CC(=C(C(=C5C6=C(C(=C(C=C6C(=O)O3)O)O)O)O)O)O)OC(=O)C7=CC(=C(C(=C7C8=C(C(=C(C=C8C1=O)O)O)O)O)O)O": [2, 435, 1840, 15, 66, 0, 25, 41, 0, 0, 25, 0, 0, 0, 0, 0], "CC1C(C2C(C(O1)O)OC(=O)C3=CC(=C(C(=C3C4=C(C(=C(C=C4C(=O)O2)O)O)O)O)O)O)O": [-0.1, 224, 762, 8, 33, 0, 13, 20, 0, 0, 13, 0, 0, 0, 0, 0], "C1C2C(C(C(C(O2)OC(=O)C3=CC(=C(C(=C3)O)O)O)OC(=O)C4=CC(=C(C(=C4)O)O)O)OC(=O)C5=CC(=C(C(=C5)O)O)O)OC(=": [2.3, 435, 1750, 15, 66, 0, 25, 41, 0, 0, 25, 0, 0, 0, 0, 0], "C1COCCN1CCNC(=O)CCN2C3=CC=CC=C3C4=C5CNC(=O)C5=C6C7=CC=CC=C7NC6=C42": [2.5, 91.4, 865, 3, 37, 0, 4, 29, 0, 5, 3, 0, 0, 0, 0, 0], "C1=CC=C(C=C1)CC(C(=O)NCCNCCCCCNC2=C(C(=O)NC2=O)C3=CC4=CC=CC=C4N3)N": [2.3, 141, 825, 6, 37, 0, 6, 28, 0, 6, 3, 0, 0, 0, 0, 0], "CN(C)CCCNC(=O)CCN1C2=CC=CC=C2C3=C4CNC(=O)C4=C5C6=CC=CC=C6NC5=C31": [3.2, 82.2, 804, 3, 35, 0, 3, 28, 0, 5, 2, 0, 0, 0, 0, 0], "C1=CC=C2C(=C1)C3=C4C(=C5C6=C(C=CC=C6O)NC5=C3N2C7C(C(C(C(O7)CO)O)O)O)C(=O)N(C4=O)NC(CO)CO": [-0.3, 221, 1080, 9, 43, 0, 11, 29, 0, 4, 10, 0, 0, 0, 0, 0], "C1=CC=C2C(=C1)C3=C4C(=C5C6=C(C=CC(=C6)O)NC5=C3N2C7C(C(C(C(O7)CO)O)O)O)C(=O)N(C4=O)NC(CO)CO": [-0.3, 221, 1080, 9, 43, 0, 11, 29, 0, 4, 10, 0, 0, 0, 0, 0], "C1=CC=C2C(=C1)C3=C4C(=C5C6=C(C=C(C=C6)O)N(C5=C3N2)C7C(C(C(C(O7)CO)O)O)O)C(=O)N(C4=O)NC(CO)CO": [-0.3, 221, 1080, 9, 43, 0, 11, 29, 0, 4, 10, 0, 0, 0, 0, 0], "COC1=CC(=CC(=C1OC)OC)NC2=NC=CC(=N2)C3=CN=C(C=C3)N4CCNCC4": [2.4, 93.7, 523, 2, 31, 0, 9, 22, 0, 6, 3, 0, 0, 0, 0, 0], "C1=CC2=C(C(=C1)O)N(C3=C4C(=C5C(=C23)C(=O)N(C5=O)NC(CO)CO)C6=C(N4)C=C(C=C6)O)C7C(C(C(C(O7)CO)O)O)O": [-0.7, 241, 1120, 10, 44, 0, 12, 29, 0, 4, 11, 0, 0, 0, 0, 0], "C1=CC2=C(C(=C1)O)N(C3=C4C(=C5C(=C23)C(=O)N(C5=O)NC(CO)CO)C6=C(N4)C=CC(=C6)O)C7C(C(C(C(O7)CO)O)O)O": [-0.7, 241, 1120, 10, 44, 0, 12, 29, 0, 4, 11, 0, 0, 0, 0, 0], "C1=CC2=C(C=C1O)N(C3=C4C(=C5C(=C23)C(=O)N(C5=O)NC(CO)CO)C6=C(N4)C=CC(=C6)O)C7C(C(C(C(O7)CO)O)O)O": [-0.7, 241, 1120, 10, 44, 0, 12, 29, 0, 4, 11, 0, 0, 0, 0, 0], "C1=CC2=C(C=C1O)C3=C4C(=C5C6=C(C=CC(=C6)O)N(C5=C3N2)C7C(C(C(C(O7)CO)O)O)O)C(=O)N(C4=O)NC(CO)CO": [-0.7, 241, 1120, 10, 44, 0, 12, 29, 0, 4, 11, 0, 0, 0, 0, 0], "C1=CC2=C(C(=C1)O)NC3=C4C(=C5C(=C23)C(=O)N(C5=O)NC(CO)CO)C6=C(N4C7C(C(C(C(O7)CO)O)O)O)C=C(C=C6)O": [-0.7, 241, 1120, 10, 44, 0, 12, 29, 0, 4, 11, 0, 0, 0, 0, 0], "C1=CC=C2C(=C1)C3=C4C(=C5C6=C(C(=CC=C6)O)NC5=C3N2C7C(C(C(C(O7)CO)O)O)O)C(=O)N(C4=O)NC(CO)CO": [-0.3, 221, 1080, 9, 43, 0, 11, 29, 0, 4, 10, 0, 0, 0, 0, 0], "CC1=C(SC(=N1)C)C2=C3C(=NN2)C4=C(C3=O)C(=CC=C4)NC(=O)NN5CCN(CC5)C": [2.5, 135, 703, 3, 31, 0, 7, 21, 0, 7, 2, 0, 1, 0, 0, 0], "C1=CC=C2C(=C1)C3=C4C(=C5C6=C(C=C(C=C6)O)NC5=C3N2C7C(C(C(C(O7)CO)O)O)O)C(=O)N(C4=O)NC(CO)CO": [-0.3, 221, 1080, 9, 43, 0, 11, 29, 0, 4, 10, 0, 0, 0, 0, 0], "C1=CC=C2C(=C1)C=C(N2)C3=C(C(=O)NC3=O)NCCCCCN": [1.4, 100, 503, 4, 23, 0, 4, 17, 0, 4, 2, 0, 0, 0, 0, 0], "COC1=C(C=C(C=C1)OC2=C3C=C(C(=CC3=NC=C2)OC)OC)OC": [3.6, 59, 409, 0, 25, 0, 6, 19, 0, 1, 5, 0, 0, 0, 0, 0], "C1=CC=C2C(=C1)C=CN2C3=C(C(=O)NC3=O)N4C=CC5=CC=CC=C54": [3.2, 56, 576, 1, 25, 0, 2, 20, 0, 3, 2, 0, 0, 0, 0, 0], "CN1C=C(C=C1C(=O)C2=CN(C(=C2)C(=O)OC)C)C(=O)C3=CC(=CN3C)NC(=O)CCN4C5=CC=CC=C5C6=C7CNC(=O)C7=C8C9=CC=CC=C9NC8=C64": [4.2, 154, 1540, 3, 55, 0, 6, 42, 0, 7, 6, 0, 0, 0, 0, 0], "C1=C(C=C2C3=C4C(=C5C6=CC(=CC(=C6N(C5=C3NC2=C1O)C7C(C(C(C(O7)CO)O)O)O)O)O)C(=O)N(C4=O)NC(CO)CO)O": [-1.4, 282, 1180, 12, 46, 0, 14, 29, 0, 4, 13, 0, 0, 0, 0, 0], "C1C(C(OC1N2C3=C(C=CC(=C3)O)C4=C5C(=C6C7=C(C=C(C=C7)O)NC6=C42)C(=O)N(C5=O)NC(CO)CO)CO)O": [0.9, 201, 1030, 8, 41, 0, 10, 28, 0, 4, 9, 0, 0, 0, 0, 0], "C1C(C(C(O1)N2C3=C(C=CC(=C3)O)C4=C5C(=C6C7=C(C=C(C=C7)O)NC6=C42)C(=O)N(C5=O)NC(CO)CO)O)O": [0, 201, 1020, 8, 40, 0, 10, 27, 0, 4, 9, 0, 0, 0, 0, 0], "C1C(C(C(OC1N2C3=C(C=CC(=C3)O)C4=C5C(=C6C7=C(C=C(C=C7)O)NC6=C42)C(=O)N(C5=O)NC(CO)CO)CO)O)O": [0.3, 221, 1080, 9, 43, 0, 11, 29, 0, 4, 10, 0, 0, 0, 0, 0], "C1=CC2=C(C=C1O)NC3=C4C(=C5C(=C23)C(=O)N(C5=O)NC(CO)CO)C6=C(N4C7C(C(C(C(O7)CO)O)O)O)C=C(C=C6)O": [-0.7, 241, 1120, 10, 44, 0, 12, 29, 0, 4, 11, 0, 0, 0, 0, 0], "CC12C(C(CC(O1)N3C4=CC=CC=C4C5=C6C(=C7C8=CC=CC=C8N2C7=C53)CNC6=O)N(C)C(=O)C9=CN=CC=C9)OC": [3.8, 90.6, 1150, 1, 43, 0, 5, 34, 0, 5, 4, 0, 0, 0, 0, 0], "CC12C(C(CC(O1)N3C4=CC=CC=C4C5=C6C(=C7C8=CC=CC=C8N2C7=C53)C(=O)NC6=O)N(C)C(=O)C9=CC=CC=C9)OC": [4.8, 94.8, 1220, 1, 44, 0, 5, 35, 0, 4, 5, 0, 0, 0, 0, 0], "CC12C(C(CC(O1)N3C4=CC=CC=C4C5=C6C(=C7C8=CC=CC=C8N2C7=C53)CNC6=O)[N+](C)(C)C)OC": [3.7, 57.4, 969, 1, 37, 1, 3, 30, 0, 4, 3, 0, 0, 0, 0, 0], "CCCCC(CN(C)C1CC2N3C4=CC=CC=C4C5=C6C(=C7C8=CC=CC=C8N(C7=C53)C(C1OC)(O2)C)CNC6=O)O": [4.9, 80.9, 1050, 2, 42, 0, 5, 34, 0, 4, 4, 0, 0, 0, 0, 0], "CC12C(C(C": [2.6, 115, 1150, 2, 42, 0, 6, 32, 0, 4, 6, 0, 0, 0, 0, 0], "CC12C(C(CC(O1)N3C4=CC=CC=C4C5=C6C(=C7C8=CC=CC=C8N2C7=C53)CNC6=O)N(C)C(=S)NC)OC": [3.6, 105, 1050, 2, 39, 0, 4, 30, 0, 5, 3, 0, 1, 0, 0, 0], "CC12C(C(CC(O1)N3C4=CC=CC=C4C5=C6C(=C7C8=CC=CC=C8N2C7=C53)CNC6=O)N(C)C(=O)C9=NC=CN=C9)OC": [3, 104, 1160, 1, 43, 0, 6, 33, 0, 6, 4, 0, 0, 0, 0, 0], "CC12C(C(CC(O1)N3C4=CC=CC=C4C5=C6C(=C7C8=CC=CC=C8N2C7=C53)C(NC6=O)O)NC)OC": [2.7, 89.7, 935, 3, 36, 0, 5, 28, 0, 4, 4, 0, 0, 0, 0, 0], "CC12C(C(CC(O1)N3C4=CC=CC=C4C5=C6C(NC(=O)C6=C7C8=CC=CC=C8N2C7=C53)O)NC)OC": [2.7, 89.7, 935, 3, 36, 0, 5, 28, 0, 4, 4, 0, 0, 0, 0, 0], "CC12C(C(CC(O1)N3C4=CC=CC=C4C5=C6C(=C7C8=CC=CC=C8N2C7=C53)CNC6=O)N(C)C(=O)OC(C)(C)C)OC": [4.6, 87, 1130, 1, 42, 0, 5, 33, 0, 4, 5, 0, 0, 0, 0, 0], "CC12C(C(CC(O1)N3C4=CC=CC=C4C5=C6C(=C7C8=CC=CC=C8N2C7=C53)CNC6=O)N(C)C(=O)CC(O1)N3C4=CC=CC=C4C5=C6C(=C7C8=CC=CC=C8N2C7=C53)CNC6=O)N(C)C(=O)CNC(=O)OC(C)(C)C)OC": [3.9, 116, 1260, 2, 46, 0, 6, 35, 0, 5, 6, 0, 0, 0, 0, 0], "CC12C(C(CC(O1)N3C4=CC=CC=C4C5=C6C(=C7C8=CC=CC=C8N2C7=C53)CNC6=O)N(C)C(=O)C(F)(F)F)OC": [4.3, 77.7, 1120, 1, 41, 0, 7, 30, 0, 4, 4, 3, 0, 0, 0, 0], "CC12C(C(CC(O1)N3C4=CC=CC=C4C5=C6C(=C7C8=CC=CC=C8N2C7=C53)CNC6=O)N(C)C(=O)C9=CC=C(C=C9)C(=O)OC)OC": [4.7, 104, 1290, 1, 47, 0, 6, 37, 0, 4, 6, 0, 0, 0, 0, 0], "C1=CC2=C(C=C1O)NC3=C4C(=C5C(=C23)C(=O)N(C5=O)NC(CO)CO)C6=C(N4C7C(C(C(O7)C(CO)O)O)O)C=C(C=C6)O": [-0.7, 241, 1120, 10, 44, 0, 12, 29, 0, 4, 11, 0, 0, 0, 0, 0], "CC12C(C(CC(O1)N3C4=CC=CC=C4C5=C6C(=C7C8=CC=CC=C8N2C7=C53)C(=O)NC6=O)NC)OC": [3.2, 86.5, 977, 2, 36, 0, 5, 28, 0, 4, 4, 0, 0, 0, 0, 0], "CC12C(C(CC(O1)N3C4=CC=CC=C4C5=C6C(=C7C8=CC=CC=C8N2C7=C53)CNC6=O)N(C)C(=O)CCC(=O)O)OCN)OC": [2.3, 104, 1040, 2, 39, 0, 5, 30, 0, 5, 4, 0, 0, 0, 0, 0], "CC12C(C(CC(O1)N3C4=CC=CC=C4C5=C6C(=C7C8=CC=CC=C8N2C7=C53)CNC6=O)N(C)C(=O)C9=CC(=CC=C9)Cl)OC": [5.5, 77.7, 1190, 1, 44, 0, 4, 36, 0, 4, 4, 0, 0, 1, 0, 0], "CC12C(C(CC(O1)N3C4=CC=CC=C4C5=C6C(=C7C8=CC=CC=C8N2C7=C53)C(NC6=O)O)N(C)C(=O)C9=CC=CC=C9)OC": [4.3, 98, 1180, 2, 44, 0, 5, 35, 0, 4, 5, 0, 0, 0, 0, 0], "C1C(C(C(C(O1)N2C3=C(C=CC(=C3)O)C4=C5C(=C6C7=C(C=C(C=C7)O)NC6=C42)C(=O)N(C5=O)NC(CO)CO)O)O)O": [-0.6, 221, 1070, 9, 42, 0, 11, 28, 0, 4, 10, 0, 0, 0, 0, 0], "CC12C(C(CC(O1)N3C4=CC=CC=C4C5=C6C(=C7C8=CC=CC=C8N2C7=C53)CNC6=O)N(C)C(=O)C9CCCCC9)OC": [5.2, 77.7, 1140, 1, 43, 0, 4, 35, 0, 4, 4, 0, 0, 0, 0, 0], "CC[N+](C)(C)C1CC2N3C4=CC=CC=C4C5=C6C(=C7C8=CC=CC=C8N(C7=C53)C(C1OC)(O2)C)CNC6=O": [4.1, 57.4, 990, 1, 38, 1, 3, 31, 0, 4, 3, 0, 0, 0, 0, 0], "CN1C2CCCC1N3C4=CC=CC=C4C5=C6C(=C7C8=CC=CC=C8N2C7=C53)C(=O)NC6=O": [4.3, 59.3, 797, 1, 32, 0, 3, 26, 0, 4, 2, 0, 0, 0, 0, 0], "C1=CC2=C(C=CN=C2)C(=C1)S(=O)(=O)NCCN": [0.1, 93.5, 339, 2, 17, 0, 5, 11, 0, 3, 2, 0, 1, 0, 0, 0], "COC1C(OC(C(C1O)O)N2C3=C(C=CC=C3Cl)C4=C5C(=C6C7=C(C(=CC=C7)Cl)NC6=C42)C(=O)N(C5=O)CC(=O)CCl)CO": [3.2, 154, 1170, 4, 44, 0, 8, 33, 0, 3, 8, 0, 0, 3, 0, 0], "COC1C(OC(C(C1O)OC(=O)CBr)N2C3=C(C=CC=C3Cl)C4=C5C(=C6C7=C(C(=CC=C7)Cl)NC6=C42)C(=O)NC5=O)CO": [4, 152, 1140, 4, 43, 0, 8, 31, 0, 3, 8, 0, 0, 2, 1, 0], "COC1C(OC(C(C1OC(=O)CBr)O)N2C3=CC=CC=C3C4=C5C(=C6C7=CC=CC=C7NC6=C42)C(=O)NC5=O)CO": [2.7, 152, 1070, 4, 41, 0, 8, 29, 0, 3, 8, 0, 0, 0, 1, 0], "CC(=O)OC1C(C(C(OC1N2C3=C(C=CC=C3Cl)C4=C5C(=C6C7=C(C(=CC=C7)Cl)NC6=C42)C(=O)NC5=O)CO)OC)O": [3.2, 152, 1120, 4, 42, 0, 8, 31, 0, 3, 8, 0, 0, 2, 0, 0], "COC1C(OC(C(C1O)OC(=O)CBr)N2C3=CC=CC=C3C4=C5C(=C6C7=CC=CC=C7NC6=C42)C(=O)NC5=O)CO": [2.7, 152, 1070, 4, 41, 0, 8, 29, 0, 3, 8, 0, 0, 0, 1, 0], "CN(C)C1=C(C(=O)NC1=O)C2=C(N(C3=CC=CC=C32)CCCSC(=N)N)C4=CC5=CC=CC=C5S4": [4.3, 158, 893, 3, 35, 0, 6, 26, 0, 5, 2, 0, 2, 0, 0, 0], "C1=CC=C(C=C1)C2=CC=C(C=C2)C3=C(C4=CC=CC=C4N3CCCSC(=N)N)C5=CC(=O)NC5=O": [4.5, 126, 831, 3, 35, 0, 4, 28, 0, 4, 2, 0, 1, 0, 0, 0], "C1CN=C(N1)NCCCN2C3=CC=CC=C3C(=C2C4=CC5=CC=CC=C5S4)C6=CC(=O)NC6=O": [2.8, 116, 875, 3, 34, 0, 4, 26, 0, 5, 2, 0, 1, 0, 0, 0], "C1=CC=C2C(=C1)C=CC=C2C3=C(C4=CC=CC=C4N3CCCSC(=N)N)C5=CC(=O)NC5=O": [4.2, 126, 814, 3, 33, 0, 4, 26, 0, 4, 2, 0, 1, 0, 0, 0], "COC(=O)CCNS(=O)(=O)C1=CC=CC2=C1C=CN=C2": [0.9, 93.7, 432, 1, 20, 0, 6, 13, 0, 2, 4, 0, 1, 0, 0, 0], "CC(=O)C1=C(C(=O)NC1=O)C2=C(N(C3=CC=CC=C32)CCCSC(=N)N)C4=CC5=CC=CC=C5S4": [3.9, 172, 938, 3, 35, 0, 6, 26, 0, 4, 3, 0, 2, 0, 0, 0], "C1=CC=C2C(=C1)C=C(S2)C3=C(C4=CC=CC=C4N3CCCN=C(N)N)C5=C(C(=O)NC5=O)C#N": [2.4, 168, 950, 3, 34, 0, 5, 25, 0, 6, 2, 0, 1, 0, 0, 0], "COC(=O)CCNCCNS(=O)(=O)C1=CC=CC2=C1C=CN=C2": [0.5, 106, 478, 2, 23, 0, 7, 15, 0, 3, 4, 0, 1, 0, 0, 0], "C1=CC2=C(C=CN=C2)C(=C1)S(=O)(=O)NCCNC(=O)CCC(=O)O": [-0.2, 134, 546, 3, 24, 0, 7, 15, 0, 3, 5, 0, 1, 0, 0, 0], "CN(C)CCCN1C2=CC=CC=C2C(=C1C3=CC4=CC=CC=C4S3)C5=CC(=O)NC5=O": [4.1, 82.6, 738, 1, 31, 0, 4, 25, 0, 3, 2, 0, 1, 0, 0, 0], "COC(=O)CCN1CCN(CC1)S(=O)(=O)C2=CC=CC3=C2C=CN=C3": [0.9, 88.2, 555, 0, 25, 0, 7, 17, 0, 3, 4, 0, 1, 0, 0, 0], "CC1(CCC(C2=C1C=CC(=C2)C3=C(C4=CC=CC=C4N3CCCSC(=N)N)C5=CC(=O)NC5=O)(C)C)C": [6, 126, 959, 3, 37, 0, 4, 30, 0, 4, 2, 0, 1, 0, 0, 0], "COC(=O)CCC(=O)NCCNS(=O)(=O)C1=CC=CC2=C1C=CN=C2": [0.1, 123, 561, 2, 25, 0, 7, 16, 0, 3, 5, 0, 1, 0, 0, 0], "C1=CC=C(C=C1)C(=O)C2=C(C(=O)NC2=O)C3=C(N(C4=CC=CC=C43)CCCSC(=N)N)C5=CC6=CC=CC=C6S5": [5.5, 172, 1060, 3, 40, 0, 6, 31, 0, 4, 3, 0, 2, 0, 0, 0], "C1=CC=C2C(=C1)C=C(S2)C3=C(C4=CC=CC=C4N3CCCN=C(N)NC#N)C5=C(C(=O)NC5=O)C#N": [2.9, 177, 1070, 3, 36, 0, 6, 26, 0, 7, 2, 0, 1, 0, 0, 0], "C1CC2NC1N3C4=CC=CC=C4C5=C6C(=C7C8=CC=CC=C8N2C7=C53)C(=O)NC6=O": [3.5, 68.1, 753, 2, 30, 0, 3, 24, 0, 4, 2, 0, 0, 0, 0, 0], "C1C2N(C(CO1)N3C4=CC=CC=C4C5=C6C(=C7C8=CC=CC=C8N2C7=C53)C(=O)NC6=O)CC9=CC=CC=C9": [4.6, 68.5, 934, 1, 38, 0, 4, 31, 0, 4, 3, 0, 0, 0, 0, 0], "COCC1CC(C2NC1N3C4=CC=CC=C4C5=C6C(=C7C8=CC=CC=C8N2C7=C53)C(=O)NC6=O)COC": [3.4, 86.5, 890, 2, 37, 0, 5, 29, 0, 4, 4, 0, 0, 0, 0, 0], "COCC1CC(C2N(C1N3C4=CC=CC=C4C5=C6C(=C7C8=CC=CC=C8N2C7=C53)C(=O)NC6=O)CC9=CC=CC=C9)COC": [5.3, 77.7, 1060, 1, 44, 0, 5, 36, 0, 4, 4, 0, 0, 0, 0, 0], "CC1(CCC2(CCC3(C(=CCC4C3(CCC5C4(CC(C6C5(COC(=O)C7=CC(=C(C(=C7C8=C(C(=C(C=C8C(=O)O6)O)O)O)O)O)O)CO)O)C)C)C2C1)C)C(=O)O)C": [6.1, 252, 1720, 9, 58, 0, 14, 44, 0, 0, 14, 0, 0, 0, 0, 0], "C1CC(C(CNC1)NC(=O)C2=CC=C(C=C2)O)OC(=O)C3=CC=C(C=C3)C(=O)C4=C(C=CC=C4O)C(=O)O": [1.4, 162, 850, 5, 38, 0, 9, 28, 0, 2, 8, 0, 0, 0, 0, 0], "C1C(C(C(CC1(C(=O)O)OC(=O)C2=CC(=C(C(=C2)O)O)O)OC(=O)C3=CC(=C(C(=C3)O)O)O)OC(=O)C4=CC(=C(C(=C4)O)O)O)OC(=O)C5=CC(=C(C(=C5)O)O)O": [2.3, 385, 1370, 13, 57, 0, 22, 35, 0, 0, 22, 0, 0, 0, 0, 0], "COC1C(OC(C(C1O)O)N2C3=C(C=CC=C3Cl)C4=C5C(=C6C7=C(C(=CC=C7)Cl)NC6=C42)C(=O)NC5=O)CO": [2.6, 146, 1010, 5, 39, 0, 7, 29, 0, 3, 7, 0, 0, 2, 0, 0], "CC1=NC(=O)C2=C(NN(C2=N1)C3=C(C=C(C=C3Cl)Cl)Cl)SC": [3.7, 84.6, 482, 1, 22, 0, 4, 16, 0, 4, 1, 0, 1, 3, 0, 0], "C1=C(C=C(C(=C1O)O)O)C(=O)OCC2C(C(C(C(O2)OC(=O)C3=CC(=C(C(=C3)O)O)O)OC(=O)C4=CC(=C(C(=C4)O)O)O)OC(=O)C5=CC(=C(C(=C5)O)O)O)OC(=O)C6=CC(=C(C(=C6)O)O)O": [3.6, 444, 1680, 15, 67, 0, 26, 41, 0, 0, 26, 0, 0, 0, 0, 0], "C=C1C23CC(=O)C(C4(C2C5=C(O4)C(=C(C=C5C(=O)OC6C7C(O1)C(COC(=O)C8=CC(=C(C(=C8C9=C(C(=C(C=C9C(=O)O7)O)O)O)O)O)O)OC6OC(=O)C1=CC(=C(C(=C1)O)O)O)O)O)O)(OC31": [-1.8, 498, 2570, 15, 79, 0, 31, 48, 0, 0, 31, 0, 0, 0, 0, 0], "C1C(C(OC2=C1C(=CC(=C2C3C(C(OC4=C(C(=CC(=C34)O)O)C5C(C(OC6=CC(=CC(=C56)O)O)C7=CC(=C(C=C7)O)O)OC(=O)C8=CC(=C(C(=C8)O)O)O)C9=CC(=C(C=C9)O)O)OC(=O)C1=CC(=C(C(=C1)O)O)O)O)O)C1=CC(=C(C=C1)O)O)OC(=O)C1=CC(=C(C(=C1)O)O)O": [6.8, 531, 2610, 21, 96, 0, 30, 66, 0, 0, 30, 0, 0, 0, 0, 0], "C1C(C(C(C=C1C(=O)O)O)O)OC(=O)C2=CC(=C(C(=C2)OC(=O)C3=CC(=C(C(=C3)O)O)O)O)O": [0.1, 232, 801, 8, 34, 0, 13, 21, 0, 0, 13, 0, 0, 0, 0, 0], "C1C(C(OC2=C1C(=CC(=C2C3C(C(OC4=CC(=CC(=C34)O)O)C5=CC(=C(C=C5)O)O)OC(=O)C6=CC(=C(C(=C6)O)O)O)O)O)C7=C": [4.7, 354, 1580, 14, 64, 0, 20, 44, 0, 0, 20, 0, 0, 0, 0, 0], "C1C(C(C(CC1(C(=O)O)OC(=O)C2=CC(=C(C(=C2)O)O)O)O)OC(=O)C3=CC(=C(C(=C3)O)O)O)O": [0, 252, 767, 9, 35, 0, 14, 21, 0, 0, 14, 0, 0, 0, 0, 0], "C1C(C(C(CC1(C(=O)O)O)O)OC(=O)C2=CC(=C(C(=C2)O)O)O)O": [-1.2, 185, 470, 7, 24, 0, 10, 14, 0, 0, 10, 0, 0, 0, 0, 0], "C1C2C(C3C(C(O2)O)OC(=O)C4=CC(=C(C(=C4C5=C(C(=C(C=C5C(=O)O3)O)O)O)O)O)O)OC(=O)C6=CC(=C(C(=C6C7=C(C(=C": [1.6, 502, 2360, 17, 77, 0, 29, 48, 0, 0, 29, 0, 0, 0, 0, 0], "CC(C(=O)NC(C)C(=O)NC(CO)C(=O)NC(CCCN=C(N)N)C(=O)NC(CCCN=C(N)N)C(=O)NC(CCCN=C(N)N)C(=O)NC(CCCN=C(N)N)C(=O)O)NC(=O)C(C)NC(=O)C(C)NS(=O)(=O)C1=CC=CC2=C1C=CN=C2": [-6.8, 615, 2460, 19, 84, 0, 19, 48, 0, 22, 13, 0, 1, 0, 0, 0], "C1C2C(C3C4C(C5=C(C(=C(C(=C5C(=O)O4)C6=C(C(=C(C(=C6C(=O)O3)C7=C(C(=C(C=C7C(=O)O2)O)O)O)O)O)O)O)O)O)O)OC(=O)C8=CC(=C(C(=C8C9=C(C(=C2C3=C9C(=O)OC4=C(C(=C(C5=C(C(=C(C=C5C(=O)O1)O)O)O)C(=C34)C(=O)O2)O)O)O)O)O)O)O": [1.8, 589, 2840, 20, 89, 0, 34, 55, 0, 0, 34, 0, 0, 0, 0, 0], "C1C(C(OC2=C3C4C5C6C7C(COC(=O)C8=CC(=C(C(=C8C9=C(C(=C(C=C9C(=O)O7)O)O)O)O)O)O)OC(=O)C7=CC(=C(C(=C7C7=C(C(=C(C(=C7O)O)O)C7=C(C(=O)C4(C7C(=O)O5)OC3=CC(=C": [1.9, 511, 2740, 17, 85, 0, 30, 55, 0, 0, 30, 0, 0, 0, 0, 0], "C1C2C(C3C(C(O2)OC(=O)C4=CC(=C(C(=C4)OC5=C(C(=C(C6=C5C(=O)OC7C(COC(=O)C8=CC(=C(C(=C86)O)O)O)OC(C9C7OC(=O)C2=CC(=C(C(=C2C2=C(C(=C(C=C2C(=O)O9)O)O)O)O)O)O)OC(=O)C2=CC(=C(C(=C2)OC2=C(C(=C(C4=C2C(=O)OC2C(COC(=O)C5=CC(=C(C(=C54)O)O)O)OC(C4C2OC(=O)C2=CC(=C(C(=C2C2=C(C(=C(C=C2C(=O)O4)O)O)O)O)O)O)OC(=O)C2=CC(=C(C(=C2)O)O)O)O)O)O)O)O)O)O)O)O)O)O)O)O)O)O)OC(=O)C2=CC(=C(C(=C2C2=C(C(=C(C=C2C(=O)O3)O)O)O)O)O)O)OC(=O)C2=CC(=C(C(=C2C2=C(C(=C(C=C2C(=O)O1)O)O)O)O)O)O": [8.3, 1740, 9740, 57, 268, 0, 104, 164, 0, 0, 104, 0, 0, 0, 0, 0], "CC(C(=O)NC(C)C(=O)NC(CCCN=C(N)N)C(=O)NC(CCCN=C(N)N)C(=O)NC(CCCN=C(N)N)C(=O)NC(CCCN=C(N)N)C(=O)O)NC(=O)C(C)NS(=O)(=O)C1=CC=C(C2=CC=CC=C21)N(C)C": [-4.1, 527, 2180, 16, 76, 0, 16, 45, 0, 20, 10, 0, 1, 0, 0, 0], "C1C(C(OC2=C1C(=CC(=C2C3C(C(OC4=C5C6C(C(OC5=CC(=C34)O)(OC7=C6C(=CC(=C7C8C(C(OC9=CC(=CC(=C89)O)O)C1=CC(=C(C=C1)O)O)O)O)O)C1=CC(=C(C=C1)O)O)O)C1=CC(=C(C=C1)O)O)O)O)O)C1=CC(=C(C=C1)O)O)O": [4.3, 431, 2280, 19, 84, 0, 24, 60, 0, 0, 24, 0, 0, 0, 0, 0], "C1C(C(OC2=C1C(=CC(=C2C3C4C5C6C(COC(=O)C7=CC(=C(C(=C7C8=C(C(=C(C=C8C(=O)O6)O)O)O)O)O)O)OC(=O)C9=CC(=C(C(=C9C1=C(C(=C(C(=C1O)O)O)C1=C(C3=C(C(=C1O)O)O)C(": [3, 545, 2600, 20, 87, 0, 31, 56, 0, 0, 31, 0, 0, 0, 0, 0], "C1C2C(C(C(C(O2)OC(=O)C3=CC(=C(C(=C3)O)O)O)OC(=O)C4=CC(=C(C(=C4)O)O)O)OC(=O)C5=CC(=C(C(=C5)O)O)O)OC(=O)C6=CC(=C(C(=C6C7=C(C(=C(C=C7C1=O)O)O)O)O)O)O": [5.1, 877, 4010, 29, 134, 0, 52, 82, 0, 0, 52, 0, 0, 0, 0, 0], "CC12C(C(CC(O1)N3C4=CC=CC=C4C5=C6C(=C7C8=CC=CC=C8N2C7=C53)CN(C6=O)CC9=CC=CC=C9)N(C)C(=O)C1=CC=CC=C1)OC": [6.5, 68.9, 1320, 0, 50, 0, 4, 42, 0, 4, 4, 0, 0, 0, 0, 0], "CC(C(=O)NC(CO)C(=O)NC(CCCN=C(N)N)C(=O)NC(CCCN=C(N)N)C(=O)NC(CCCN=C(N)N)C(=O)NC(CCCN=C(N)N)C(=O)NC(CCCN=C(N)N)C(=O)NC(CCCN=C(N)N)C(=O)O)NC(=O)C(C)NS(=O)(=O)C1=CC=CC2=C1C=CN=C2": [-9.2, 744, 2850, 23, 96, 0, 21, 54, 0, 28, 13, 0, 1, 0, 0, 0], "CCCCCCCCCCCCCCCCOCCC[N+](C)(C)C.[Br-]": [0, 9.2, 235, 0, 25, 0, 2, 22, 0, 1, 1, 0, 0, 0, 1, 0],"CC(C(=O)NC(CO)C(=O)NC(CCCN=C(N)N)C(=O)NC(CCCN=C(N)N)C(=O)NC(CCCN=C(N)N)C(=O)NC(CCCN=C(N)N)C(=O)NC(CCCN=C(N)N)C(=O)NC(CCCN=C(N)N)C(=O)O)NC(=O)C(C)NS(=O": [0, 9.2, 235, 0, 25, 0, 2, 22, 0, 1, 1, 0, 0, 0, 1, 0],  "CC(C)N1C2=CC=CC=C2C3=C4C(=C5C6=CC=CC=C6NC5=C31)C(=O)NC4=O": [4.3, 66.9, 693, 2, 28, 0, 2, 23, 0, 3, 2, 0, 0, 0, 0, 0], "CN1C=C(C2=CC=CC=C21)C3=C(C(=O)NC3=O)C4=C5CC(CCN5C6=CC=CC=C64)CN": [2.4, 82, 825, 2, 32, 0, 3, 26, 0, 4, 2, 0, 0, 0, 0, 0], "CN1C2CCC1N3C4=CC=CC=C4C5=C6C(=C7C8=CC=CC=C8N2C7=C53)C(=O)NC6=O": [4, 59.3, 781, 1, 31, 0, 3, 25, 0, 4, 2, 0, 0, 0, 0, 0], "CC12C(C(CC(O1)N3C4=CC=CC=C4C5=C6C(=C7C8=CC=CC=C8N2C7=C53)CNC6=O)O)OC": [3, 77.6, 886, 2, 34, 0, 4, 27, 0, 3, 4, 0, 0, 0, 0, 0], "COC(=O)CCCCN1CCN(CC1)S(=O)(=O)C2=CC=CC3=C2C=CN=C3": [1.6, 88.2, 584, 0, 27, 0, 7, 19, 0, 3, 4, 0, 1, 0, 0, 0], "CC(C(=O)NC(C)C(=O)NC(CCCN=C(N)N)C(=O)NC(CCCN=C(N)N)C(=O)NC(CCCN=C(N)N)C(=O)NC(CCCN=C(N)N)C(=O)O)NC(=O)C(C)NS(=O)(=O)C1=CC=CC2=C1C=CN=C2": [-5.2, 537, 2090, 16, 73, 0, 16, 42, 0, 20, 10, 0, 1, 0, 0, 0], "C1=CC=C(C=C1)CN2C3C(C(C(C2N4C5=CC=CC=C5C6=C7C(=C8C9=CC=CC=C9N3C8=C64)C(=O)NC7=O)O)O)O": [2.9, 120, 1030, 4, 41, 0, 6, 32, 0, 4, 5, 0, 0, 0, 0, 0], "C1C2C(C3C(C(O2)O)OC(=O)C4=CC(=C(C(=C4C5=C(C(=C(C=C5C(=O)O3)O)O)O)O)O)O)OC(=O)C6=CC(=C(C(=C6C7=C(C(=C": [0.8, 368, 1500, 13, 55, 0, 21, 34, 0, 0, 21, 0, 0, 0, 0, 0], "C1=CC=C2C(=C1)C3=C4C(=C5C6=CC=CC=C6N(C5=C3N2)CC(F)(F)F)C(=O)NC4=O": [4.6, 66.9, 758, 2, 30, 0, 5, 22, 0, 3, 2, 3, 0, 0, 0, 0], "CN1CCCC1CCNC(=O)CCN2C3=CC=CC=C3C4=C5CNC(=O)C5=C6C7=CC=CC=C7NC6=C42": [3.8, 82.2, 882, 3, 37, 0, 3, 30, 0, 5, 2, 0, 0, 0, 0, 0], "C1=CC=C2C(=C1)C3=C4C(=C5C6=C(C(=CC=C6)O)N(C5=C3N2)C7C(C(C(C(O7)CO)O)O)O)C(=O)N(C4=O)NC(CO)CO": [-0.3, 221, 1080, 9, 43, 0, 11, 29, 0, 4, 10, 0, 0, 0, 0, 0], "C1=CC2=C(C=C1O)NC3=C4C(=C5C(=C23)C(=O)N(C5=O)NC(CO)CO)C6=C(N4C7C(C(C(C(O7)CO)O)O)O)C=CC(=C6)O": [-0.7, 241, 1120, 10, 44, 0, 12, 29, 0, 4, 11, 0, 0, 0, 0, 0], "C1=CC2=C(C=C1O)NC3=C4C(=C5C(=C23)C(=O)N(C5=O)NC(CO)CO)C6=C(N4C7C(C(C(O7)CO)O)O)C=C(C=C6)O": [-0.1, 221, 1070, 9, 42, 0, 11, 28, 0, 4, 10, 0, 0, 0, 0, 0], "CC12C(C(CC(O1)N3C4=CC=CC=C4C5=C6C(=C7C8=CC=CC=C8N2C7=C53)C(=O)NC6=O)N(C)OC(=O)C(C)(C)C)OC": [5.1, 104, 1210, 1, 43, 0, 7, 33, 0, 4, 6, 0, 0, 0, 0, 0], "C1=CC2=C(C=C1O)NC3=C4C(=C5C(=C23)C(=O)N(C5=O)NC(CO)CO)C6=C(N4C7C(C(C(C(O7)CO)O)O)O)C=C(C=C6)O": [-0.7, 241, 1120, 10, 44, 0, 12, 29, 0, 4, 11, 0, 0, 0, 0, 0], "CC12C(C(CC(O1)N3C4=CC=CC=C4C5=C6C(=C7C8=CC=CC=C8N2C7=C53)CNC6=O)N(C)C9=CC=CC=C9)OC": [5.5, 60.7, 1050, 1, 41, 0, 4, 34, 0, 4, 3, 0, 0, 0, 0, 0], "CC12C(C(CC(O1)N3C4=CC=CC=C4C5=C6C(=C7C8=CC=CC=C8N2C7=C53)CNC6=O)N(C)C(=O)C9=CC=C(C=C9)C(=O)O)OC": [4.3, 115, 1270, 2, 46, 0, 6, 36, 0, 4, 6, 0, 0, 0, 0, 0], "C1=CC=C2C(=C1)C=C(O2)C3=C(C4=CC=CC=C4N3CCCSC(=N)N)C5=CC(=O)NC5=O": [3.4, 139, 802, 3, 32, 0, 5, 24, 0, 4, 3, 0, 1, 0, 0, 0], "C1=CC2=C(C=CN=C2)C(=C1)S(=O)(=O)NCCNCCC(=O)NC(CO)C(=O)NC(CCCN=C(N)N)C(=O)NC(CCCN=C(N)N)C(=O)NC(CCCN=C(N)N)C(=O)NC(CCCN=C(N)N)C(=O)NC(CCCN=C(N)N)C(=O)NC(CCCN=C(N)N)C(=O)O": [-12.2, 727, 2710, 23, 94, 0, 21, 53, 0, 28, 12, 0, 1, 0, 0, 0], "CC(C(=O)NC(C)C(=O)NC(CO)C(=O)NC(CCCN=C(N)N)C(=O)NC(CCCN=C(N)N)C(=O)NC(CCCN=C(N)N)C(=O)NC(CCCN=C(N)N)C(=O)O)NC(=O)C(C)NC(=O)C(C)NS(=O)(=O)C1=CC=C(C2=CC": [-5.6, 606, 2550, 19, 87, 0, 19, 51, 0, 22, 13, 0, 1, 0, 0, 0], "CN1C(=O)C2=C3C4=CC=CC=C4NC3=C5C(=C2C1=O)C6=CC=CC=C6N5C7C(C(C(C(O7)CO)OC)O)O": [1.5, 137, 967, 4, 38, 0, 7, 28, 0, 3, 7, 0, 0, 0, 0, 0], "CC12C(C(CC(O1)N3C4=CC=CC=C4C5=C6C(=C7C8=CC=CC=C8N2C7=C53)CNC6=O)N(C)CC(=O)OC)OC": [3.6, 87, 1060, 1, 40, 0, 6, 31, 0, 4, 5, 0, 0, 0, 0, 0], "C1=CC=C2C=C(C=CC2=C1)C3=C(C4=CC=CC=C4N3CCCSC(=[NH2+])N)C5=CC(=O)NC5=O.[Br-]": [0, 128, 809, 3, 34, 0, 4, 26, 1, 4, 2, 0, 1, 0, 1, 0], "C1=C(C=C(C(=C1O)O)O)C(=O)OCC2C(C(C(C(O2)OC(=O)C3=CC(=C(C(=C3)O)O)O)OC(=O)C4=CC(=C(C(=C4)O)O)O)O)O": [0.4, 311, 1010, 11, 45, 0, 18, 27, 0, 0, 18, 0, 0, 0, 0, 0], "C1C2C(C(C(C(O2)OC(=O)C3=CC(=C(C(=C3)O)O)O)O)OC(=O)C4=CC(=C(C(=C4C5=C(C(=C(C=C5C(=O)O1)O)O)O)O)O)O)O": [0.1, 311, 1090, 11, 45, 0, 18, 27, 0, 0, 18, 0, 0, 0, 0, 0], "CCN(CC)CCCCNC1=NC2=NC(=C(C=C2C=N1)C3=C(C=CC=C3Cl)Cl)NC(=O)NC(C)(C)C": [5.8, 95.1, 665, 3, 36, 0, 6, 28, 0, 7, 1, 0, 0, 2, 0, 0], "COC1C(OC(C(C1O)O)N2C3=CC=CC=C3C4=C5C(=C6C7=CC=CC=C7NC6=C42)C(=O)NC5=O)CO": [1.4, 146, 936, 5, 37, 0, 7, 27, 0, 3, 7, 0, 0, 0, 0, 0], "C1CCC(C1)N2C=C(C3=C2N=CN=C3N)C4=CC=C(C=C4)OC5=CC=CC=C5": [4.6, 66, 497, 1, 28, 0, 4, 23, 0, 4, 1, 0, 0, 0, 0, 0], "C1=C(C=C(C(=C1O)O)O)C(=O)OC2C(C(C(C(O2)CO)O)O)O": [-1.4, 177, 406, 7, 23, 0, 10, 13, 0, 0, 10, 0, 0, 0, 0, 0], "C1=C(C=C(C(=C1O)O)O)C(=O)OCC2C(C(C(O2)O)(COC(=O)C3=CC(=C(C(=C3)O)O)O)O)O": [-1.1, 244, 710, 9, 34, 0, 14, 20, 0, 0, 14, 0, 0, 0, 0, 0], "C1=C(C=C(C(=C1O)O)O)C(=O)OCC2C(C(C(C(O2)O)OC(=O)C3=CC(=C(C(=C3)O)O)O)OC(=O)C4=CC(=C(C(=C4)O)O)O)OC(=O)C5=CC(=C(C(=C5)O)O)O": [1.5, 377, 1340, 13, 56, 0, 22, 34, 0, 0, 22, 0, 0, 0, 0, 0], "C1C2C(C(C(C(O2)OC(=O)C3=CC(=C(C(=C3)O)O)O)OC(=O)C4=CC(=C(C(=C4)O)O)O)OC(=O)C5=CC(=C(C(=C5C6=C(C(=C(C=C6C(=O)O1)O)O)O)O)O)O)OC(=O)C7=CC(=C(C(=C7)O)O)O": [2.4, 444, 1770, 15, 67, 0, 26, 41, 0, 0, 26, 0, 0, 0, 0, 0], "CCCCCCCCCCCCCCCCCC1OCC(O1)C[N+](C)(C)CCCO.[Br-]": [0, 38.7, 375, 1, 31, 0, 4, 26, 0, 1, 3, 0, 0, 0, 1, 0], "CCCCCCCCCCCCCCCCOCCC[N+]1=CC=CC=C1.[Br-]": [0, 13.1, 263, 0, 27, 0, 2, 24, 0, 1, 1, 0, 0, 0, 1, 0], "C1=C(C=C(C(=C1O)O)O)C(=O)OCC2C(C(C(C(O2)OC(=O)C3=CC(=C(C(=C3)O)O)O)O)O)O": [-0.8, 244, 695, 9, 34, 0, 14, 20, 0, 0, 14, 0, 0, 0, 0, 0], "C1C2C3C(C(C(O2)OC(=O)C4=CC(=C(C(=C4)O)O)O)OC(=O)C5=CC(=C(C6=C5C(C(C(=O)O3)CC(=O)O)C(C(=O)O6)O)O)O)OC(=O)C7=CC(=C(C(=C7C8=C(C(=C(C=C8C(=O)O1)O)O)O)O)O)O": [0.4, 447, 1970, 13, 68, 0, 27, 41, 0, 0, 27, 0, 0, 0, 0, 0], "CCCCCCCCCCCCCCCCOCC(COCCCC[N+](C)(C)C)OCC.[Br-]": [0, 27.7, 357, 0, 33, 0, 4, 28, 0, 1, 3, 0, 0, 0, 1, 0], "CCCCCCCCCCCCCCCCOCC(COCCCCCC[N+](C)(C)C)OC.[Br-]": [0, 27.7, 370, 0, 34, 0, 4, 29, 0, 1, 3, 0, 0, 0, 1, 0], "CCCCCCCCCCCCCCCCOCC(COCCCC[N+](C)(C)C)OC.[Br-]": [0, 27.7, 344, 0, 32, 0, 4, 27, 0, 1, 3, 0, 0, 0, 1, 0], "CN1CC2CC3=C(C4=CC=CC=C4N3CC2C1)C5=C(C(=O)NC5=O)C6=CN(C7=CC=CC=C76)C": [3.1, 59.3, 916, 1, 34, 0, 3, 28, 0, 4, 2, 0, 0, 0, 0, 0], "CC1CNCCN1S(=O)(=O)C2=CC=CC3=C2C=CN=C3.Cl.Cl": [0, 70.7, 434, 3, 22, 0, 5, 16, 0, 3, 2, 0, 1, 2, 0, 0], "CC12C(C(CC(O1)N3C4=C(C=C(C=C4)O)C5=C6C(=C7C8=C(N2C7=C53)C=CC(=C8)O)COC6=O)NC)OC": [3.1, 107, 968, 3, 37, 0, 7, 28, 0, 3, 6, 0, 0, 0, 0, 0], "COC1=C(C=C2C(=C1)C(=NC=N2)N3CCN(CC3)C(=O)NC4=CSC=C4)OC": [2.3, 108, 534, 1, 28, 0, 7, 19, 0, 5, 3, 0, 1, 0, 0, 0], "CC1=CC(=C(C(=C1C)C2=C(N=C3C(=C2)C=NC(=N3)N)NC(=O)NC(C)(C)C)C)C": [3.9, 106, 564, 3, 29, 0, 5, 22, 0, 6, 1, 0, 0, 0, 0, 0], "CCN(CC)CCCCNC1=NC2=NC(=C(C=C2C=N1)C3=C(C=CC=C3Cl)Cl)NC(=O)NC4=CC=CC=C4": [6.4, 95.1, 699, 3, 38, 0, 6, 30, 0, 7, 1, 0, 0, 2, 0, 0], "CC(C)(C)NC(=O)NC1=C(C=C2C=NC(=NC2=N1)NCCCN3CCN(CC3)C)C4=C(C=CC=C4Cl)Cl": [4.5, 98.3, 722, 3, 37, 0, 7, 28, 0, 8, 1, 0, 0, 2, 0, 0], "CC(C)(C)NC(=O)NC1=C(C=C2C=NC(=NC2=N1)N)C3=C(C=CC=C3Cl)Cl": [3.7, 106, 521, 3, 27, 0, 5, 20, 0, 6, 1, 0, 0, 2, 0, 0], "C1CC(C(CNC1)NC(=O)C2=CC=C(C=C2)O)OC(=O)C3=CC(=C(C(=C3)O)C(=O)C4=C(C=CC=C4O)C(=O)O)O": [0.7, 203, 911, 7, 40, 0, 11, 28, 0, 2, 10, 0, 0, 0, 0, 0], "C1C2C(C3C4C(C5=C(C(=C(C(=C5C(=O)O4)C6=C(C(=C(C(=C6C(=O)O3)C7=C(C(=C(C=C7C(=O)O2)O)O)O)O)O)O)O)O)O)C8(C(C(C(O8)CO)O)O)O)OC(=O)C9=CC(=C(C(=C9C2=C(C(=C(C": [-0.5, 525, 2260, 19, 76, 0, 30, 46, 0, 0, 30, 0, 0, 0, 0, 0], "CCN1C2=CC=CC=C2C3=C4C(=C5C6=CC=CC=C6NC5=C31)C(=O)NC4=O": [3.9, 66.9, 666, 2, 27, 0, 2, 22, 0, 3, 2, 0, 0, 0, 0, 0], "C1=CC(=CC(=C1)Br)NC2=NC=NC3=CC4=C(C=C32)NC=N4": [3.7, 66.5, 368, 2, 21, 0, 4, 15, 0, 5, 0, 0, 0, 0, 1, 0], "COC1=CC2=NC=C(C=C2C(=C1)OC)C3=CC=NC=C3": [2.7, 44.2, 307, 0, 20, 0, 4, 16, 0, 2, 2, 0, 0, 0, 0, 0], "C1CC(CC1N2C=C(C3=C2N=CN=C3N)C4=CC=C(C=C4)OC5=CC=CC=C5)O": [3.6, 86.2, 535, 2, 29, 0, 5, 23, 0, 4, 2, 0, 0, 0, 0, 0], "COC1=CC=C(C=C1)NC2=C(C=C3C(=C2)C(=O)NC3=O)NC4=CC=C(C=C4)OC": [3.7, 88.7, 535, 3, 29, 0, 6, 22, 0, 3, 4, 0, 0, 0, 0, 0], "C1CN(CCN1)S(=O)(=O)C2=CC=CC3=C2C=CN=C3": [0.6, 70.7, 401, 1, 19, 0, 5, 13, 0, 3, 2, 0, 1, 0, 0, 0], "CN(C1=CC=CC=C1)C2=C(C=C3C(=C2)C(=O)NC3=O)NC4=CC=CC=C4": [3.9, 61.4, 525, 2, 26, 0, 4, 21, 0, 3, 2, 0, 0, 0, 0, 0], "C1C(C(OC2=CC(=CC(=C21)O)O)C3=CC(=C(C=C3)O)O)OC(=O)C4=CC(=C(C(=C4)O)O)O": [1.5, 177, 649, 7, 32, 0, 10, 22, 0, 0, 10, 0, 0, 0, 0, 0], "CC1=CC=C(C=C1)NC2=C(C=C3C(=C2)C(=O)NC3=O)NC4=CC=C(C=C4)C": [4.5, 70.2, 502, 3, 27, 0, 4, 22, 0, 3, 2, 0, 0, 0, 0, 0], "C1C(C(OC(=O)C2=CC(=C(C(=C2C3=C(C(=C(C=C3C(=O)O1)O)O)O)O)O)O)C4C5C(C6=C(C(=C(C(=C6C(=O)O5)C7=C(C(=C(C=C7C(=O)O4)O)O)O)O)O)O)O)OC(=O)C8=CC(=C(C(=C8)O)O)O": [1.2, 455, 1880, 16, 67, 0, 26, 41, 0, 0, 26, 0, 0, 0, 0, 0], "C1=CC=C(C=C1)C2=CC=C(C=C2)NC3=C(C=C4C(=C3)C(=O)NC4=O)NC5=CC=C(C=C5)C6=CC=CC=C6": [7.1, 70.2, 709, 3, 37, 0, 4, 32, 0, 3, 2, 0, 0, 0, 0, 0], "C1=CC(=CC=C1NC2=C(C=C3C(=C2)C(=O)NC3=O)NC4=CC=C(C=C4)F)F": [4, 70.2, 511, 3, 27, 0, 6, 20, 0, 3, 2, 2, 0, 0, 0, 0], "C1=CC=C(C=C1)NC2=C(C=C3C(=C2)C(=O)N(C3=O)C4=CC=CC=C4)NC5=CC=CC=C5": [5.5, 61.4, 589, 2, 31, 0, 4, 26, 0, 3, 2, 0, 0, 0, 0, 0], "C1C2C(C(C(C(O2)O)O)O)OC(=O)C3=CC(=C(C(=C3C4=C(C(=C5C6=C4C(=O)OC7=C(C(=C(C8=C(C(=C(C=C8C1=O)O)O)O)C(=C67)C(=O)O5)O)O)O)O)O)O)O": [-0.4, 368, 1560, 13, 55, 0, 21, 34, 0, 0, 21, 0, 0, 0, 0, 0], "CN1C(=O)C2=CC(=C(C=C2C1=O)NC3=CC=CC=C3)NC4=CC=CC=C4": [4, 61.4, 479, 2, 26, 0, 4, 21, 0, 3, 2, 0, 0, 0, 0, 0], "COC(=O)C1=CC(=C(C=C1C(=O)OC)NC2=CC=C(C=C2)F)NC3=CC=C(C=C3)F": [4.9, 76.7, 528, 2, 30, 0, 8, 22, 0, 2, 4, 2, 0, 0, 0, 0], "C1C(C(OC2=CC(=CC(=C21)O)O)C3=CC(=C(C=C3)O)O)O": [0.4, 110, 364, 5, 21, 0, 6, 15, 0, 0, 6, 0, 0, 0, 0, 0], "COC1=CC=C(C=C1)NC2=C(C=C3C(=C2)C(=O)NC3=O)NC4=CC=CC=C4": [3.8, 79.5, 541, 3, 27, 0, 5, 21, 0, 3, 3, 0, 0, 0, 0, 0], "C1C(C(OC2=C1C(=CC(=C2C3C(C(OC4=C5C6C(C(OC7=CC(=CC(=C67)O)O)(OC5=CC(=C34)O)C8=CC(=C(C=C8)O)O)O)C9=CC(=C(C=C9)O)O)O)O)O)C1=CC(=C(C=C1)O)O)O": [3.3, 320, 1610, 14, 63, 0, 18, 45, 0, 0, 18, 0, 0, 0, 0, 0], "C1=CC(=CC=C1NC2=C(C=C3C(=C2)C(=O)NC3=O)NC4=CC=C(C=C4)I)I": [5.1, 70.2, 511, 3, 27, 0, 4, 20, 0, 3, 2, 0, 0, 0, 0, 2], "C1C(C(OC2=C3C4C(C(OC5=CC(=CC(=C45)O)O)(OC3=CC(=C21)O)C6=CC(=C(C=C6)O)O)O)C7=CC(=C(C=C7)O)O)O": [2.4, 210, 986, 9, 42, 0, 12, 30, 0, 0, 12, 0, 0, 0, 0, 0], "C1C(C(OC2=C1C(=CC(=C2C3C(C(OC4=CC(=CC(=C34)O)O)C5=CC(=C(C=C5)O)O)O)O)O)C6=CC(=C(C=C6)O)O)O": [2.4, 221, 925, 10, 42, 0, 12, 30, 0, 0, 12, 0, 0, 0, 0, 0], "COC(=O)C1=CC(=C(C=C1C(=O)OC)NC2=CC=CC=C2)NC3=CC=CC=C3": [4.7, 76.7, 469, 2, 28, 0, 6, 22, 0, 2, 4, 0, 0, 0, 0, 0], "CCN(CC)C1=CC=C(C=C1)NC2=C(C=C3C(=C2)C(=O)NC3=O)NC4=CC=C(C=C4)N(CC)CC": [5.5, 76.7, 636, 3, 35, 0, 6, 28, 0, 5, 2, 0, 0, 0, 0, 0], "C1=CC=C(C=C1)SC2=C(C=C3C(=C2)C(=O)NC3=O)SC4=CC=CC=C4": [4.9, 96.8, 456, 1, 25, 0, 4, 20, 0, 1, 2, 0, 2, 0, 0, 0], "C1C2C(C(C(C(O2)OC(=O)C3=CC(=C(C(=C3)O)O)O)O)O)OC(=O)C4=CC(=C(C(=C4C5=C(C(=C(C=C5C1=O)O)O)O)O)O)O": [-0.1, 301, 1080, 11, 44, 0, 17, 27, 0, 0, 17, 0, 0, 0, 0, 0], "CC12C(C(CC(O1)N3C4=C(C=C(C=C4)O)C5=C6C(=C7C8=CC=CC=C8N2C7=C53)CNC6=O)NC)OC": [2.9, 89.7, 935, 3, 36, 0, 5, 28, 0, 4, 4, 0, 0, 0, 0, 0], "C1C(C(C(C=C1C(=O)O)OC(=O)C2=CC(=C(C(=C2)O)O)O)O)OC(=O)C3=CC(=C(C(=C3)O)O)O": [0.6, 232, 789, 8, 34, 0, 13, 21, 0, 0, 13, 0, 0, 0, 0, 0], "C1=CC(=CC2=NC=C(C=C21)C3=CC=NC=C3)Cl": [3.4, 25.8, 253, 0, 17, 0, 2, 15, 0, 2, 0, 0, 0, 1, 0, 0], "C1=CN=CC=C1C2=CNC3=CC(=O)C(=CC3=C2)O": [2, 66.2, 281, 2, 18, 0, 4, 14, 0, 2, 2, 0, 0, 0, 0, 0], "C1=CC=C(C=C1)CC(C(=O)NCCCCCNC2=C(C(=O)NC2=O)C3=CC4=CC=CC=C4N3)N": [2.8, 129, 776, 5, 34, 0, 5, 26, 0, 5, 3, 0, 0, 0, 0, 0], "CC12C(CC(O1)N3C4=CC=CC=C4C5=C6C(=C7C8=CC=CC=C8N2C7=C53)CNC6=O)(C(=O)OC)O": [2.8, 94.7, 977, 2, 35, 0, 5, 27, 0, 3, 5, 0, 0, 0, 0, 0], "CN1C=C(C=C1C(=O)OC)NC(=O)CCN2C3=CC=CC=C3C4=C5CNC(=O)C5=C6C7=CC=CC=C7NC6=C42": [3.3, 110, 992, 3, 39, 0, 4, 30, 0, 5, 4, 0, 0, 0, 0, 0], "C1=CC=C2C(=C1)C=C(N2)C3=C(C(=O)NC3=O)NCCCNCCCN": [1.2, 112, 534, 5, 25, 0, 5, 18, 0, 5, 2, 0, 0, 0, 0, 0], "C1=CC=C2C(=C1)C=C(N2)C3=C(C(=O)NC3=O)NCCCCCNC(=O)C(CCC(=O)O)N": [-1.6, 166, 768, 6, 32, 0, 7, 22, 0, 5, 5, 0, 0, 0, 0, 0], "C1CCN(CC1)CCNC(=O)CCN2C3=CC=CC=C3C4=C5CNC(=O)C5=C6C7=CC=CC=C7NC6=C42": [3.7, 82.2, 861, 3, 37, 0, 3, 30, 0, 5, 2, 0, 0, 0, 0, 0], "C1=CC=C2C(=C1)C=C(N2)C3=C(C(=O)NC3=O)NCCN": [0.3, 100, 460, 4, 20, 0, 4, 14, 0, 4, 2, 0, 0, 0, 0, 0], "CN1C=C(C=C1C(=O)OC)C(=O)C2=CC(=CN2C)NC(=O)CCN3C4=CC=CC=C4C5=C6CNC(=O)C6=C7C8=CC=CC=C8NC7=C53": [3.7, 132, 1260, 3, 47, 0, 5, 36, 0, 6, 5, 0, 0, 0, 0, 0], "C1=CC=C2C(=C1)C=C(N2)C3=C(C(=O)NC3=O)NCCCCCNCCN": [1, 112, 548, 5, 26, 0, 5, 19, 0, 5, 2, 0, 0, 0, 0, 0], "C1=CC=C2C(=C1)C=C(N2)C3=C(C(=O)NC3=O)NCCCCCCCN": [2.3, 100, 532, 4, 25, 0, 4, 19, 0, 4, 2, 0, 0, 0, 0, 0], "C1=CC=C2C(=C1)C=C(N2)C3=C(C(=O)NC3=O)NCCNCCN": [-0.1, 112, 505, 5, 23, 0, 5, 16, 0, 5, 2, 0, 0, 0, 0, 0], "C1COCC1CNC(=O)CCN2C3=CC=CC=C3C4=C5CNC(=O)C5=C6C7=CC=CC=C7NC6=C42": [3.1, 88.2, 837, 3, 35, 0, 3, 28, 0, 4, 3, 0, 0, 0, 0, 0], "C1=CC=C2C(=C1)C=C(N2)C3=C(C(=O)NC3=O)NCCCCCNC(=O)C(CCCN=C(N)N)N": [0, 194, 808, 7, 34, 0, 6, 23, 0, 8, 3, 0, 0, 0, 0, 0], "C1=CC=C2C(=C1)C=C(N2)C3=C(C(=O)NC3=O)NCCCCCNCCNC(=O)C(CCCN=C(N)N)N": [-0.5, 206, 856, 8, 37, 0, 7, 25, 0, 9, 3, 0, 0, 0, 0, 0], "CN(C)C1=C(C=CC=C1NC(=O)CC2=CC=CC=C2)C3=C(N4C=CSC4=N3)C5=NC(=NC=C5)NC6=CC=CC(=C6)N7CCOCC7": [6, 128, 980, 2, 46, 0, 9, 35, 0, 8, 2, 0, 1, 0, 0, 0], "C1=CC=C(C=C1)C2=CC=CC3=C2NN=C3N": [2.8, 54.7, 237, 2, 16, 0, 2, 13, 0, 3, 0, 0, 0, 0, 0, 0], "C1=CC=C(C=C1)C2=CN3C(=NC(=N3)N)N=C2": [1.4, 69.1, 241, 1, 16, 0, 4, 11, 0, 5, 0, 0, 0, 0, 0, 0], "CCC1=CC=C(C=C1)C2=CC3=C(C=C2)N(S(=O)(=O)C4=C3NN=C4)C": [3.1, 74.4, 553, 1, 24, 0, 4, 18, 0, 3, 2, 0, 1, 0, 0, 0], "C1=CC=C(C=C1)CCNC(=O)C2=CC3=C(NN=C3S2)C4=CC=CC=C4": [4.8, 86, 448, 2, 25, 0, 3, 20, 0, 3, 1, 0, 1, 0, 0, 0], "COC1=CC=C(C=C1)CNC(=O)C2=CC3=C(NN=C3S2)C4=CC=CC=C4": [4.3, 95.2, 478, 2, 26, 0, 4, 20, 0, 3, 2, 0, 1, 0, 0, 0], "CCCCN(C)C(=O)C1=CC2=C(NN=C2S1)C3=CC=CC=C3": [4.3, 77.2, 386, 1, 22, 0, 3, 17, 0, 3, 1, 0, 1, 0, 0, 0], "C1CCC(CC1)NC(=O)C2=CC3=C(NN=C3S2)C4=CC=CC=C4": [4.6, 86, 421, 2, 23, 0, 3, 18, 0, 3, 1, 0, 1, 0, 0, 0], "CC(C)C(CO)NC1=NC2=C(C(=N1)NC3=CC(=CC=C3)Cl)N=CN2C(C)C": [4.3, 87.9, 468, 3, 27, 0, 6, 20, 0, 6, 1, 0, 0, 1, 0, 0], "CN1CCN(CC1)C(=O)C2=CC3=C(NN=C3S2)C4=CC=CC=C4": [2.8, 80.5, 434, 1, 23, 0, 4, 17, 0, 4, 1, 0, 1, 0, 0, 0], "CCN1C(=O)C(=CNC2=CC=CC=C2)SC1=C(C#N)C(=O)O": [2, 119, 582, 2, 22, 0, 6, 15, 0, 3, 3, 0, 1, 0, 0, 0], "C1=CC(=CC(=C1)NC(=O)NC2=CC=CC(=C2)C(F)(F)F)C3=CN4C=CN=C4C(=N3)NCC5=CC=NC=C5": [4.5, 96.2, 750, 3, 37, 0, 8, 26, 0, 7, 1, 3, 0, 0, 0, 0], "CC1(CC(CC(N1[O])(C)C)NC(=O)C2=CC=CC(=C2)C3=NN4C(=CC=NC4=C3)NC5=CC(=CC=C5)O)C": [4.1, 115, 791, 4, 37, 0, 7, 28, 0, 6, 3, 0, 0, 0, 0, 0], "C1COCCN1C2=NC3=C(C(=N2)NC4=CC=C(C=C4)S(=O)(=O)N)NC=N3": [0.6, 148, 572, 3, 26, 0, 9, 15, 0, 7, 3, 0, 1, 0, 0, 0], "CN1CCC(CC1)(C2=CN(C(=N2)C3=CC(=CC=C3)C(F)(F)F)C4=NC(=NC=C4)NC5CCCC5)O": [4, 79.1, 697, 2, 35, 0, 9, 25, 0, 6, 1, 3, 0, 0, 0, 0], "COC1=C(C=C2C(=C1)CC3=C2NN=C3NC4=CC(=CC=C4)F)OC": [3.8, 59.2, 441, 2, 24, 0, 5, 18, 0, 3, 2, 1, 0, 0, 0, 0], "CN1CCN(CC1)C2=NC3=C(C=C2)N(C(=N3)C4=CC=C(C=C4)F)C5=NC(=NC=C5)NC6CCCC6": [4.6, 75, 676, 1, 35, 0, 8, 26, 0, 8, 0, 1, 0, 0, 0, 0], "C1CCC(CC1)NC2=NC=CC(=C2)C3=C(N=C(O3)C4(CCNCC4)O)C5=CC=C(C=C5)F": [3.9, 83.2, 591, 3, 32, 0, 7, 25, 0, 4, 2, 1, 0, 0, 0, 0], "CC(C)N1C2=C(C(=N1)C3=CC(=C(C=C3F)OC)F)C(=NC=N2)N": [2.4, 78.8, 415, 1, 23, 0, 7, 15, 0, 5, 1, 2, 0, 0, 0, 0], "C1=CC=C(C(=C1)C(=O)NC2=CC=CC(=C2)C(F)(F)F)NCC3=CC=NC=C3": [4.6, 54, 480, 2, 27, 0, 6, 20, 0, 3, 1, 3, 0, 0, 0, 0], "CC(=O)N1CCN(CC1)C2=CN=C3C=C(C=C(C3=C2)NCC4=CC(=CC=C4)[N+](=O)[O-])C(F)(F)F": [3.8, 94.3, 726, 1, 34, 0, 9, 23, 0, 5, 3, 3, 0, 0, 0, 0], "CCOC(=O)C1=C2C3=CC=CC4=C3C(=CC=C4)C2=NC1=O": [2.9, 55.7, 575, 0, 21, 0, 3, 17, 0, 1, 3, 0, 0, 0, 0, 0], "C1=CC=C(C=C1)C2=CSC3=NC=NC(=C23)OC4=C(C=C(C=C4)NC(=O)C5=CC=CN(C5=O)C6=CC=C(C=C6)F)F": [6.3, 113, 984, 1, 40, 0, 8, 30, 0, 4, 3, 2, 1, 0, 0, 0], "C1CC(CCC1C2=CC=C(C=C2)NC3=NN(C(=N3)N)C4=CC=CC=N4)N5CCOCC5": [3.4, 94.1, 544, 2, 31, 0, 7, 23, 0, 7, 1, 0, 0, 0, 0, 0], "CC1=CC=CC=C1NC2=NC3=CC(=C(C=C3N4C2=CN=C4)N(C)C(=O)C=CCN(C)C)F": [4.2, 65.8, 675, 1, 32, 0, 6, 24, 0, 6, 1, 1, 0, 0, 0, 0], "COC1=C(C=C(C=C1)C(=O)NCC(CO)O)C=CC2=CC=C(C=C2)Cl": [2.8, 78.8, 437, 3, 25, 0, 4, 20, 0, 1, 4, 0, 0, 1, 0, 0], "COC1=CC2=CC3=C(C(=CN=C3C=C2C=C1OCCN4CCOCC4)C#N)NC5=CC(=C(C=C5Cl)Cl)OC": [6.1, 88.9, 811, 1, 38, 0, 8, 30, 0, 4, 4, 0, 0, 2, 0, 0], "CN1C2=NC=CC(=C2C(=N1)N)C3=CC=C(C=C3)NC(=O)NC4=CC(=C(C=C4)F)C(F)(F)F": [3.7, 97.9, 659, 3, 32, 0, 8, 21, 0, 6, 1, 4, 0, 0, 0, 0], "COC1=C2C(=C(C=C1)C3=CC=C(C=C3)NC(=O)NC4=CC=C(C=C4)OC(F)(F)F)C(=NO2)N": [4.7, 112, 654, 3, 33, 0, 9, 22, 0, 4, 4, 3, 0, 0, 0, 0], "C1=CC(=CC(=C1)NC(=O)NC2=C(C=C(C=C2)C3=C4C(=CC=C3)NN=C4N)F)C(F)(F)F": [4.4, 95.8, 635, 4, 31, 0, 7, 21, 0, 5, 1, 4, 0, 0, 0, 0], "CC1=CC(=C(C=C1)F)NC(=O)NC2=CC=C(C=C2)C3=C4C(=CC=C3)N(N=C4N)C": [3.9, 85, 569, 3, 29, 0, 4, 22, 0, 5, 1, 1, 0, 0, 0, 0], "CN1C2=NC=CC(=C2C(=N1)N)C3=CC=C(C=C3)NC(=O)NC4=CC=CC(=C4)C(F)(F)F": [3.6, 97.9, 627, 3, 31, 0, 7, 21, 0, 6, 1, 3, 0, 0, 0, 0], "CC1=C(C=CC(=C1)NC(=O)NC2=CC(=C(C=C2)C3=C4C(=CC=C3)NN=C4N)F)F": [4, 95.8, 581, 4, 29, 0, 5, 21, 0, 5, 1, 2, 0, 0, 0, 0], "CC1=CC(=C(C=C1)F)NC(=O)NC2=CC(=C(C=C2)C3=C4C(=CC=C3)NN=C4N)F": [4, 95.8, 581, 4, 29, 0, 5, 21, 0, 5, 1, 2, 0, 0, 0, 0], "CC1=C(C=CC(=C1)NC(=O)NC2=CC=C(C=C2)C3=C(C=CC4=C3C(=NN4)N)F)F": [4, 95.8, 573, 4, 29, 0, 5, 21, 0, 5, 1, 2, 0, 0, 0, 0], "CC1=CC(=CC=C1)NC(=O)NC2=CC(=C(C=C2)C3=C4C(=CC=C3)NN=C4N)F": [3.9, 95.8, 549, 4, 28, 0, 4, 21, 0, 5, 1, 1, 0, 0, 0, 0], "CC1=CC(=C(C=C1)F)NC(=O)NC2=CC=C(C=C2)C3=C(C=CC4=C3C(=NN4)N)F": [4, 95.8, 573, 4, 29, 0, 5, 21, 0, 5, 1, 2, 0, 0, 0, 0], "C1=CC(=CC(=C1)Cl)NC(=O)NC2=C(C=C(C=C2)C3=C4C(=CC=C3)NN=C4N)F": [4.1, 95.8, 555, 4, 28, 0, 4, 21, 0, 5, 1, 1, 0, 1, 0, 0], "CC(C)NC1=NC=CC(=N1)NC2=NC=C(S2)C3=CC=CC=C3": [4.2, 91, 335, 2, 22, 0, 6, 16, 0, 5, 0, 0, 1, 0, 0, 0], "CC(C1=C(C=CC(=C1Cl)F)Cl)NC(=O)C2=C(N=CC(=C2)C3=CN(N=C3)C4CCOCC4)N": [3.8, 95.1, 643, 2, 32, 0, 6, 24, 0, 5, 2, 1, 0, 2, 0, 0], "CC(C1=CC=CC=C1)NC2=NC=CC(=C2)C3=C(N=C(S3)C4CCN(CC4)C)C5=CC=C(C=C5)F": [6.1, 69.3, 616, 1, 34, 0, 6, 28, 0, 4, 0, 1, 1, 0, 0, 0], "CC1=C(C=CC(=C1)S(=O)C)C2=NC(=C(N2C)C3=CC4=C(C=C3)C=C(C=C4)OC)C5=CC=NC=C5": [4.6, 76.2, 701, 0, 34, 0, 5, 28, 0, 3, 2, 0, 1, 0, 0, 0], "CC(C)(C)N1C2=C(C(=N1)C3=CC=CC4=CC=CC=C43)C(=NC=N2)N": [3.6, 69.6, 448, 1, 24, 0, 4, 19, 0, 5, 0, 0, 0, 0, 0, 0], "CC1=CC(=C(C=C1)F)NC(=O)NC2=CC=C(C=C2)C3=CN=CC4=C3C(=NN4)N": [2.8, 109, 543, 4, 28, 0, 5, 20, 0, 6, 1, 1, 0, 0, 0, 0], "CC1=CC(=CC=C1)NC(=O)NC2=CC=C(C=C2)C3=CN=CC4=C3C(=NN4)N": [2.7, 109, 509, 4, 27, 0, 4, 20, 0, 6, 1, 0, 0, 0, 0, 0], "CC1=C(C=CC(=C1)NC(=O)NC2=CC=C(C=C2)C3=CC=NC4=NNC(=C34)N)F": [3.1, 109, 543, 4, 28, 0, 5, 20, 0, 6, 1, 1, 0, 0, 0, 0], "CC1=CC(=C(N1)C=C2C3=CC=CC=C3NC2=O)C": [2.5, 44.9, 377, 2, 18, 0, 1, 15, 0, 2, 1, 0, 0, 0, 0, 0], "C1=CC=C2C(=C1)C=NC=C2C3=CC(=CC=C3)NC(=O)C4=CC=CC=C4NCC5=CC=NC=C5": [5.5, 66.9, 621, 2, 33, 0, 4, 28, 0, 4, 1, 0, 0, 0, 0, 0], "C1=CC(=CC(=C1)F)NC(=O)NC2=CC=C(C=C2)C3=C4C(=CC=C3)NN=C4N": [3.5, 95.8, 513, 4, 27, 0, 4, 20, 0, 5, 1, 1, 0, 0, 0, 0], "CC1=C(C=CC(=C1)NC(=O)NC2=CC=C(C=C2)C3=C4C(=CC=C3)NN=C4N)F": [3.9, 95.8, 541, 4, 28, 0, 4, 21, 0, 5, 1, 1, 0, 0, 0, 0], "C1=CC(=CC=C1C2=CC=NC3=NNC(=C23)N)NC(=O)NC4=C(C=CC(=C4)C(F)(F)F)F": [3.6, 109, 629, 4, 31, 0, 8, 20, 0, 6, 1, 4, 0, 0, 0, 0], "CN1C2=C(C(=CN=C2)C3=CC=C(C=C3)NC(=O)NC4=CC(=CC=C4)Cl)C(=N1)N": [3, 97.9, 543, 3, 28, 0, 4, 21, 0, 6, 1, 0, 0, 1, 0, 0], "C1=CC=C(C=C1)C2=NNC3=C2OC4=CC=CC=C43": [3.7, 41.8, 303, 1, 18, 0, 2, 15, 0, 2, 1, 0, 0, 0, 0, 0], "CC1=CC(=CC(=C1)NC(=O)NC2=CC=C(C=C2)C3=C4C(=CC=C3)ON=C4N)C": [4.3, 93.2, 527, 3, 28, 0, 4, 22, 0, 4, 2, 0, 0, 0, 0, 0], "CC1=C(C(=CC=C1)C)C2=CC(=C3C(=C2)N=NC(=N3)NC4=CC=C(C=C4)OCCN5CCCC5)C": [5.7, 63.2, 610, 1, 34, 0, 6, 28, 0, 5, 1, 0, 0, 0, 0, 0], "C1=CC(=CC=C1C2=COC3=CC(=CC(=C3C2=O)O)O)O": [2.7, 87, 411, 3, 20, 0, 5, 15, 0, 0, 5, 0, 0, 0, 0, 0], "CC1=C(C(=CC=C1)C)C=CN2C=NC3=C2N=CN=C3NC4=CC=C(C=C4)P(=O)(C)C": [3.8, 72.7, 634, 1, 30, 0, 5, 23, 0, 5, 1, 0, 0, 0, 0, 0], "COCCOC1=C(C=C2C(=C1)N=CN=C2NC3=C(C(=C(C=C3)F)Cl)F)NC(=O)C4CCCN4C(=O)C=C": [3.9, 106, 813, 2, 37, 0, 9, 26, 0, 5, 4, 2, 0, 1, 0, 0], "COCCOC1=C(C=C2C(=C1)N=CN=C2NC3=C(C(=CC=C3)Cl)F)NC(=O)C4CCCN4C(=O)C=C": [3.8, 106, 779, 2, 36, 0, 8, 26, 0, 5, 4, 1, 0, 1, 0, 0], "C1=CC(=CC(=C1)NC2=NC=CC(=N2)C3=CN=CC=C3)N": [2, 76.7, 298, 2, 20, 0, 5, 15, 0, 5, 0, 0, 0, 0, 0, 0], "COC(=O)NC1=NC2=C(N1)C=C(C=C2)C(=O)C3=CC=CC=C3": [2.8, 84.1, 423, 2, 22, 0, 4, 16, 0, 3, 3, 0, 0, 0, 0, 0], "C1=CC=C2C(=C1)C(=NN=C2NC3=CC=C(C=C3)Cl)CC4=CC=NC=C4.C(CC(=O)O)C(=O)O": [0, 125, 499, 3, 33, 0, 8, 25, 0, 4, 4, 0, 0, 1, 0, 0], "C1=CC=C(C(=C1)C(=O)NC2=CC=C(C=C2)Cl)NCC3=CC=NC=C3": [4.3, 54, 392, 2, 24, 0, 3, 20, 0, 3, 1, 0, 0, 1, 0, 0], "CCN1CCOCCN2C=C(C3=CC=CC=C32)C4=C(C5=CN(CCOCC1)C6=CC=CC=C65)C(=O)NC4=O": [2.5, 77.7, 841, 1, 38, 0, 5, 30, 0, 4, 4, 0, 0, 0, 0, 0], "CN1C=NC2=C1C(=O)N(C(=O)N2C)C": [-0.1, 58.4, 293, 0, 14, 0, 3, 8, 0, 4, 2, 0, 0, 0, 0, 0], "CC(C)OC1=CC=C(C=C1)NC(=O)N2CCN(CC2)C3=NC=NC4=CC(=C(C=C43)OC)OCCCN5CCOCC5": [3.4, 102, 785, 1, 41, 0, 9, 30, 0, 6, 5, 0, 0, 0, 0, 0], "CC1=CN(C(=O)NC1=O)C2CC(C(O2)CO)N=[N+]=[N-]": [0, 93.2, 484, 2, 19, 0, 6, 10, 0, 5, 4, 0, 0, 0, 0, 0], "C1=CC(=CC(=C1)Cl)NC2=NC(=CN=C2)C3=CC(=CN=C3)NCCCO": [3.1, 83, 389, 3, 25, 0, 6, 19, 0, 5, 1, 0, 0, 1, 0, 0], "C1=CC(=CC(=C1)Cl)NC2=NC(=CN=C2)C3=CC(=CN=C3)NCCCCO": [2.9, 83, 402, 3, 26, 0, 6, 20, 0, 5, 1, 0, 0, 1, 0, 0], "C1=CC(=CC(=C1)Cl)NC2=NC(=CN=C2)C3=CC(=CN=C3)NCCCC4=CN=CC=C4": [4.1, 75.6, 494, 2, 30, 0, 6, 24, 0, 6, 0, 0, 0, 1, 0, 0], "CCN(CC)CCCCNC1=NC2=NC(=C(C=C2C=N1)C3=CC(=CC(=C3)OC)OC)NC(=O)NC(C)(C)C": [4.5, 114, 690, 3, 38, 0, 8, 28, 0, 7, 3, 0, 0, 0, 0, 0], "CN(C)CCNC1=CN=CC(=C1)C2=CN=CC(=N2)NC3=CC(=CC=C3)Cl": [2.9, 66, 410, 2, 26, 0, 6, 20, 0, 6, 0, 0, 0, 1, 0, 0], "C1=CC(=CC(=C1)Cl)NC2=NC=NC(=N2)C3=CC(=NC=C3)NCCCO": [3.6, 95.8, 390, 3, 25, 0, 7, 18, 0, 6, 1, 0, 0, 1, 0, 0], "CC(C)C1=C2C(=NC=NN2C=C1C3=NN=C(O3)C(F)F)NC4=C(C=C(C(=C4)C(=O)NOC)F)F": [3.1, 120, 711, 2, 34, 0, 12, 20, 0, 7, 3, 4, 0, 0, 0, 0], "CC(C)C1=C2C(=NC=NN2C=C1NC(=O)OCCCS(=O)(=O)C)NC3=C(C=C(C(=C3)C(=O)NOC)F)F": [2.3, 161, 893, 3, 37, 0, 11, 22, 0, 6, 6, 2, 1, 0, 0, 0], "CC(C)C1=C2C(=NC=NN2C=C1C3=NN=C(O3)C(F)(F)S(=O)(=O)C)NC4=C(C=C(C(=C4)C(=O)NOC)F)F": [2.4, 162, 961, 2, 38, 0, 14, 21, 0, 7, 5, 4, 1, 0, 0, 0], "CCN1CCC(CC1)NC2=CC3=C(C=C2)NC(=O)C3=C(C4=CC=C(C=C4)Cl)C5=NC=CN5": [4.5, 73, 698, 3, 32, 0, 4, 26, 0, 5, 1, 0, 0, 1, 0, 0], "C1C2=C(C=C(C=C2)CN3C=CN=C3)C4=C1C(=NN4)C5=CSC=C5": [2.9, 74.7, 433, 1, 23, 0, 3, 18, 0, 4, 0, 0, 1, 0, 0, 0], "CNC1=NC=CC(=N1)C2=CC=C(S2)C(=O)NC(CC3=C(C=C(C=C3)Cl)Cl)CN": [3.8, 121, 517, 3, 28, 0, 6, 21, 0, 5, 1, 0, 1, 2, 0, 0], "CN1CCN(CC1)CC2=CC3=C(CC4=C3NN=C4C5=CSC=C5)C=C2": [2.9, 63.4, 467, 1, 25, 0, 4, 20, 0, 4, 0, 0, 1, 0, 0, 0], "C1=CC=C(C=C1)C2=C3C4=C(C=CC(=C4)O)OC3=NC=C2O": [3.8, 66.5, 371, 2, 21, 0, 4, 17, 0, 1, 3, 0, 0, 0, 0, 0], "C1=CC(=C(C=C1NC2=C(C=NC3=C(C=C(C=C32)NCC4=NNN=C4)Br)C#N)Cl)F": [4.6, 102, 606, 3, 29, 0, 7, 20, 0, 7, 0, 1, 0, 1, 1, 0], "CNC(=O)C1=NC=CC(=C1)OC2=CC3=C(C=C2)OC(=N3)NC4=CC(=C(C=C4)Cl)OCC5CCCN5C": [4.9, 102, 734, 2, 36, 0, 8, 27, 0, 5, 4, 0, 0, 1, 0, 0], "C1CC2=C(N(C1)C(=O)C3CC3)SC(=C2C#N)NC(=O)C4=CC=CC5=CC=CC=C54": [4.8, 101, 714, 1, 29, 0, 4, 23, 0, 3, 2, 0, 1, 0, 0, 0], "C1CCC2=C(C1)C(=C(S2)NC(=O)C3=CC=CC4=CC=CC=C43)C#N": [5.5, 81.1, 527, 1, 24, 0, 3, 20, 0, 2, 1, 0, 1, 0, 0, 0], "C1=CC(=C(C=C1NC2=C(C=NC3=C(C=C(C=C32)NCC4=CN=CN4)F)C#N)Cl)F": [4.5, 89.4, 603, 3, 29, 0, 7, 21, 0, 6, 0, 2, 0, 1, 0, 0], "COC1=CC2=C(C=C1)NC(=O)C2=CC3=CN=CN3": [1, 67, 369, 2, 18, 0, 3, 13, 0, 3, 2, 0, 0, 0, 0, 0], "C1=CC(=C(C(=C1)F)NC(=S)N2C(=NC(=N2)NC3=CC=C(C=C3)S(=O)(=O)N)N)F": [2.2, 181, 647, 4, 28, 0, 10, 15, 0, 7, 2, 2, 2, 0, 0, 0], "CN1C=NC2=C1N=C(N=C2NCC3=CC=CC=C3)NCCO": [1.5, 87.9, 338, 3, 22, 0, 6, 15, 0, 6, 1, 0, 0, 0, 0, 0], "CC(C)(C)C1=CN=C(O1)CSC2=CN=C(S2)NC(=O)CC3=CC=C(C=C3)CNC(CO)CO": [2.6, 174, 598, 4, 33, 0, 9, 23, 0, 4, 4, 0, 2, 0, 0, 0], "CC1=C(SC=C1)C(=O)N2C(=NC(=N2)NC3=CC=C(C=C3)S(=O)(=O)N)N": [2.6, 183, 590, 3, 25, 0, 9, 14, 0, 6, 3, 0, 2, 0, 0, 0], "CC1=C(C(=C(C=C1)F)C(=O)N2C(=NC(=N2)NC3=CC=C(C=C3)S(=O)(=O)N)C)F": [2.9, 128, 668, 2, 28, 0, 9, 17, 0, 5, 3, 2, 1, 0, 0, 0], "CC1=NN=C(O1)C2=CN3C(=C2C(C)C)C(=NC=N3)NC4=C(C=C(C(=C4)C(=O)NOC)F)F": [2.8, 120, 663, 2, 32, 0, 10, 20, 0, 7, 3, 2, 0, 0, 0, 0], "CC(C)C1=C2C(=NC=NN2C=C1NC(=O)OCC3CCCO3)NC4=C(C=C(C(=C4)C(=O)NOC)F)F": [2.9, 128, 767, 3, 36, 0, 10, 23, 0, 6, 5, 2, 0, 0, 0, 0], "CC1=C(C2=C(N=CN=C2S1)N)C3=CC=C(C=C3)NC(=O)NC4=C(C=CC(=C4)C(F)(F)F)F": [4.8, 121, 663, 3, 32, 0, 9, 21, 0, 5, 1, 4, 1, 0, 0, 0], "C1=CC=[N+](C(=C1)CNC2=CC(=C3C(=C2)C(=C(C=N3)C#N)NC4=CC(=C(C=C4)F)Cl)Cl)[O-]": [4.8, 86.2, 651, 2, 31, 0, 6, 24, 0, 5, 1, 1, 0, 2, 0, 0], "CN(C)CCCN1C=C(N=N1)CNC2=CC(=C3C(=C2)C(=C(C=N3)C#N)NC4=CC(=C(C=C4)F)Cl)Br": [5, 94.7, 725, 2, 35, 0, 8, 25, 0, 8, 0, 1, 0, 1, 1, 0], "COC1=CC(=CC(=C1OC)OC)C2=C(CNC2=O)C3=CN(C4=CC=CC=C43)COCC5=CC=CC=C5": [3.8, 71, 768, 1, 36, 0, 5, 29, 0, 2, 5, 0, 0, 0, 0, 0], "CC1=C2C(=CC(=C1)C3CCN(CC3)CCCF)NC(=C4C(=CC=NC4=O)NCCN5C=C(C=N5)Cl)N2": [3.4, 90.9, 833, 3, 36, 0, 6, 27, 0, 7, 1, 1, 0, 1, 0, 0], "C1=CC=C2C(=C1)NC(=C3C=C(C=CC3=O)NC(=S)NC(=O)C4=CC=C(C=C4)[N+](=O)[O-])S2": [5.1, 180, 683, 3, 31, 0, 7, 21, 0, 4, 4, 0, 2, 0, 0, 0], "C1=CC2=C(C(=NN2C=C1)C3=CC=C(C=C3)F)C4=CC=NC=C4": [3.4, 30.2, 363, 0, 22, 0, 3, 18, 0, 3, 0, 1, 0, 0, 0, 0], "C1=CC=C2C(=C1)C=C3N2C4=C(C(=O)N(C4=O)CCCSC(=N)N)N5C=CC6=C5C3=CC=C6": [5.6, 122, 875, 2, 32, 0, 4, 24, 0, 5, 2, 0, 1, 0, 0, 0], "COC1=C(C=C(C=C1)C2=C(C(=CN=C2)C#N)NC3=CC4=C(C=C3)NC=C4)OC": [4.4, 83, 564, 2, 28, 0, 5, 22, 0, 4, 2, 0, 0, 0, 0, 0], "CN1CCCN(CC1)C2=NC(=CN=C2)C3=CC(=CC=C3)C=CC(=O)O": [-0.3, 69.6, 470, 1, 25, 0, 6, 19, 0, 4, 2, 0, 0, 0, 0, 0], "C1=CC(=C(C=C1C2=C(C(=O)C3=C(C=C(C=C3O2)O)O)O)O)O": [1.5, 127, 488, 5, 22, 0, 7, 15, 0, 0, 7, 0, 0, 0, 0, 0], "CC1=CC=CC(=C1)C(=O)NC2=CC=CC(=C2)C(C)NC3=CN=CC(=N3)Cl": [4.2, 66.9, 463, 2, 26, 0, 4, 21, 0, 4, 1, 0, 0, 1, 0, 0], "C1=CC(=CC(=C1)F)CC(CN)NC(=O)C2=CC(=C(S2)C3=C4C=CNC4=NC=C3)Br": [4.1, 112, 573, 3, 29, 0, 5, 21, 0, 4, 1, 1, 1, 0, 1, 0], "C1=CC(=C(C=C1C=C(C#N)C#N)O)O": [1.3, 88, 313, 2, 14, 0, 4, 10, 0, 2, 2, 0, 0, 0, 0, 0], "CC(C)C(C)(C1CN(CCN1)C2=C(C=C(C(=N2)C3=C4C=CC=NC4=NN3)F)Cl)O": [2.9, 90, 573, 3, 29, 0, 7, 21, 0, 6, 1, 1, 0, 1, 0, 0], "C1=CC(=C2C(=C1O)C(=CN2)C3=NC(=NC=C3)N)Br": [2, 87.8, 306, 3, 18, 0, 4, 12, 0, 4, 1, 0, 0, 0, 1, 0], "CC(C)(C)C1=NN(C(=C1)NC(=O)NC2=CC(=CC=C2)OC3=CC=CC4=C3NC(=O)N4)C5=CC=CC=C5": [4.7, 109, 782, 4, 36, 0, 4, 27, 0, 6, 3, 0, 0, 0, 0, 0], "CC(C)(C)C1=NN(C(=C1)NC(=O)C2=CC(=CC=C2)OC3=CC=CC4=C3NC(=O)N4)C5=CC=CC=C5": [4.9, 97.3, 764, 3, 35, 0, 4, 27, 0, 5, 3, 0, 0, 0, 0, 0], "C1=CC(=CC(=C1)OC(F)(F)F)C(=O)NC2=CC(=C(C(=C2F)F)F)OC3=CC=CC4=C3NC(=O)N4": [4.4, 88.7, 759, 3, 34, 0, 10, 21, 0, 3, 4, 6, 0, 0, 0, 0], "CCCCC1=C2C(=NC=CN2)NC1=C3C=CC(=O)C=C3": [3.5, 61.8, 304, 2, 20, 0, 3, 16, 0, 3, 1, 0, 0, 0, 0, 0], "CC1=CC(=O)NN=C1C2=CC=C(C=C2)NC(=O)NC3=CC(=CC=C3)Cl": [2.8, 82.6, 582, 3, 25, 0, 3, 19, 0, 4, 2, 0, 0, 1, 0, 0], "CS(=O)(=O)C1=CC=CC(=C1)C2=C3N=C(C=C(N3N=C2)C(=O)N)C4=CC=CC=C4": [2.1, 116, 673, 1, 28, 0, 5, 20, 0, 4, 3, 0, 1, 0, 0, 0], "C1=CC=C(C=C1)C2=CN3C(=N2)C=CN=C3N": [2.4, 56.2, 239, 1, 16, 0, 3, 12, 0, 4, 0, 0, 0, 0, 0, 0], "CN1C=C(C2=C1N=CN=C2N)C3=CC4=C(C=C3)N(CC4)C(=O)CC5=CC(=CC=C5)C(F)(F)F": [3.8, 77, 721, 1, 33, 0, 7, 24, 0, 5, 1, 3, 0, 0, 0, 0], "C#CC1=NC=C(C=C1C2=CC3=C(C=C2)C=NC=C3)OCC(CC4=CNC5=CC=CC=C54)N": [4.1, 76.8, 661, 2, 32, 0, 4, 27, 0, 4, 1, 0, 0, 0, 0, 0], "C1=CC=C2C(=C1)C(=CN2)CC(COC3=CN=CC(=C3)C4=CC5=CC(=NC=C5C=C4)N)N": [3.5, 103, 576, 3, 31, 0, 5, 25, 0, 5, 1, 0, 0, 0, 0, 0], "CC(C)C(CO)NC1=NC2=C(C(=N1)NC3=CC(=C(C=C3)C(=O)O)Cl)N=CN2C(C)C": [3.8, 125, 583, 4, 30, 0, 8, 21, 0, 6, 3, 0, 0, 1, 0, 0], "CN1C=C(C2=CC=CC=C21)C3=C(C(=O)NC3=O)C4=CN(C5=CC=CC=C54)C6CCN(C6)CC7=CC=CC=C7": [4.4, 59.3, 957, 1, 38, 0, 3, 32, 0, 4, 2, 0, 0, 0, 0, 0], "CN1C=C(C2=CC=CC=C21)C3=C(C(=O)NC3=O)C4=CN(C5=CC=CC=C54)C6CCN(CC6)CC7=CC=CC=C7": [4.7, 59.3, 965, 1, 39, 0, 3, 33, 0, 4, 2, 0, 0, 0, 0, 0], "CC(C)N1CCC(CC1)N2C=C(C3=CC=CC=C32)C4=C(C(=O)NC4=O)C5=CN(C6=CC=CC=C65)C": [4, 59.3, 876, 1, 35, 0, 3, 29, 0, 4, 2, 0, 0, 0, 0, 0], "C1=CC=C2C(=C1)C=CC3=C2C4=C(C5=C3NC6=CC=CC=C65)C(=O)NC4=O": [4.7, 62, 634, 2, 26, 0, 2, 22, 0, 2, 2, 0, 0, 0, 0, 0], "C1COCCOCCOCCOCCN2C=C(C3=C2N=CC=C3)C4=C(C5=CN1C6=C5C=CC=N6)C(=O)NC4=O": [0.3, 119, 847, 1, 39, 0, 8, 28, 0, 5, 6, 0, 0, 0, 0, 0], "C1COCCOCCOCCN2C=C(C3=CC=CC=C32)C4=C(C5=CN1C6=CC=CC=C65)C(=O)NC4=O": [1.9, 83.7, 796, 1, 36, 0, 5, 28, 0, 3, 5, 0, 0, 0, 0, 0], "C1COCCOCCOCCN2C=C(C3=C2N=CC=C3)C4=C(C5=CN1C6=C5C=CC=N6)C(=O)NC4=O": [0.5, 110, 802, 1, 36, 0, 7, 26, 0, 5, 5, 0, 0, 0, 0, 0], "C1COCCOCCOCCN2C=C(C3=C2N=CC=C3)C4=C(C5=CN1C6=CC=CC=C65)C(=O)NC4=O": [1.2, 96.6, 865, 1, 36, 0, 6, 27, 0, 4, 5, 0, 0, 0, 0, 0], "C1=CC=C2C(=C1)C(=CN2)CC(COC3=CN=C(C(=C3)C4=CC5=C(C=C4)C=NC=C5)Cl)N": [4.8, 76.8, 580, 2, 31, 0, 4, 26, 0, 4, 1, 0, 0, 1, 0, 0], "CN(C)CC1CCN2C=C(C3=CC=CC=C32)C4=C(C5=CN(CCO1)C6=CC=CC=C65)C(=O)NC4=O": [2.7, 68.5, 872, 1, 35, 0, 4, 28, 0, 4, 3, 0, 0, 0, 0, 0],"C1C2C(C3C(C(O2)O)OC(=O)C4=CC(=C(C(=C4C5=C(C(=C(C=C5C(=O)O3)O)O)O)O)O)O)OC(=O)C6=CC(=C(C(=C6C7=C(C(=C(C=C7C1=O)O)O)O)O)O)O": [0.8, 368, 1500, 13, 55, 0, 21, 34, 0, 0, 21, 0, 0, 0, 0, 0], "CN1CCC(CC1)N2C=C(C3=CC=CC=C32)C4=C(C(=O)NC4=O)C5=CNC6=CC=CC=C65": [3.3, 70.1, 802, 2, 32, 0, 3, 26, 0, 4, 2, 0, 0, 0, 0, 0], "CN1CCC(CC1)N2C=C(C3=CC=CC=C32)C4=C(C(=O)NC4=O)C5=CN(C6=CC=CC=C65)C": [3.2, 59.3, 832, 1, 33, 0, 3, 27, 0, 4, 2, 0, 0, 0, 0, 0], "CCN1CCC(CC1)N2C=C(C3=CC=CC=C32)C4=C(C(=O)NC4=O)C5=CN(C6=CC=CC=C65)C": [3.6, 59.3, 847, 1, 34, 0, 3, 28, 0, 4, 2, 0, 0, 0, 0, 0], "CN1C=C(C2=CC=CC=C21)C3=C(C(=O)NC3=O)C4=CN(C5=CC=CC=C54)C6CCN(CC6)CC7CC7": [4, 59.3, 920, 1, 36, 0, 3, 30, 0, 4, 2, 0, 0, 0, 0, 0], "CN1C=C(C2=CC=CC=C21)C3=C(C(=O)NC3=O)C4=CN(C5=CC=CC=C54)C6CCNCC6": [2.8, 68.1, 804, 2, 32, 0, 3, 26, 0, 4, 2, 0, 0, 0, 0, 0], "CN(C)CCCN1C=C(C2=CC=CC=C21)C3=C(C(=O)NC3=O)C4=CNC5=CC=CC=C54": [3.1, 70.1, 748, 2, 31, 0, 3, 25, 0, 4, 2, 0, 0, 0, 0, 0], "CC1=C(C=C(C=C1)C(=O)NC2=NOC=C2)NC(=O)C3=C(N(N=C3)C4=CC=CC=C4F)N": [3, 128, 655, 3, 31, 0, 7, 21, 0, 6, 3, 1, 0, 0, 0, 0], "CC1=C(C=CC2=C1C=CN2)NC3=C4C=C(SC4=NC=C3C#N)C5=C(C=CC(=C5)OC)CN(C)C": [6, 105, 742, 2, 34, 0, 6, 27, 0, 5, 1, 0, 1, 0, 0, 0], "C1=CC(=CC(=C1)C(F)(F)F)C(=O)NC2=CC(=CC=C2)OC3=NN4C=CN=C4C=C3": [3.9, 68.5, 576, 1, 29, 0, 7, 20, 0, 4, 2, 3, 0, 0, 0, 0], "C1=CC(=CC(=C1)Cl)NC2=NC(=CN=C2)C3=CC(=CN=C3)NCCCN4C=CC=N4": [3.2, 80.6, 482, 2, 29, 0, 6, 22, 0, 7, 0, 0, 0, 1, 0, 0], "C1=CC(=CC(=C1)Cl)NC2=NC(=CN=C2)C3=CC(=CN=C3)NCCCN4C=NC=N4": [2.9, 93.4, 483, 2, 29, 0, 7, 21, 0, 8, 0, 0, 0, 1, 0, 0], "CC1CC=CC(=O)CCCCCC2=CC(=CC(=C2C(=O)O1)O)OC": [4.4, 72.8, 459, 1, 24, 0, 5, 19, 0, 0, 5, 0, 0, 0, 0, 0], "CC(C)(C)C1=NN(C(=C1)NC(=O)NC2=CC=CC3=CC=CC=C32)C4=CC=CC(=C4)C(=O)N(CCN)CCO": [3.6, 126, 789, 4, 38, 0, 5, 29, 0, 6, 3, 0, 0, 0, 0, 0], "COCCOCC#CC1=CC(=CS1)C2=NNC3=C2CC4=C3C=C(C=C4)CN5C=NC=N5": [2.8, 106, 669, 1, 31, 0, 6, 23, 0, 5, 2, 0, 1, 0, 0, 0], "CN1C=C(N=C1)CNC2=CC(=C3C(=C2)C(=C(C=N3)C#N)NC4=CC(=C(C=C4)F)Cl)Br": [5, 78.6, 634, 2, 30, 0, 6, 22, 0, 6, 0, 1, 0, 1, 1, 0], "CN1CCN(CC1)CC(=O)NC2=CC=CC3=C2CC4=C3NN=C4C5=CSC(=C5)C#CCOC6=CC=CC=C6": [4.2, 102, 876, 2, 38, 0, 6, 30, 0, 5, 2, 0, 1, 0, 0, 0], "COCC(=O)NC1=CC=CC2=C1CC3=C2NN=C3C4=CSC(=C4)C#CCOC5=CC=CC=C5": [4.2, 105, 746, 2, 33, 0, 5, 26, 0, 3, 3, 0, 1, 0, 0, 0], "COCCOCC(=O)NC1=CC=CC2=C1CC3=C2NN=C3C4=CSC(=C4)C#CCOC5=CC=CC=C5": [4, 114, 794, 2, 36, 0, 6, 28, 0, 3, 4, 0, 1, 0, 0, 0], "COC(=O)C(=O)NC1=CC=CC2=C1CC3=C2NN=C3C4=CSC(=C4)C#CCOC5=CC=CC=C5": [4.6, 122, 819, 2, 34, 0, 6, 26, 0, 3, 4, 0, 1, 0, 0, 0], "CC1=C(C=C(C=C1)O)NC2=NC(=NC=C2)NC3=CC=CC(=C3)C(=O)N": [2.8, 113, 449, 4, 25, 0, 6, 18, 0, 5, 2, 0, 0, 0, 0, 0], "CN1CCN(CC1)CC2=CC3=C(C=C2)C4=C(C3)C(=NN4)C5=CSC(=C5)C#CCOC6=CC=CC=C6": [4.8, 72.6, 767, 1, 35, 0, 5, 29, 0, 4, 1, 0, 1, 0, 0, 0], "CCOC(=O)CC(=O)NC1=CC=CC2=C1CC3=C2NN=C3C4=CSC(=C4)C#CCOC5=CC=CC=C5": [5.2, 122, 850, 2, 36, 0, 6, 28, 0, 3, 4, 0, 1, 0, 0, 0], "CCOC(=O)C1=C2N=CC=C(N2N=C1)C3=CC(=CC=C3)NC(=O)C4=CC(=CC=C4)C(F)(F)F": [3.9, 85.6, 707, 1, 33, 0, 8, 23, 0, 4, 3, 3, 0, 0, 0, 0], "C1C(C1NC2=NC(=O)C(=CC3=CC4=C(C=C3)N=CC=C4)S2)C5=CC=CC=C5": [4.5, 79.6, 640, 1, 27, 0, 4, 22, 0, 3, 1, 0, 1, 0, 0, 0], "C1=CC2=C(C=CC(=C2)C=C3C(=O)N=C(S3)N)N=C1": [2.6, 91.1, 407, 2, 18, 0, 4, 13, 0, 3, 1, 0, 1, 0, 0, 0], "CC(C)C1=C2N=C(C=C(N2N=C1)NCC3=CC=CC=C3)NC(CO)C(CO)O": [2.2, 115, 463, 5, 28, 0, 7, 20, 0, 5, 3, 0, 0, 0, 0, 0], "CC(C)C1=C(C(=NN1)Cl)C2=NC(=NC=C2)NC3=NC=C(C=C3)N4CCC(CC4)N(C)C": [4.1, 85.9, 556, 2, 31, 0, 7, 23, 0, 8, 0, 0, 0, 1, 0, 0], "CC(C)C1=C(C(=NN1)C(F)(F)F)C2=NC(=NC=C2)NC3=NC=C(C=C3)N4CCC(CC4)N(C)C": [4.1, 85.9, 640, 2, 34, 0, 10, 23, 0, 8, 0, 3, 0, 0, 0, 0], "C1=CC=C(C=C1)C2=CC=NC3=C(C=NN23)C(=O)NC4=CC=C(C=C4)CO": [1.9, 79.5, 474, 2, 26, 0, 4, 20, 0, 4, 2, 0, 0, 0, 0, 0], "C1=CC2=C(C=C1Br)C(=CN2)C3=NC(=NC=C3)N": [2.3, 67.6, 275, 2, 17, 0, 3, 12, 0, 4, 0, 0, 0, 0, 1, 0], "C1=CN=C(N=C1C2=CNC3=CC(=CC(=C32)O)Br)N": [2, 87.8, 306, 3, 18, 0, 4, 12, 0, 4, 1, 0, 0, 0, 1, 0], "C1=CC2=C(C=C1Br)NC=C2C3=NC(=NC=C3)N": [2.3, 67.6, 275, 2, 17, 0, 3, 12, 0, 4, 0, 0, 0, 0, 1, 0], "C1=CC=C2C(=C1)C(=O)C3=C(C=CC(=C3C2=O)N)N": [2.6, 86.2, 346, 2, 18, 0, 4, 14, 0, 2, 2, 0, 0, 0, 0, 0], "CC(C)(C)C1=NN(C(=C1)NC(=O)NC2=CC=CC3=CC=CC=C32)C4=CC=CC(=C4)C(=O)NCCCCN(C)C": [5.8, 91.3, 798, 3, 39, 0, 4, 31, 0, 6, 2, 0, 0, 0, 0, 0], "C1=CC=C(C=C1)C2=CC=CN3C2=NNC3=O": [1.7, 44.7, 403, 1, 16, 0, 2, 12, 0, 3, 1, 0, 0, 0, 0, 0], "CC1CC=CC(=O)CCCC=CC2=CC(=CC(=C2C(=O)O1)O)OC": [4.1, 72.8, 496, 1, 24, 0, 5, 19, 0, 0, 5, 0, 0, 0, 0, 0], "CCN1C2=C(C=CC(=C2)OC)SC1=CC(=O)C": [2.6, 54.8, 329, 0, 17, 0, 4, 13, 0, 1, 2, 0, 1, 0, 0, 0], "CN1C=CC2=C1C3=C(C=C2)C4=C(C5=C(N4)C(=CC=C5)CCCNC6CCC(CC6)O)C7=C3C(=O)NC7=O": [4.3, 99.2, 890, 4, 37, 0, 4, 30, 0, 4, 3, 0, 0, 0, 0, 0], "CCCC1=C(NC=N1)CNC2=CC(=C3C(=C2)C(=C(C=N3)C#N)NC4=CC(=C(C=C4)F)Cl)Cl": [6.2, 89.4, 662, 3, 32, 0, 6, 25, 0, 6, 0, 1, 0, 2, 0,0]}
