# Supplementary material for: Enhanced information cross-attention fusion for drug–target binding affinity prediction
Source: PeerJ Comput Sci. 2025 Aug 28;11:e3117. doi: 10.7717/peerj-cs.3117 (PMC12453779; doi:10.7717/peerj-cs.3117)
Supplement: Supplemental Information 3 [file peerj-cs-11-3117-s003.zip › p_c_information/use_information.py]

import pandas as pd

dict_compound_infomation={}

def count_atoms(chformula):
    atoms = ['C', 'H', 'N', 'O', 'F', 'S', 'Cl', 'Br', 'I']
    atoms_count = {atom: 0 for atom in atoms}
    for atom in atoms_count.keys():
        count = chformula.count(atom)
        atoms_count[atom] = count
    return list(atoms_count.values())


def all_drug_chemical_feature(P_cid):
    data = pd.read_csv('/home/ntu/Documents/feiailu/MY_Module/p_c_information/Data/Davis/drug_info.csv')
    print(data)
    pubchem_cid = data['cid'].tolist()
    print(pubchem_cid)
    atoms = ['C', 'H', 'N', 'O', 'F', 'S', 'Cl', 'Br', 'I']
    features = []
    not_found = []

    for cid in P_cid:
        cid = str(cid)
        if cid not in pubchem_cid:
            not_found.append(cid)
            continue

        row = data.loc[data['cid'] == cid]
        feature = [
            row['mw'].values[0],
            row['polararea'].values[0],
            row['complexity'].values[0],
            row['heavycnt'].values[0],
            row['hbonddonor'].values[0],
            row['hbondacc'].values[0],
            row['rotbonds'].values[0]
        ]
        chformula = row['mf'].values[0]
        print(chformula)
        feature += count_atoms(chformula)
        features.append(feature)

    return features, not_found
