# Supplementary material for: Enhanced information cross-attention fusion for drug–target binding affinity prediction
Source: PeerJ Comput Sci. 2025 Aug 28;11:e3117. doi: 10.7717/peerj-cs.3117 (PMC12453779; doi:10.7717/peerj-cs.3117)
Supplement: Supplemental Information 3 [file peerj-cs-11-3117-s003.zip › result_process.py]

#cpmpute all protein infomation
'''
path_in='/home/ntu/Documents/feiailu/MY_Module/protein_information/resulr_process.txt'
dict_2={}

from Bio.SeqUtils.ProtParam import ProteinAnalysis
from protein_curvature import CURVE
from P_dainhe import total_energy
import json

from collections import OrderedDict
path='/home/ntu/Documents/feiailu/MY_Module/fusion/data_kiba/'
proteins = json.load(open(path + "proteins.txt"), object_pairs_hook=OrderedDict)
XT = []
XT_key=[]
for t in proteins.keys():
    XT.append(proteins[t])
    XT_key.append(t)


def count_atoms(chformula):
    atoms = ['A', 'C', 'D', 'E', 'F', 'G', 'H', 'I', 'K','L','M','N','P','Q','R','S','T','V','W','Y']
    atoms_count = {atom: 0 for atom in atoms}
    for atom in atoms_count.keys():
        count = chformula.count(atom)
        atoms_count[atom] = count
    return list(atoms_count.values())


def get_protein_information(proteins):
    i=0
    for t in proteins.keys():
        i=i+1

        protein = ProteinAnalysis(proteins[t])         
        hydrophobicity = protein.gravy()                    
        molecular_weight = protein.molecular_weight()        
        isoelectric_point = protein.isoelectric_point()   
        pro_info_list = [molecular_weight,isoelectric_point,hydrophobicity,float(CURVE(t)),float(total_energy(t))]
        pro_reduse=count_atoms(proteins[t])
        pro_info_list=pro_info_list+pro_reduse
        #print("molecular_weight：", molecular_weight)
        #print("isoelectric_point：", isoelectric_point)
    return pro_info_list


get_protein_information(proteins)
print(dict_2)
with open(path_in,"w") as f:
    f.write(json.dumps(dict_2))

'''

#use all dataset
'''
import json
from collections import OrderedDict
path='/home/ntu/Documents/feiailu/MY_Module/protein_information/'
proteins = json.load(open(path + "resulr_process.txt"), object_pairs_hook=OrderedDict)

for t in proteins.keys():
    print(proteins[t])
    
'''

import torch
import pandas as pd
import json
from collections import OrderedDict

path_infomation='/home/ntu/fal_CPA/CPA1/protein_information/'

pro_info_DAVIS=json.load(open(path_infomation+"Davis_result_process.txt"))
pro_info_KIBA=json.load(open(path_infomation+"KIBA_result_process.txt"))
def protein_infomation_DAVIS(protein_list):
    features = []
    for protein in protein_list:
        features.append(pro_info_DAVIS[protein])
            #print('middle_c:',middle_c)
        df_features = pd.DataFrame(features)
        df_features = df_features.fillna(0)
        #print('df_features:',df_features)

        np_features = df_features.to_numpy()
        #tensor_feature=torch.tensor(np_features)
        float_feature= torch.as_tensor(np_features, dtype=torch.float32)
        #float_feature = torch.tensor(tensor_feature, dtype=torch.float32)
        #print('float_feature:',float_feature.size())
    return   float_feature

def protein_infomation_KIBA(protein_list):
    features = []
    for protein in protein_list:
        features.append(pro_info_KIBA[protein])
            #print('middle_c:',middle_c)
        df_features = pd.DataFrame(features)
        df_features = df_features.fillna(0)
        #print('df_features:',df_features)

        np_features = df_features.to_numpy()
        #tensor_feature=torch.tensor(np_features)
        float_feature= torch.as_tensor(np_features, dtype=torch.float32)
        #float_feature = torch.tensor(tensor_feature, dtype=torch.float32)
        #print('float_feature:',float_feature.size())
    return   float_feature
